# Supplementary material for: Host response transcriptomic analysis of Crimean-Congo hemorrhagic fever pathogenesis in the cynomolgus macaque model
Source: Sci Rep. 2021 Oct 6;11:19807. doi: 10.1038/s41598-021-99130-1 (PMC8494817; doi:10.1038/s41598-021-99130-1)
Supplement: Supplementary file 1 — Supplementary Information 1. [file 41598_2021_99130_MOESM1_ESM.xlsx]

## Sheet: File 1 selected housekeepers
Gene Name	Gene	Order selected by geNorm	SD after normalization
ABCF1-mRNA	XM_005553641.1:1966	1	0.175
SDHA-mRNA	XM_001094170.2:911	2	0.183
ERCC3-mRNA	NM_001287632.1:908	3	0.204
HPRT1-mRNA	NM_001283594.1:533	4	0.217
HDAC3-mRNA	XM_015452048.1:403	5	0.22
TRIM39-mRNA	NM_001319626.1:1026	discarded	0.581
POLR2A-mRNA	XM_001118060.2:2605	discarded	0.454
PPIA-mRNA	NM_001032809.1:108	discarded	0.316
G6PD-mRNA	XM_005595008.1:1551	discarded	0.529
ALAS1-mRNA	XM_005547319.2:851	discarded	0.545
OAZ1-mRNA	NM_001134900.1:345	discarded	1.13
PPBP-mRNA	XM_005555081.1:272	discarded	0.843
DDX50-mRNA	XM_005565684.2:1318	discarded	0.848
TBP-mRNA	NM_001284983.1:738	discarded	0.34
TUBB-mRNA	XM_005553615.2:2019	discarded	0.471
GUSB-mRNA	XM_015447246.1:879	discarded	0.342
UBB-mRNA	XM_015437369.1:1030	discarded	1.44
