# Supplementary material for: Host response transcriptomic analysis of Crimean-Congo hemorrhagic fever pathogenesis in the cynomolgus macaque model
Source: Sci Rep. 2021 Oct 6;11:19807. doi: 10.1038/s41598-021-99130-1 (PMC8494817; doi:10.1038/s41598-021-99130-1)
Supplement: Supplementary file 2 — Supplementary Information 2. [file 41598_2021_99130_MOESM2_ESM.xlsx]

## Sheet: Afg09
mRNA - normalized linear count data
	NHP:DPI:virus	PTGS1-mRNA	C1QBP-mRNA	MAFK-mRNA	NFE2L2-mRNA	SOCS1-mRNA	DOCK9-mRNA	TLR6-mRNA	STAT4-mRNA	CCL15-mRNA	C1QA-mRNA	C8B-mRNA	TSLP-mRNA	HMGB1-mRNA	MX1-mRNA	STAT2-mRNA	IL8-mRNA	ILF3-mRNA	DEFA1-mRNA	AREG-mRNA	IL22-mRNA	MAP3K1-mRNA	HLA-C-mRNA	IL21-mRNA	ANP32B-mRNA	LCP2-mRNA	TRAF5-mRNA	MAF-mRNA	TGFB3-mRNA	NOTCH1-mRNA	MAP4K4-mRNA	TLR2-mRNA	AIRE-mRNA	IKZF2-mRNA	IL1A-mRNA	EDNRB-mRNA	TBK1-mRNA	HLA-DMB-mRNA	IL12B-mRNA	TAP1-mRNA	CD40-mRNA	HSD11B1-mRNA	IKBKG-mRNA	NOS2-mRNA	TNFSF18-mRNA	AGER-mRNA	IRAK1-mRNA	IRAK3-mRNA	TNFRSF18-mRNA
20190606_30102320400221-01_Sample02_02.RCC	[10] G1001207 : 21 : Afghan	55.1909	242.36	38.5889	585.503	38.5889	133.178	555.508	136.777	38.5889	38.5889	38.5889	38.5889	3808.17	224.363	427.13	3750.58	467.923	514.715	38.5889	38.5889	789.47	1332.98	274.755	949.043	689.886	104.383	170.372	38.5889	63.5895	335.945	770.273	38.5889	103.183	38.5889	38.5889	213.565	124.779	38.5889	1156.61	166.772	38.5889	38.5889	38.5889	38.5889	38.5889	131.978	242.36	38.5889
20190606_30102320400221-01_Sample03_03.RCC	[10] G1001207 : 2 : Afghan	63.1171	156.421	27.6563	850.709	161.909	80.9545	2022.49	122.118	27.6563	419.866	42.5354	27.6563	2247.52	8294.41	3658.05	916.57	380.075	373.214	27.6563	27.6563	882.267	2741.48	297.748	565.31	1332.32	59.0008	118.002	27.6563	144.072	323.818	3640.21	27.6563	75.4661	27.6563	27.6563	535.123	78.2103	27.6563	5128.95	49.396	27.6563	49.396	27.6563	27.6563	27.6563	157.793	507.681	27.6563
20190606_30102320400221-01_Sample05_05.RCC	[11] G1001217 : 12 : Afghan	46.6454	495.607	28.2351	625.339	28.2351	71.4257	1284.2	195.327	28.2351	28.2351	42.2724	28.2351	3303.07	3014.46	1960.56	1833.75	428.554	196.785	28.2351	28.2351	717.172	28.2351	209.904	929.992	899.381	110.783	65.595	28.2351	103.494	288.618	1978.05	28.2351	147.224	28.2351	28.2351	370.247	74.341	28.2351	3384.7	137.021	28.2351	58.3067	28.2351	28.2351	28.2351	93.2907	214.277	28.2351
20190606_30102320400221-01_Sample06_06.RCC	[9] G1012166 : 28 : Afghan	46.8979	285.854	33.1135	524.809	33.1135	233.373	367.367	120.595	33.1135	49.1311	33.1135	33.1135	3553.07	169.726	561.658	3227.02	639.821	416.498	33.1135	33.1135	791.681	33.1135	428.78	1128.9	744.783	198.758	192.058	33.1135	71.4634	317.119	750.366	33.1135	145.16	33.1135	33.1135	270.221	103.845	33.1135	1433.73	206.574	33.1135	59.1806	33.1135	33.1135	33.1135	138.46	378.533	33.1135
20190606_30102320400221-01_Sample09_09.RCC	[7] G1201338 : 0 : Afghan	35.6415	249.491	32.5824	666.389	35.6415	95.0441	281.892	154.447	32.5824	32.5824	44.2819	32.5824	3411.87	197.649	421.218	1946.24	549.744	78.8434	32.5824	32.5824	808.955	72.3631	336.975	1107.05	694.47	147.966	189.008	32.5824	61.5627	348.855	476.301	32.5824	176.048	32.5824	32.5824	171.727	96.1242	32.5824	768.993	132.846	32.5824	60.4826	32.5824	32.5824	32.5824	92.884	293.773	32.5824
20190607_30102346660221-01_Sample01_01.RCC	[8] G1008248 : 5 : Afghan	94.2387	269.104	18.3985	464.911	52.3548	54.449	631.399	94.2387	18.3985	64.92	26.1774	18.3985	2054.4	2785.28	1209.4	685.848	442.922	27.2245	18.3985	18.3985	739.25	18.3985	213.608	900.503	734.015	69.1084	92.1445	18.3985	50.2606	145.546	1377.98	18.3985	117.275	18.3985	18.3985	310.988	57.5903	18.3985	2744.44	45.0252	18.3985	56.5432	18.3985	18.3985	18.3985	110.992	297.375	20.9419
20190607_30102346660221-01_Sample03_03.RCC	[10] G1001207 : 7 : Afghan	56.2908	276.413	30.1214	301.618	30.1214	64.6924	378.912	148.708	30.1214	36.9671	30.1214	30.1214	3118.68	625.92	602.395	1330.81	431.002	2582.65	30.1214	30.1214	487.293	943.5	326.822	1281.24	592.313	116.782	205.839	30.1214	43.6884	307.499	825.038	30.1214	92.4177	30.1214	30.1214	223.483	63.012	30.1214	1718.97	58.8112	30.1214	30.1214	30.1214	30.1214	30.1214	114.262	224.323	30.1214
20190607_30102346660221-01_Sample04_04.RCC	[12] 1301033 : 3 : Afghan	72.1951	180.488	26.4629	685.853	172.158	113.846	1321.73	241.576	37.4859	141.613	51.3696	26.4629	2450.47	9595	2718.42	1538.31	442.889	141.613	26.4629	26.4629	889.943	26.4629	262.401	791.369	1271.74	109.681	143.002	26.4629	84.6904	297.111	4015.16	26.4629	172.158	26.4629	26.4629	492.87	58.3114	26.4629	6632.23	59.6998	26.4629	65.2532	26.4629	26.4629	26.4629	104.128	497.035	26.4629
20190607_30102346660221-01_Sample05_05.RCC	[12] 1301033 : 12 : Afghan	44.4692	323.552	23.6914	524.43	92.0053	104.273	1792.57	167.143	23.6914	69.0039	23.6914	42.9358	3048.44	8838.64	2008.78	2125.32	315.885	210.079	23.6914	23.6914	892.451	23.6914	266.815	791.245	1283.47	110.406	82.8047	23.6914	121.14	291.35	3974.63	23.6914	173.277	23.6914	23.6914	404.823	76.6711	23.6914	5899.07	62.8703	23.6914	53.6697	23.6914	23.6914	23.6914	121.14	432.425	23.6914
20190607_30102346660221-01_Sample06_06.RCC	[9] G1012166 : 14 : Afghan	64.5196	415.506	17.4606	513.576	49.0349	152.266	516.157	134.201	17.4606	72.262	17.4606	17.4606	5672.57	317.437	557.45	4348.62	472.284	926.502	17.4606	17.4606	825.851	17.4606	304.533	1060.7	763.912	160.009	123.878	17.4606	59.3581	369.052	944.567	17.4606	105.812	17.4606	17.4606	281.306	51.6157	17.4606	1422.01	209.044	17.4606	49.0349	17.4606	17.4606	17.4606	121.297	252.917	17.4606
20190607_30102346660221-01_Sample10_10.RCC	[7] G1201338 : 14 : Afghan	46.932	284.62	28.6349	610.116	28.6349	104.462	314.899	115.059	28.6349	28.6349	46.932	28.6349	3619.82	255.855	322.468	1362.54	419.36	408.763	28.6349	28.6349	605.575	62.0714	317.927	979.517	654.021	134.74	96.8919	28.6349	66.6132	511.711	360.317	28.6349	177.131	28.6349	28.6349	192.27	72.669	28.6349	896.25	130.199	28.6349	28.6349	28.6349	28.6349	28.6349	90.8362	219.521	28.6349
20190607_30102346660221-01_Sample12_12.RCC	[7] G1201338 : 7 : Afghan	36.2879	259.745	20.904	618.804	35.333	65.8912	285.528	108.864	20.904	97.4044	20.904	20.904	2959.37	1420	730.533	685.65	535.724	84.0351	20.904	20.904	574.877	66.8461	407.761	1194.64	633.128	95.4945	192.899	20.904	83.0802	184.304	729.578	20.904	112.683	20.904	20.904	244.466	60.1615	20.904	1270.08	44.8824	20.904	61.1165	20.904	20.904	20.904	131.782	394.392	20.904
20190611_30102346650221-01_Sample01_01.RCC	[11] G1001217 : 6 : Afghan	35.9767	308.011	28.3153	417.204	53.6495	59.33	547.856	129.39	28.4027	104.774	28.3153	28.3153	2633.87	1404.35	1047.11	2259.59	417.204	73.2157	28.3153	28.3153	496.1	28.3153	254.993	1047.74	600.874	84.5768	140.12	28.3153	58.0677	121.185	1108.33	28.3153	121.816	28.3153	28.3153	254.993	49.2313	28.3153	1868.9	44.8131	28.3153	44.8131	28.3153	28.3153	28.3153	97.2002	225.328	28.3153
20190611_30102346650221-01_Sample02_02.RCC	[10] G1001207 : 28 : Afghan	73.105	250.957	27.6576	440.812	45.827	152.757	613.209	112.385	27.6576	27.6576	33.8247	27.6576	3035.49	327.336	459.361	3177.34	491.004	758.328	27.6576	27.6576	700.499	1550.48	309.878	1001.65	753.964	108.021	292.42	27.6576	78.5606	404.805	1110.76	27.6576	110.203	27.6576	27.6576	225.862	103.656	27.6576	1310.43	105.839	27.6576	41.4625	27.6576	27.6576	27.6576	141.846	362.252	27.6576
20190611_30102346650221-01_Sample10_10.RCC	[11] G1001217 : 3 : Afghan	50.8299	216.276	31.0695	822.248	64.7832	85.7131	1353.47	135.546	31.0695	165.446	31.0695	31.0695	2234.52	4382.33	1965.42	2031.2	447.502	106.643	31.0695	31.0695	780.388	31.0695	275.079	817.265	916.931	97.6731	84.7165	31.0695	87.7065	215.28	2155.79	31.0695	130.563	31.0695	31.0695	400.659	31.0695	31.0695	3527.2	62.7899	31.0695	59.7999	31.0695	31.0695	31.0695	132.556	365.776	31.0695
20190611_30102346650221-01_Sample11_11.RCC	[7] G1201338 : 3 : Afghan	34.6423	141.044	25.892	922.969	126.197	48.2518	1045.45	111.35	25.892	342.711	25.892	25.892	2579.61	7743.79	2244.33	1266.92	357.558	129.909	25.892	25.892	1062.78	141.044	236.31	703.981	1067.72	82.894	122.485	25.892	101.452	274.664	2385.37	25.892	96.5035	25.892	25.892	496.127	33.4051	25.892	3918.29	49.489	25.892	72.9962	25.892	25.892	25.892	141.044	561.7	25.892
20190612_30102367970321-01_Sample02_02.RCC	[11] G1001217 : 28 : Afghan	56.2326	401.661	23.4842	759.14	23.4842	151.292	977.376	162.003	23.4842	23.4842	37.4884	23.4842	3140.99	191.459	560.987	6892.51	504.755	306.602	23.4842	23.4842	868.928	23.4842	234.303	834.117	919.805	128.532	156.648	23.4842	104.432	283.841	1396.44	23.4842	139.243	23.4842	23.4842	404.339	60.2492	23.4842	1348.24	117.821	23.4842	97.7376	23.4842	23.4842	23.4842	127.193	536.888	23.4842
20190612_30102367970321-01_Sample05_05.RCC	[12] 1301033 : 5 : Afghan	116.974	217.958	34.658	506.606	107.717	108.558	535.218	200.286	51.3338	37.8692	34.658	34.658	2161.91	4448.37	1391.9	913.91	462.846	72.3722	34.658	34.658	626.104	34.658	314.735	879.407	743.919	116.974	136.329	34.658	58.0661	170.832	1622.48	34.658	143.903	34.658	34.658	307.161	74.8969	34.658	3756.62	53.0169	34.658	54.7	34.658	34.658	34.658	95.9353	256.669	34.658
20190612_30102367970321-01_Sample06_06.RCC	[12] 1301033 : 4 : Afghan	160.05	198.85	37.5655	583.941	98.9402	115.43	693.552	186.24	43.6501	75.6602	37.5655	37.5655	2189.3	6650.34	1597.59	1999.17	410.311	107.67	37.5655	37.5655	681.912	37.5655	278.391	802.192	794.432	96.0302	100.88	37.5655	67.9002	171.69	2535.59	37.5655	152.29	37.5655	37.5655	374.421	48.5001	37.5655	4595.87	53.3501	37.5655	48.5001	37.5655	37.5655	37.5655	126.1	362.781	37.5655
20190612_30102367970321-01_Sample07_07.RCC	[7] G1201338 : 21 : Afghan	31.0635	305.536	31.0635	638.327	31.0635	110.452	380.127	133.403	31.0635	31.0635	47.3366	31.0635	3525.86	278.282	339.963	2104.33	514.965	193.65	31.0635	31.0635	704.311	64.5499	288.323	982.593	555.129	120.493	163.526	31.0635	60.2466	361.48	448.981	31.0635	143.444	31.0635	31.0635	223.773	90.3699	31.0635	751.648	144.879	31.0635	50.2055	31.0635	31.0635	31.0635	88.9354	259.634	31.0635
20190612_30102367970321-01_Sample09_09.RCC	[12] 1301033 : 28 : Afghan	46.9028	270.381	32.7234	364.186	52.4208	246.47	743.088	194.969	32.7234	32.7234	32.7234	32.7234	2873.95	233.594	524.208	9973.74	518.69	268.542	32.7234	32.7234	645.603	32.7234	260.265	806.544	1003.35	103.002	233.594	32.7234	95.6449	255.666	1709.65	32.7234	122.315	32.7234	32.7234	293.372	109.44	32.7234	2073.84	75.4124	32.7234	70.814	32.7234	32.7234	32.7234	115.878	707.221	32.7234
20190612_30102367970321-01_Sample10_10.RCC	[12] 1301033 : 0 : Afghan	63.2574	283.728	34.8337	548.851	36.28	333.031	763.74	162.795	34.8337	34.8337	34.8337	34.8337	3186.13	226.052	446.523	11676.6	486.524	235.355	34.8337	34.8337	785.136	34.8337	277.216	885.603	976.768	136.748	169.306	34.8337	120.003	324.659	2026.1	34.8337	107.91	34.8337	34.8337	281.867	138.608	34.8337	1488.41	137.678	34.8337	71.6297	34.8337	34.8337	41.8615	99.5373	514.431	34.8337
20190612_30102367970321-01_Sample11_11.RCC	[10] G1001207 : 9 : Afghan	58.003	358.057	31.0628	364.75	31.0628	112.66	435.022	158.393	31.0628	31.0628	37.925	31.0628	4126.02	256.552	375.904	991.628	428.33	2684.87	31.0628	31.0628	727.268	1051.86	281.091	1157.83	552.144	109.313	132.738	31.0628	70.2729	968.204	621.301	31.0628	105.967	31.0628	31.0628	189.625	95.928	31.0628	1249.3	155.046	31.0628	31.0628	31.0628	31.0628	31.0628	114.891	275.514	31.0628
20190613_30102365720321-01_Sample01_01.RCC	[8] G1008248 : 3 : Afghan	61.4865	194.707	25.885	612.588	67.1797	44.4069	779.968	102.478	25.885	108.171	44.4069	25.885	1779.69	7501.36	1608.9	992.893	316.542	34.1592	25.885	25.885	604.617	25.885	178.766	579.567	718.481	75.1502	70.5956	25.885	71.7343	169.657	2164.55	25.885	71.7343	25.885	25.885	471.397	25.885	25.885	2721.35	62.6252	25.885	51.2388	25.885	25.885	25.885	108.171	534.022	25.885
20190613_30102365720321-01_Sample04_04.RCC	[12] 1301033 : 1 : Afghan	179.077	452.169	31.6942	1052.08	649.153	100.731	1119.23	118.638	31.6942	31.6942	82.823	31.6942	5531.23	16940.7	6419.9	1524.39	270.854	317.861	31.6942	31.6942	519.322	31.6942	129.831	546.184	2811.5	109.684	129.831	31.6942	100.731	364.869	4286.65	31.6942	396.207	31.6942	31.6942	620.053	31.6942	31.6942	11734	125.354	31.6942	31.6942	31.6942	31.6942	31.6942	125.354	407.4	31.6942
20190613_30102365720321-01_Sample07_07.RCC	[12] 1301033 : 7 : Afghan	75.6627	226.048	31.8343	226.518	31.8343	80.3622	97.2806	161.194	31.8343	31.8343	31.8343	31.8343	2660.88	761.797	462.435	435.178	517.89	98.2205	31.8343	31.8343	330.378	31.8343	424.839	1296.6	427.189	116.079	165.424	31.8343	46.5255	119.368	326.618	31.8343	142.396	31.8343	31.8343	156.495	39.0062	31.8343	1143.87	49.3452	31.8343	34.7766	31.8343	31.8343	31.8343	71.9031	110.909	31.8343
20190613_30102365720321-01_Sample08_08.RCC	[7] G1201338 : 9 : Afghan	53.3031	282.244	24.5334	497.205	28.8361	80.3916	394.094	89.1298	24.5334	27.9623	34.9529	24.5334	2763.9	454.387	527.788	4615.53	475.359	3184.21	24.5334	24.5334	675.464	83.0131	177.386	1018	726.146	91.7513	112.723	24.5334	60.2937	558.372	785.566	24.5334	124.957	24.5334	24.5334	222.825	52.4293	24.5334	1046.84	89.1298	24.5334	58.5461	24.5334	24.5334	24.5334	96.1204	574.975	24.5334
20190613_30102365720321-01_Sample09_09.RCC	[10] G1001207 : 1 : Afghan	69.6232	222.546	30.0982	755.909	244.924	60.9203	734.773	52.2174	30.0982	164.112	30.0982	30.0982	3100.72	11042.7	4125.17	277.249	370.495	519.687	30.0982	30.0982	432.658	1914.64	159.139	548.283	1113.97	38.5414	84.5424	30.0982	85.7857	353.089	2521.35	30.0982	67.1366	30.0982	30.0982	477.416	38.5414	30.0982	4632.43	70.8664	30.0982	42.2712	30.0982	30.0982	30.0982	196.437	416.496	30.0982
20190613_30102365720321-01_Sample10_10.RCC	[8] G1008248 : 0 : Afghan	41.7251	256.218	28.4107	353.359	28.4107	91.2736	307.071	153.861	28.4107	28.4107	28.4107	28.4107	2714.74	93.8815	381.393	2218.6	527.431	28.4107	28.4107	28.4107	762.787	28.4107	324.673	982.496	605.666	118.656	159.077	28.4107	50.8525	183.199	629.788	28.4107	144.082	28.4107	28.4107	213.189	61.2837	28.4107	805.164	108.876	28.4107	56.7201	28.4107	28.4107	28.4107	101.705	209.277	28.4107
20190613_30102365720321-01_Sample11_11.RCC	[11] G1001217 : 5 : Afghan	76.6411	246.873	33.2332	585.125	72.2195	75.9042	799.573	128.226	33.2332	143.702	33.2332	33.2332	2341.97	3401.69	1612.41	1172.46	456.899	75.9042	33.2332	33.2332	639.658	33.2332	220.343	927.062	823.892	92.8536	131.174	33.2332	75.1672	155.493	1756.85	33.2332	144.439	33.2332	33.2332	314.671	39.0575	33.2332	2602.85	50.8484	33.2332	60.4286	33.2332	33.2332	33.2332	112.014	243.188	33.2332
20190613_30102365720321-01_Sample12_12.RCC	[9] G1012166 : 12 : Afghan	89.401	462.782	23.2505	595.568	35.4975	176.173	366.807	128.843	23.2505	64.4213	35.4975	23.2505	5508.68	457.523	469.355	905.842	423.34	740.188	23.2505	23.2505	734.929	23.2505	291.868	1062.29	666.563	127.528	119.64	23.2505	56.533	447.005	709.949	23.2505	103.863	23.2505	23.2505	280.035	86.7716	23.2505	1163.53	203.782	23.2505	34.1827	23.2505	23.2505	23.2505	102.548	223.502	23.2505
20190614_30102365870321-01_Sample05_05.RCC	[8] G1008248 : 9 : Afghan	49.6892	289.523	24.8707	309.398	28.4885	98.7159	266.334	194.782	24.8707	24.8707	24.8707	24.8707	2551.38	1122.98	678.424	1170.02	486.954	443.89	24.8707	24.8707	602.233	24.8707	335.899	1025.59	607.534	154.368	113.954	24.8707	51.0143	186.831	498.217	24.8707	168.281	24.8707	24.8707	193.457	59.6271	24.8707	1450.26	84.803	24.8707	35.1137	24.8707	24.8707	24.8707	94.0783	182.856	27.1634
20190614_30102365870321-01_Sample07_07.RCC	[8] G1008248 : 28 : Afghan	30.8735	236.491	28.1935	368.012	28.1935	122.877	456.928	141.401	28.1935	28.1935	28.1935	28.1935	2524.84	119.789	427.29	3184.3	522.38	46.3103	28.1935	28.1935	616.853	28.1935	291.446	843.465	665.633	124.112	156.838	28.1935	60.5121	180.919	901.507	28.1935	138.313	28.1935	28.1935	237.726	88.2983	28.1935	1115.15	118.554	28.1935	50.6326	28.1935	28.1935	28.1935	124.112	340.844	28.1935
20190614_30102365870321-01_Sample09_09.RCC	[12] 1301033 : 2 : Afghan	130.096	166.789	30.515	750.552	341.918	193.476	2510.18	153.446	30.515	160.118	30.515	30.515	2985.53	14795.9	5474.03	2431.79	326.907	250.184	30.515	30.515	848.958	30.515	201.815	540.398	2008.14	110.081	175.129	30.515	136.767	371.94	6428.06	30.515	185.136	30.515	30.515	610.449	30.515	30.515	10596.1	90.0663	30.515	80.0589	30.515	30.515	30.515	121.756	482.021	30.515
20200107_30102420190621-01_Sample01_01.RCC	[9] G1012166 : 1 : Afghan	93.2237	267.642	23.9177	887.128	511.227	114.274	451.082	75.1804	23.9177	78.1876	23.9177	23.9177	6083.6	6751.2	3386.12	778.869	345.83	1855.45	23.9177	23.9177	532.277	23.9177	141.339	562.349	935.244	78.1876	126.303	23.9177	72.1732	348.837	1431.43	23.9177	90.2165	23.9177	23.9177	430.032	23.9177	23.9177	3903.36	114.274	23.9177	23.9177	23.9177	23.9177	23.9177	150.361	469.126	23.9177
20200107_30102420190621-01_Sample02_02.RCC	[9] G1012166 : 2 : Afghan	76.9976	186.994	35.1305	958.804	230.993	137.496	2993.74	111.83	35.1305	179.661	71.4978	35.1305	3576.72	12105.1	3800.38	3760.05	399.654	916.638	35.1305	35.1305	1121.97	35.1305	157.662	689.312	1506.95	78.8309	95.3304	35.1305	179.661	449.153	5633.66	35.1305	91.6638	35.1305	35.1305	559.149	35.1305	35.1305	6471.47	115.496	35.1305	78.8309	35.1305	35.1305	35.1305	124.663	1107.3	35.1305
20200107_30102420190621-01_Sample03_03.RCC	[7] G1201338 : 12 : Afghan	37.2602	368.232	37.2602	599.416	37.2602	101.056	397.303	101.056	37.2602	37.2602	37.2602	37.2602	3538.35	310.09	347.467	1088.08	429.143	394.535	37.2602	37.2602	596.647	78.9069	292.094	906.737	591.11	121.821	76.1382	37.2602	74.7539	668.632	483.132	37.2602	116.284	37.2602	37.2602	182.732	110.747	37.2602	883.204	138.433	37.2602	37.2602	37.2602	37.2602	37.2602	96.9032	213.187	37.2602
20200107_30102420190621-01_Sample04_04.RCC	[8] G1008248 : 2 : Afghan	63.7251	195.331	28.18	717.6	142.689	73.4223	2474.19	131.606	28.18	87.2756	28.18	28.18	2436.79	9398.06	3378.81	2489.43	404.516	70.6517	28.18	28.18	1206.62	28.18	202.258	662.186	1541.87	96.9729	109.441	28.18	127.45	394.818	3873.38	28.18	137.147	28.18	28.18	520.883	28.18	28.18	6763.17	110.826	28.18	77.5783	28.18	28.18	28.18	123.294	688.508	28.18
20200107_30102420190621-01_Sample05_05.RCC	[11] G1001217 : 0 : Afghan	69.353	330.372	27.6507	609.045	50.4385	124.835	1017.6	182.84	27.6507	27.6507	37.8289	27.6507	3357.94	110.965	516.995	12520.1	566.172	225.712	35.307	27.6507	783.058	27.6507	268.585	911.676	866.282	110.965	175.274	27.6507	162.664	303.892	1576.2	27.6507	137.445	27.6507	27.6507	295.065	65.5701	27.6507	1392.1	81.9626	27.6507	88.2674	27.6507	27.6507	27.6507	143.75	484.21	27.6507
20200107_30102420190621-01_Sample06_06.RCC	[11] G1001217 : 21 : Afghan	51.0384	419.052	26.5595	738.713	42.9797	146.4	1044.94	181.321	26.5595	26.5595	26.5595	26.5595	3580.75	248.476	568.138	13090	519.786	343.838	26.5595	26.5595	789.752	26.5595	265.937	946.896	918.691	146.4	108.792	26.5595	161.174	240.418	1357.89	26.5595	165.203	26.5595	26.5595	288.77	83.2731	26.5595	1755.45	143.713	26.5595	88.6456	26.5595	26.5595	26.5595	126.253	406.964	26.5595
20200107_30102420190621-01_Sample09_09.RCC	[10] G1001207 : 4 : Afghan	104.631	191.013	37.1088	751.886	65.6987	75.4319	1331.01	87.5983	37.1088	93.6815	37.1088	37.1088	2258.09	4497.93	2012.33	1390.62	411.225	212.913	37.1088	37.1088	740.936	2663.23	249.412	601.022	908.833	74.2152	113.148	37.1088	72.9986	304.161	2769.08	37.1088	74.2152	37.1088	37.1088	322.411	91.2483	37.1088	4303.27	54.749	37.1088	37.1088	37.1088	37.1088	37.1088	144.781	419.742	37.1088
20200107_30102420190621-01_Sample10_10.RCC	[10] G1001207 : 14 : Afghan	70.3632	369.407	33.8151	557.042	33.8151	108.477	546.78	124.601	33.8151	33.8151	33.8151	33.8151	4325.87	225.748	384.066	1226.96	474.951	2511.09	33.8151	33.8151	712.427	1436.58	262.396	1077.44	661.121	130.465	133.397	33.8151	83.5563	666.984	642.064	33.8151	96.7493	33.8151	33.8151	215.487	115.806	33.8151	1213.76	172.976	33.8151	33.8151	33.8151	33.8151	33.8151	90.8858	187.635	33.8151
20200108_30102420200621-01_Sample03_03.RCC	[7] G1201338 : 4 : Afghan	60.9083	194.568	31.7824	680.989	95.5922	48.2191	487.266	108.281	31.7824	217.409	32.992	31.7824	2140.25	4398.09	1272.31	958.46	456.812	49.065	31.7824	31.7824	797.73	119.279	289.314	751.202	594.702	79.5192	92.2084	31.7824	75.2894	193.722	1243.54	31.7824	79.5192	31.7824	31.7824	279.163	35.5298	31.7824	2454.94	54.1407	31.7824	49.911	31.7824	31.7824	31.7824	141.273	397.596	31.7824
20200108_30102420200621-01_Sample04_04.RCC	[10] G1001207 : 3 : Afghan	61.1458	189.677	29.976	782.417	83.6075	72.3767	1647.19	104.821	29.976	263.301	29.976	29.976	2374.7	5385.82	2306.07	1187.98	411.798	212.139	29.976	29.976	940.897	2822.69	293.25	646.399	1098.13	82.3597	93.5905	29.976	93.5905	388.089	2615.54	29.976	84.8554	29.976	29.976	384.345	123.539	29.976	4393.76	56.1543	29.976	39.932	29.976	29.976	29.976	169.711	455.474	29.976
20200108_30102420200621-01_Sample05_05.RCC	[11] G1001217 : 14 : Afghan	49.8577	405.984	21.349	630.343	21.349	108.618	612.537	185.186	21.349	21.349	56.9802	21.349	3589.75	701.569	820.871	936.612	477.209	213.676	21.349	21.349	658.833	21.349	249.288	1009.62	600.073	178.063	87.2509	21.349	80.1284	235.043	797.723	21.349	186.966	21.349	21.349	267.095	69.4446	21.349	1910.62	113.96	21.349	44.5158	21.349	21.349	21.349	131.767	121.083	21.349
20200108_30102420200621-01_Sample06_06.RCC	[8] G1008248 : 14 : Afghan	48.8225	315.538	32.9741	369.785	32.9741	101.261	280.277	186.249	32.9741	32.9741	32.9741	32.9741	3577.6	603.048	485.512	397.813	516.253	55.1513	32.9741	32.9741	622.035	32.9741	394.196	1066.86	550.609	175.399	84.0832	32.9741	52.439	153.7	350.799	32.9741	132.002	32.9741	32.9741	212.468	67.809	32.9741	1547.85	102.166	32.9741	41.5895	32.9741	32.9741	32.9741	94.0285	98.5491	32.9741
20200108_30102420200621-01_Sample08_08.RCC	[8] G1008248 : 12 : Afghan	64.5571	360.346	27.3718	312.221	27.3718	99.77	285.225	139.678	27.3718	27.3718	39.908	27.3718	4118.74	827.504	512.935	481.244	492.981	62.2095	27.3718	27.3718	693.695	27.3718	285.225	1016.48	536.411	145.547	70.4259	27.3718	69.2521	220.668	403.775	27.3718	124.419	27.3718	27.3718	169.022	71.5997	27.3718	1315.79	133.809	27.3718	42.2555	27.3718	27.3718	27.3718	100.944	103.291	34.0392
20200108_30102420200621-01_Sample10_10.RCC	[8] G1008248 : 1 : Afghan	90.9684	279.403	28.5949	829.545	534.981	86.6366	1130.61	73.6411	28.5949	28.5949	28.5949	28.5949	4260.35	14524.6	6389.45	1830.2	285.901	127.789	28.5949	28.5949	825.213	28.5949	168.941	680.097	1700.24	99.6321	125.623	28.5949	69.3093	285.901	3452.47	28.5949	220.923	28.5949	28.5949	693.093	28.5949	28.5949	9335.09	110.462	28.5949	95.3002	28.5949	28.5949	28.5949	171.107	959.5	28.5949
20200109_30102365920321-01_Sample01_01.RCC	[9] G1012166 : 6 : Afghan	107.592	223.397	30.5853	607.771	114.984	74.7394	771.212	102.664	30.5853	335.095	30.5853	30.5853	2331.7	3756.68	1273.85	1021.71	399.158	235.717	30.5853	30.5853	656.228	30.5853	226.682	868.948	666.905	100.2	112.52	30.5853	73.0968	186.438	1617.16	30.5853	86.2378	30.5853	30.5853	303.885	58.3131	30.5853	2571.53	91.1656	30.5853	36.1377	30.5853	30.5853	30.5853	119.09	388.481	30.5853
20200109_30102365920321-01_Sample02_02.RCC	[11] G1001217 : 4 : Afghan	162.214	211.158	28.4508	804.077	132.847	48.9438	1598.36	116.067	78.3101	166.409	53.139	28.4508	3276.44	9897.83	3200.92	3968.64	355.192	297.858	28.4508	28.4508	908.956	4807.68	208.361	760.727	1282.33	62.9277	131.449	28.4508	85.3021	255.906	4673.43	28.4508	132.847	41.9518	28.4508	580.334	28.4508	28.4508	6754.24	74.1149	28.4508	72.7165	28.4508	28.4508	28.4508	124.457	539.78	44.7486
20200109_30102365920321-01_Sample04_04.RCC	[7] G1201338 : 28 : Afghan	52.3759	211.686	40.6088	374.269	49.1024	73.108	452.833	140.76	40.6088	40.6088	40.6088	40.6088	3191.65	137.487	475.747	4445.4	541.217	230.236	40.6088	40.6088	609.961	2366.73	284.794	929.672	696.163	113.481	225.871	40.6088	101.478	192.045	907.848	40.6088	104.752	40.6088	40.6088	257.515	113.481	40.6088	1166.45	110.208	40.6088	65.4698	40.6088	40.6088	40.6088	141.851	361.175	40.6088
20200109_30102365920321-01_Sample08_08.RCC	[8] G1008248 : 7 : Afghan	39.8919	345.109	39.8919	558.824	39.8919	164.639	376.771	123.479	39.8919	39.8919	39.8919	39.8919	3780.37	159.89	326.112	2537.66	436.927	389.435	39.8919	39.8919	568.322	39.8919	307.116	894.435	509.749	101.316	123.479	39.8919	68.072	216.881	601.567	39.8919	93.4011	39.8919	39.8919	163.056	113.981	39.8919	1049.58	139.31	39.8919	39.8919	39.8919	39.8919	39.8919	123.479	194.718	39.8919
20200109_30102420210621-01_Sample01_01.RCC	[9] G1012166 : 4 : Afghan	57.406	262.519	26.0684	312.83	61.276	79.3363	165.768	123.842	26.0684	71.5962	26.0684	26.0684	2898.03	683.067	543.744	582.445	481.178	82.5614	26.0684	26.0684	447.638	26.0684	318.635	1212.62	399.907	120.617	132.227	26.0684	55.4709	121.907	407.647	26.0684	94.1716	26.0684	26.0684	162.543	55.4709	26.0684	1252.61	74.1762	26.0684	33.5406	26.0684	26.0684	26.0684	99.9767	124.487	26.0684
20200109_30102420210621-01_Sample03_03.RCC	[7] G1201338 : 6 : Afghan	28.798	237.102	28.798	301.047	69.6935	55.3237	345.593	97.7146	28.798	59.6346	28.798	28.798	2494.6	1267.42	773.813	2013.93	421.035	75.4414	58.1976	28.798	527.371	671.069	283.803	1026.72	542.46	87.6557	189.681	28.798	62.5086	154.475	1075.58	28.798	85.5003	28.798	28.798	183.215	48.1388	28.798	2278.33	92.6851	28.798	30.1766	28.798	28.798	28.798	96.9961	273.026	28.798
20200109_30102420210621-01_Sample07_07.RCC	[12] 1301033 : 9 : Afghan	123.499	190.166	37.7276	669.953	95.083	46.995	1769.42	102.733	120.22	137.706	37.7276	37.7276	2600.03	5711.54	1943.19	4998.96	396.726	91.8043	37.7276	37.7276	1006.57	37.7276	198.909	881.977	975.967	81.9681	87.4326	37.7276	124.591	300.55	3000.03	37.7276	103.826	37.7276	37.7276	380.332	91.8043	37.7276	4508.25	100.548	37.7276	56.8312	37.7276	37.7276	37.7276	116.941	568.312	37.7276
20200109_30102420210621-01_Sample08_08.RCC	[9] G1012166 : 21 : Afghan	30.8118	301.816	27.4198	191.173	27.4198	61.6237	186.272	133.051	27.4198	35.0134	27.4198	27.4198	2544.08	578.422	397.052	235.29	472.681	27.4198	27.4198	27.4198	467.079	27.4198	392.851	1338.91	396.352	111.343	122.547	27.4198	53.2204	110.642	270.304	27.4198	133.751	27.4198	27.4198	158.961	49.0188	27.4198	1134.44	58.1223	27.4198	34.3132	27.4198	27.4198	27.4198	98.7379	126.048	27.4198
20200109_30102420210621-01_Sample12_12.RCC	[7] G1201338 : 1 : Afghan	64.8234	262.705	18.343	813.704	249.058	66.5292	2915.35	117.706	86.9998	158.647	37.5293	18.343	4341.46	13698.2	5172.22	4660.46	417.94	177.411	18.343	18.343	1415.88	18.343	272.94	823.939	1630.82	78.4704	131.353	18.343	151.823	361.646	3628.4	18.343	116	18.343	18.343	694.292	51.1763	18.343	8752.86	156.941	18.343	100.647	18.343	18.343	18.343	162.058	772.763	18.343
20200110_30102420220621-01_Sample04_04.RCC	[12] 1301033 : 14 : Afghan	68.4357	215.446	25.8565	586.773	55.7625	131.802	672.952	188.832	51.9605	25.8565	40.5545	25.8565	2519.45	4340.6	1377.59	920.081	368.793	263.604	25.8565	25.8565	752.793	25.8565	216.713	775.605	1016.4	106.456	89.9803	25.8565	69.7031	306.694	2582.82	25.8565	174.891	25.8565	25.8565	361.189	150.812	25.8565	4454.66	72.2377	25.8565	51.9605	25.8565	25.8565	25.8565	97.5843	340.911	25.8565
20200110_30102420220621-01_Sample07_07.RCC	[10] G1001207 : 5 : Afghan	79.8551	168.583	25.8849	622.362	58.3069	65.9121	1297.96	115.346	25.8849	55.7718	25.8849	25.8849	2192.85	3824.17	1935.53	1670.62	447.442	234.495	25.8849	25.8849	778.27	2341.15	226.89	726.301	1055.86	58.3069	120.416	25.8849	102.671	282.662	2851.97	25.8849	83.6577	25.8849	25.8849	330.828	73.5174	25.8849	4438.93	78.5875	25.8849	44.3639	25.8849	25.8849	25.8849	129.289	376.46	25.8849
20200110_30102420220621-01_Sample09_09.RCC	[10] G1001207 : 0 : Afghan	60.4688	181.406	25.2321	512.134	44.426	133.278	641.71	117.235	25.2321	25.2321	37.0217	25.2321	3251.74	335.663	566.432	7047.7	530.644	449.197	117.235	25.2321	832.988	1562.32	303.578	947.756	803.371	95.0224	255.45	25.2321	114.767	331.961	1377.21	25.2321	90.0862	25.2321	25.2321	241.875	159.193	25.2321	1301.93	202.385	25.2321	40.7239	25.2321	25.2321	25.2321	159.193	307.28	25.2321
20200110_30102420220621-01_Sample10_10.RCC	[11] G1001217 : 2 : Afghan	89.631	203.042	25.8641	1035.33	160.97	89.631	2771.25	124.386	47.5593	131.703	56.7054	25.8641	2868.19	10611.2	4468.75	5454.69	371.329	265.235	25.8641	49.3885	974.966	25.8641	259.747	669.489	1569.46	98.7771	80.485	25.8641	133.532	325.598	5088.85	25.8641	118.898	25.8641	25.8641	649.368	25.8641	25.8641	7126.58	113.411	25.8641	96.9479	25.8641	25.8641	25.8641	135.361	517.665	25.8641
20200114_30102365880321-01_Sample06_06.RCC	[8] G1008248 : 6 : Afghan	47.0128	316.309	30.2381	272.948	30.2381	57.0543	235.977	122.781	30.2381	51.1207	30.2381	30.2381	2816.2	904.197	558.676	581.041	492.949	30.2381	30.2381	30.2381	501.622	30.2381	324.525	1274.82	476.974	95.8513	94.9384	30.2381	49.2949	106.806	498.427	30.2381	118.217	30.2381	30.2381	183.943	35.1455	30.2381	1393.04	40.6227	30.2381	34.2326	30.2381	30.2381	30.2381	89.9176	170.25	30.2381
20200114_30102365880321-01_Sample07_07.RCC	[9] G1012166 : 0 : Afghan	42.0238	252.143	27.6079	474.268	27.6079	179.101	332.188	119.067	27.6079	52.0294	27.6079	27.6079	3374.91	94.0532	469.266	3596.04	530.3	268.152	28.0159	27.6079	756.428	27.6079	268.152	944.534	667.378	157.089	179.101	27.6079	72.0408	271.153	788.446	27.6079	83.047	27.6079	27.6079	226.128	125.071	27.6079	1010.57	215.122	27.6079	44.0249	27.6079	27.6079	27.6079	116.066	248.14	27.6079
20200114_30102365880321-01_Sample11_11.RCC	[9] G1012166 : 7 : Afghan	48.3937	222.904	25.1714	265.432	49.1269	79.9228	163.512	163.512	25.1714	70.3908	25.1714	25.1714	2941.01	464.139	476.604	830.758	468.539	144.448	25.1714	25.1714	423.078	25.1714	411.346	1356.49	478.071	145.914	159.846	25.1714	57.1925	109.252	374.684	25.1714	98.2538	25.1714	25.1714	185.509	63.7916	25.1714	1187.84	61.5919	25.1714	39.5948	25.1714	25.1714	25.1714	78.4564	130.516	25.1714
20200114_30102365880321-01_Sample12_12.RCC	[12] 1301033 : 21 : Afghan	56.0445	408.693	30.8009	438.871	32.7644	230.213	844.116	214.693	30.8009	30.8009	33.6267	30.8009	3627.37	274.187	419.04	5113.84	499.227	272.462	30.8009	30.8009	738.924	30.8009	295.742	959.654	889.813	136.231	143.991	30.8009	106.053	270.738	1697.72	30.8009	156.062	30.8009	30.8009	261.253	97.4311	30.8009	2071.06	99.1556	30.8009	61.2178	30.8009	30.8009	30.8009	100.018	363.858	30.8009
20200114_30102420230621-01_Sample01_01.RCC	[9] G1012166 : 5 : Afghan	87.4715	245.463	27.6495	458.378	67.1293	82.725	460.412	116.629	27.6495	193.929	27.6495	27.6495	2651.95	1708.07	921.502	836.743	467.871	173.587	27.6495	27.6495	615.691	27.6495	263.093	1065.93	575.685	103.067	115.951	27.6495	50.8555	149.176	1134.42	27.6495	94.9303	27.6495	27.6495	242.75	48.1432	27.6495	2017.27	96.9646	27.6495	43.3967	27.6495	27.6495	27.6495	111.204	248.175	27.6495
20200114_30102420230621-01_Sample02_02.RCC	[9] G1012166 : 3 : Afghan	94.5358	199.876	22.4177	758.987	199.876	90.4843	1897.47	133.701	31.0618	307.917	51.3194	33.7628	2564.62	8779.67	2368.8	2782.05	338.978	563.163	22.4177	22.4177	852.173	22.4177	183.67	815.709	1156.04	76.9792	112.092	22.4177	112.092	360.587	3996.16	22.4177	83.7317	31.0618	22.4177	451.071	40.5153	22.4177	4711.94	101.288	47.2679	66.1751	22.4177	22.4177	22.4177	122.897	896.74	33.7628
20200114_30102420230621-01_Sample03_03.RCC	[8] G1008248 : 4 : Afghan	24.3802	219.604	24.3802	554.501	142.743	24.3802	345.877	137.253	24.3802	24.3802	24.3802	24.3802	1454.88	3156.81	746.655	516.07	323.917	24.3802	24.3802	24.3802	620.383	24.3802	252.545	658.813	483.13	24.3802	24.3802	24.3802	24.3802	153.723	905.868	24.3802	24.3802	137.253	24.3802	219.604	24.3802	24.3802	2020.36	24.3802	24.3802	24.3802	24.3802	24.3802	24.3802	24.3802	186.664	24.3802
20200114_30102420230621-01_Sample05_05.RCC	[11] G1001217 : 9 : Afghan	43.486	377.731	28.7358	300.991	41.7806	79.2979	752.904	163.712	28.7358	47.7493	28.7358	28.7358	2650.94	951.575	772.515	2736.2	468.966	1836.64	28.7358	28.7358	608.803	28.7358	324.866	1252.57	696.628	120.226	97.2039	28.7358	71.6239	269.442	1007	28.7358	128.753	28.7358	28.7358	231.925	59.6866	28.7358	1872.45	86.1192	28.7358	44.3386	28.7358	28.7358	28.7358	128.753	246.42	28.7358
20200114_30102420230621-01_Sample07_07.RCC	[11] G1001217 : 1 : Afghan	147.668	625.231	26.2739	1313.3	939.417	94.2559	1171.91	119.391	26.2739	97.3977	26.2739	26.2739	5711.91	16988.1	8055.74	4759.92	323.612	1765.73	26.2739	26.2739	675.5	26.2739	163.377	653.507	2149.03	91.114	116.249	26.2739	125.674	446.144	4847.89	26.2739	207.363	26.2739	26.2739	867.154	26.2739	26.2739	9994.26	116.249	26.2739	116.249	26.2739	26.2739	26.2739	216.788	747.763	26.2739
20200114_30102420230621-01_Sample08_08.RCC	[12] 1301033 : 6 : Afghan	75.1767	266.136	31.9723	266.136	66.9456	80.664	226.627	151.451	35.119	31.9723	31.9723	31.9723	2673.44	1410.8	636.532	771.521	457.096	49.3861	31.9723	31.9723	418.136	31.9723	338.569	1182.52	470.814	125.66	132.245	31.9723	49.9349	121.819	691.406	31.9723	129.501	31.9723	31.9723	157.487	50.4836	31.9723	1928.25	47.1912	31.9723	31.9723	31.9723	31.9723	31.9723	76.8229	133.343	31.9723
20200114_30102420230621-01_Sample10_10.RCC	[10] G1001207 : 12 : Afghan	55.932	326.46	24.5781	553.613	28.5367	102.732	542.198	116.43	24.5781	24.5781	29.6782	24.5781	4493.96	270.528	370.978	1942.78	383.534	1009.06	24.5781	24.5781	696.296	1429.12	310.48	1046.73	709.994	114.147	122.137	24.5781	75.337	586.715	765.926	24.5781	117.571	24.5781	24.5781	189.484	113.005	24.5781	1327.53	148.391	24.5781	29.6782	24.5781	24.5781	24.5781	113.005	195.191	24.5781
20200114_30102420230621-01_Sample12_12.RCC	[9] G1012166 : 9 : Afghan	76.9691	420.458	23.1784	360.721	70.0763	144.748	291.793	157.385	23.1784	83.8618	35.6126	23.1784	3819.73	1452.07	1000.6	1556.61	445.731	2863.94	23.1784	23.1784	589.33	23.1784	351.53	1152.24	620.348	121.772	132.111	23.1784	55.142	465.261	701.912	23.1784	111.433	23.1784	23.1784	255.032	95.3497	23.1784	1692.17	132.111	23.1784	36.7613	23.1784	23.1784	23.1784	129.813	314.769	23.1784
20200122_30102365730321-01_Sample02_02.RCC	[11] G1001217 : 7 : Afghan	30.5057	313.803	30.5057	294.591	34.867	63.3299	370.017	131.641	30.5057	91.7928	30.5057	30.5057	2881.87	920.774	858.156	684.532	495.254	455.406	30.5057	30.5057	424.808	30.5057	307.399	1337.04	527.986	110.294	125.948	30.5057	55.5026	115.275	685.244	30.5057	93.2159	30.5057	30.5057	197.105	57.6373	30.5057	1731.25	53.3679	30.5057	44.829	30.5057	30.5057	30.5057	112.428	198.529	30.5057
20200122_30102365730321-01_Sample03_03.RCC	[8] G1008248 : 21 : Afghan	34.2807	272.403	34.2807	380.412	34.2807	94.5073	271.609	163.601	34.2807	34.2807	34.2807	34.2807	2960.7	120.715	343.085	1035.61	470.948	57.1809	34.2807	34.2807	597.222	34.2807	316.083	821.181	498.744	124.686	148.511	34.2807	55.5925	167.572	406.62	34.2807	152.482	34.2807	34.2807	185.044	92.9189	34.2807	1017.34	108.802	34.2807	46.0624	34.2807	34.2807	34.2807	81.8004	150.1	34.2807
20200130_30102369120321-01_Sample01_01.RCC	[10] G1001207 : 6 : Afghan	47.3688	366.92	42.2501	354.138	65.414	66.1659	556.395	109.023	42.2501	74.4367	42.2501	42.2501	2721.07	1072.94	764.667	1252.64	418.048	328.574	42.2501	42.2501	522.56	1449.64	316.544	1057.15	582.711	69.1735	136.843	42.2501	54.8876	239.851	1038.35	42.2501	88.7225	42.2501	42.2501	192.483	95.4894	42.2501	1903.02	60.1508	42.2501	42.2501	42.2501	42.2501	42.2501	106.768	224.062	42.2501
20200130_30102369120321-01_Sample04_04.RCC	[7] G1201338 : 5 : Afghan	37.8802	219.303	37.8802	553.478	37.8802	37.8802	438.605	37.8802	37.8802	37.8802	224.524	37.8802	1958.06	2052.05	798.888	1467.24	344.618	37.8802	37.8802	37.8802	663.13	208.86	271.518	751.895	496.042	37.8802	37.8802	37.8802	37.8802	37.8802	1169.61	37.8802	37.8802	37.8802	37.8802	276.739	37.8802	37.8802	1754.42	37.8802	37.8802	37.8802	37.8802	37.8802	37.8802	37.8802	255.853	37.8802
20200130_30102369120321-01_Sample07_07.RCC	[7] G1201338 : 2 : Afghan	61.127	61.127	61.127	723.803	61.127	61.127	798.864	61.127	61.127	471.812	61.127	61.127	1672.79	4112.27	1410.07	750.61	61.127	61.127	61.127	61.127	675.549	61.127	61.127	520.066	686.272	61.127	61.127	61.127	61.127	61.127	1501.22	61.127	61.127	61.127	61.127	364.582	61.127	61.127	2648.58	61.127	61.127	61.127	61.127	61.127	61.127	61.127	337.775	61.127
[truncated: 722 more columns]

## Sheet: Hoti
mRNA - normalized linear count data
	NHP:DPI:virus	PTGS1-mRNA	C1QBP-mRNA	MAFK-mRNA	NFE2L2-mRNA	SOCS1-mRNA	DOCK9-mRNA	TLR6-mRNA	STAT4-mRNA	CCL15-mRNA	C1QA-mRNA	C8B-mRNA	TSLP-mRNA	HMGB1-mRNA	MX1-mRNA	STAT2-mRNA	IL8-mRNA	ILF3-mRNA	DEFA1-mRNA	AREG-mRNA	IL22-mRNA	MAP3K1-mRNA	HLA-C-mRNA	IL21-mRNA	ANP32B-mRNA	LCP2-mRNA	TRAF5-mRNA	MAF-mRNA	TGFB3-mRNA	NOTCH1-mRNA	MAP4K4-mRNA	TLR2-mRNA	AIRE-mRNA	IKZF2-mRNA	IL1A-mRNA	EDNRB-mRNA	TBK1-mRNA	HLA-DMB-mRNA	IL12B-mRNA	TAP1-mRNA	CD40-mRNA	HSD11B1-mRNA	IKBKG-mRNA	NOS2-mRNA	TNFSF18-mRNA	AGER-mRNA	IRAK1-mRNA	IRAK3-mRNA	TNFRSF18-mRNA
20190606_30102320400221-01_Sample01_01.RCC	[4] G1105069 : 21 : Hoti	42.6274	185.487	31.9307	524.202	31.9307	66.8213	664.757	171.662	31.9307	31.9307	43.7795	31.9307	3733.93	260.373	398.624	4921.74	502.312	284.567	31.9307	31.9307	555.308	31.9307	247.7	821.441	746.555	101.384	229.266	31.9307	99.0799	278.806	981.582	31.9307	167.053	31.9307	31.9307	222.354	111.753	31.9307	850.244	81.7985	31.9307	64.5171	31.9307	31.9307	31.9307	96.7757	270.742	31.9307
20190606_30102320400221-01_Sample04_04.RCC	[3] G1003290 : 3 : Hoti	41.4817	139.655	24.9185	759.115	132.741	24.9185	2129.39	96.7906	76.0497	165.927	34.5681	24.9185	3142.93	11147.5	2833.2	6497.41	340.15	124.445	24.9185	24.9185	1142.13	24.9185	175.606	752.201	1003.86	74.667	81.5806	24.9185	98.1733	277.927	4333.45	24.9185	67.7534	24.9185	24.9185	543.41	48.3953	24.9185	5557.16	105.087	24.9185	82.9633	24.9185	24.9185	24.9185	123.062	688.596	24.9185
20190606_30102320400221-01_Sample07_07.RCC	[3] G1003290 : 6 : Hoti	53.5997	289.174	26.3095	334.833	52.938	46.9824	502.911	89.3328	61.5404	61.5404	26.3095	26.3095	2832.84	1817.1	1105.74	3372.15	438.723	51.6145	26.3095	26.3095	499.602	26.3095	207.12	995.234	520.116	69.4811	154.844	26.3095	56.2466	129.036	1044.86	26.3095	83.3773	26.3095	26.3095	209.767	56.9083	26.3095	1860.77	95.9501	26.3095	50.9528	26.3095	26.3095	26.3095	87.3476	339.465	26.3095
20190606_30102320400221-01_Sample08_08.RCC	[3] G1003290 : 1 : Hoti	79.321	239.651	25.6776	745.955	480.989	45.5674	673.384	86.0717	47.255	43.8797	47.255	25.6776	4652.93	12038.2	5280.75	664.946	379.728	128.264	25.6776	25.6776	379.728	25.6776	138.39	589	1282.64	82.6963	168.768	25.6776	81.0086	312.221	1849.7	25.6776	84.384	25.6776	25.6776	470.863	25.6776	25.6776	5206.49	141.765	25.6776	75.9456	25.6776	25.6776	25.6776	138.39	553.559	25.6776
20190606_30102320400221-01_Sample10_10.RCC	[3] G1003290 : 5 : Hoti	94.3311	223.173	25.2087	641.911	52.9174	55.2182	1918.83	110.436	115.038	108.136	37.9625	25.2087	3148.59	3576.53	1906.18	10624.9	412.986	125.391	25.2087	25.2087	927.205	25.2087	181.76	863.934	1135.42	71.3235	119.639	25.2087	83.9776	314.053	3211.86	25.2087	110.436	25.2087	25.2087	363.52	80.5265	25.2087	4048.18	113.887	25.2087	77.0754	25.2087	25.2087	25.2087	98.9326	643.062	25.2087
20190606_30102320400221-01_Sample11_11.RCC	[6] G1107117 : 6 : Hoti	57.192	317.647	24.8731	401.89	47.9176	42.5076	425.848	78.8322	72.6493	172.349	24.8731	24.8731	3103.05	1608.33	1017.09	2939.98	510.091	71.1036	36.3246	24.8731	646.115	1228.08	265.093	1146.93	517.819	65.6935	113.611	24.8731	52.5548	151.481	1004.72	24.8731	71.1036	24.8731	24.8731	249.635	47.1447	24.8731	1804.64	54.8734	24.8731	43.2804	24.8731	24.8731	24.8731	104.337	357.836	24.8731
20190606_30102320400221-01_Sample12_12.RCC	[4] G1105069 : 4 : Hoti	132.043	155.811	25.8641	687.943	71.3031	60.7397	1213.47	195.423	25.8641	112.236	25.8641	25.8641	2279.06	5407.15	2046.66	5125.9	462.15	159.772	25.8641	25.8641	640.408	25.8641	275.97	805.461	1177.82	102.993	169.015	25.8641	89.7891	221.832	2910.22	25.8641	137.325	25.8641	25.8641	343.311	83.187	25.8641	3755.3	48.8558	25.8641	52.8171	25.8641	25.8641	25.8641	150.529	331.428	25.8641
20190607_30102346660221-01_Sample07_07.RCC	[5] G0812255 : 3 : Hoti	84.7452	124.196	23.505	778.779	151.957	23.505	2109.86	94.973	23.505	179.718	48.2171	23.505	2238.44	9598.12	2764.45	3478.94	264.463	302.453	23.505	23.505	1011.1	1506.42	140.268	581.527	1382.22	37.9892	86.2063	23.505	118.351	312.68	4656.6	23.505	68.6728	23.505	23.505	581.527	40.9115	23.505	6183.48	58.4449	23.505	80.3618	23.505	23.505	23.505	105.201	689.65	37.9892
20190607_30102346660221-01_Sample08_08.RCC	[3] G1003290 : 0 : Hoti	58.3549	225.855	28.3996	402	57.2742	71.3226	371.742	100.5	56.1936	28.3996	31.3387	28.3996	3652.58	303.661	463.597	3659.07	476.565	203.161	36.742	28.3996	793.194	28.3996	273.403	1072	543.565	106.984	259.355	28.3996	90.7742	366.339	654.871	28.3996	99.4194	28.3996	28.3996	217.21	121.032	28.3996	984.468	163.178	28.3996	54.0323	28.3996	28.3996	28.3996	99.4194	424.694	28.3996
20190607_30102346660221-01_Sample09_09.RCC	[1] G1102038 : 14 : Hoti	34.8171	444.76	27.8388	462.73	27.8388	84.2349	259.444	89.8506	27.8388	27.8388	27.8388	27.8388	3567.07	300.999	385.234	4255.55	444.76	167.347	27.8388	27.8388	697.465	523.38	244.843	918.722	580.659	141.515	144.884	27.8388	40.4328	363.895	475.085	27.8388	107.821	27.8388	27.8388	179.701	81.9886	27.8388	929.953	210.026	27.8388	42.679	27.8388	27.8388	27.8388	87.6043	172.962	27.8388
20190611_30102346650221-01_Sample03_03.RCC	[5] G0812255 : 1 : Hoti	71.5324	165.825	20.1156	786.856	2490.63	20.1156	1694.02	74.7838	20.1156	20.1156	104.047	20.1156	4252.92	19908.8	14267.5	1059.98	211.346	1300.59	20.1156	20.1156	630.785	1687.51	100.796	334.901	6467.18	81.2868	126.807	20.1156	123.556	256.866	5638.05	20.1156	188.585	71.5324	20.1156	1043.72	20.1156	20.1156	18900.8	20.1156	20.1156	198.34	20.1156	20.1156	20.1156	279.626	1043.72	20.1156
20190611_30102346650221-01_Sample04_04.RCC	[3] G1003290 : 12 : Hoti	38.4918	313.136	30.8984	400.522	30.8984	83.2254	261.12	125.878	46.8143	30.8984	30.8984	30.8984	3436.17	468.143	460.861	1283.75	432.772	117.556	30.8984	30.8984	740.706	30.8984	219.507	915.48	486.869	119.637	112.354	30.8984	43.6934	476.466	393.24	30.8984	104.032	30.8984	30.8984	210.144	151.886	30.8984	997.665	184.136	30.8984	43.6934	30.8984	30.8984	30.8984	110.274	248.636	30.8984
20190611_30102346650221-01_Sample05_05.RCC	[6] G1107117 : 5 : Hoti	129.884	255.046	30.4273	650.602	77.9306	37.7845	865.502	89.7382	94.4613	113.354	30.4273	30.4273	3081.8	4613.25	1812.48	3241.2	486.476	192.465	30.4273	30.4273	814.729	2851.55	206.634	810.006	798.198	82.6536	125.161	30.4273	61.3998	208.996	2492.6	30.4273	90.919	30.4273	30.4273	393.195	37.7845	30.4273	3822.14	76.7498	30.4273	70.846	30.4273	30.4273	30.4273	142.873	446.33	30.4273
20190611_30102346650221-01_Sample06_06.RCC	[5] G0812255 : 6 : Hoti	47.0639	261.921	35.7472	371.054	61.3876	38.8788	839.646	120.047	36.8326	51.1564	35.7472	35.7472	2804.05	1595.4	1249.58	4352.38	381.285	143.238	35.7472	35.7472	481.552	637.749	253.736	1033.36	703.912	83.8964	151.423	35.7472	57.9772	168.475	1776.15	35.7472	69.5727	35.7472	35.7472	273.516	49.7922	35.7472	2778.13	35.7472	35.7472	37.5147	35.7472	35.7472	35.7472	89.3531	394.927	35.7472
20190611_30102346650221-01_Sample07_07.RCC	[6] G1107117 : 7 : Hoti	42.5921	300.688	30.0488	315.309	36.2351	40.0493	308.952	88.3627	68.6559	90.9055	30.0488	30.0488	3299.93	959.912	674.481	1502.8	519.369	80.7343	30.0488	30.0488	588.661	1142.36	302.595	1451.31	479.32	98.534	163.376	30.0488	45.7706	146.212	816.243	30.0488	73.1059	30.0488	30.0488	192.618	42.5921	30.0488	1436.69	36.2351	30.0488	52.7634	30.0488	30.0488	30.0488	102.348	268.902	30.0488
20190611_30102346650221-01_Sample08_08.RCC	[5] G0812255 : 14 : Hoti	53.9409	198.462	27.1533	582.155	158.769	84.4735	1110.37	144.521	27.1533	34.6036	38.6746	27.1533	2381.54	2998.3	2711.29	3337.21	403.03	388.782	27.1533	27.1533	803.007	1223.34	179.125	840.664	1313.92	120.095	110.935	27.1533	65.1362	209.657	2461.94	27.1533	80.4025	27.1533	27.1533	385.728	133.326	27.1533	4914.73	130.272	27.1533	72.2605	27.1533	27.1533	27.1533	107.882	274.793	27.1533
20190611_30102346650221-01_Sample09_09.RCC	[6] G1107117 : 21 : Hoti	29.3058	220.95	29.3058	482.902	42.14	93.3914	580.849	111.614	29.3058	38.7233	29.3058	29.3058	3783.49	160.588	430.512	10966.7	539.848	242.59	29.3058	29.3058	714.103	2127.5	285.869	920.247	797.244	128.698	177.672	29.3058	76.3076	264.229	1101.34	29.3058	96.8082	29.3058	29.3058	273.341	97.9471	29.3058	1325.7	117.309	29.3058	41.0011	29.3058	29.3058	29.3058	107.058	424.817	29.3058
20190611_30102346650221-01_Sample12_12.RCC	[2] G0910184 : 0 : Hoti	39.7237	313.895	23.1214	549.901	64.6484	80.2263	638.695	151.885	23.3669	23.1214	23.1214	23.1214	2885.81	137.865	507.84	13771.7	560.026	89.5731	26.4825	23.1214	759.424	515.629	337.262	962.716	745.404	145.654	246.91	23.1214	57.6383	351.282	1391.11	23.1214	88.0153	23.1214	23.1214	262.488	75.5529	23.1214	1056.96	121.508	23.1214	72.4373	23.1214	23.1214	23.1214	101.257	347.388	23.1214
20190612_30102367970321-01_Sample04_04.RCC	[5] G0812255 : 4 : Hoti	143.344	151.023	29.3733	732.077	209.896	29.3733	1698.37	103.668	29.3733	134.385	43.5151	40.9554	2220.55	7926.14	2575.07	4341.27	319.964	339.162	29.3733	29.3733	880.54	1523.03	170.221	646.327	1269.62	57.5935	95.9891	29.3733	89.5899	290.527	3748.7	29.3733	69.1122	29.3733	29.3733	478.666	48.6345	29.3733	6248.25	48.6345	29.3733	66.5525	29.3733	29.3733	29.3733	130.545	549.058	29.3733
20190612_30102367970321-01_Sample12_12.RCC	[1] G1102038 : 7 : Hoti	34.6311	309.719	27.5168	261.367	28.0969	79.0634	180.996	124.149	27.5168	52.2733	27.5168	27.5168	3157.96	520.119	447.59	921.971	514.892	56.1938	27.5168	27.5168	472.42	556.057	425.374	1388.51	436.482	139.178	219.548	27.5168	27.5168	130.03	515.545	27.5168	86.251	27.5168	27.5168	169.888	64.0348	27.5168	1381.32	112.388	27.5168	40.5118	27.5168	27.5168	27.5168	109.774	160.74	27.5168
20190613_30102365720321-01_Sample02_02.RCC	[4] G1105069 : 5 : Hoti	133.852	181.044	33.93	683.847	65.21	48.9075	885.483	213.649	33.93	47.1914	33.93	33.93	2227.44	4032.72	1931.42	5894.64	534.55	161.309	33.93	33.93	505.377	33.93	290.013	690.711	978.15	94.3829	205.926	33.93	80.6545	177.611	2459.96	33.93	159.593	33.93	33.93	395.55	84.9446	33.93	2454.81	48.0495	33.93	66.068	33.93	33.93	33.93	104.679	296.877	33.93
20190613_30102365720321-01_Sample03_03.RCC	[5] G0812255 : 5 : Hoti	108.471	186.288	27.2018	650.828	261.746	34.192	1496.2	117.904	62.4889	130.873	38.9082	27.2018	2487.76	6673.34	2870.95	4824.61	333.667	372.575	27.2018	27.2018	544.714	1470.26	165.065	598.95	1371.22	48.3405	140.305	27.2018	88.4277	203.973	3847.19	27.2018	95.5019	27.2018	27.2018	510.522	49.5195	27.2018	5807.93	61.3098	36.5501	75.4583	27.2018	27.2018	27.2018	117.904	627.247	27.2018
20190613_30102365720321-01_Sample05_05.RCC	[3] G1003290 : 21 : Hoti	42.3296	200.908	32.5111	355.064	32.5111	68.8646	362.013	108.667	40.4343	32.5111	32.5111	32.5111	2971.92	408.134	543.968	2777.33	481.421	176.268	32.5111	32.5111	825.744	32.5111	228.075	967.264	588.824	123.198	143.415	32.5111	73.2871	353.168	526.909	32.5111	109.299	32.5111	32.5111	231.865	120.671	32.5111	1070.25	163.001	32.5111	51.1746	32.5111	32.5111	32.5111	108.667	439.091	32.5111
20190613_30102365720321-01_Sample06_06.RCC	[2] G0910184 : 14 : Hoti	34.7361	754.612	23.2582	503.075	41.9229	80.2524	555.778	173.681	33.5383	23.2582	39.5273	23.2582	3699.99	246.746	414.438	5853.63	440.789	1122.34	23.2582	23.2582	566.558	342.57	321.01	804.919	695.92	141.34	112.593	23.2582	63.4832	418.031	901.941	23.2582	101.813	23.2582	23.2582	247.944	63.4832	23.2582	1032.5	100.615	23.2582	62.2854	23.2582	23.2582	23.2582	87.4392	195.241	23.2582
20190614_30102365870321-01_Sample01_01.RCC	[2] G0910184 : 12 : Hoti	22.6903	833.432	22.6731	364.79	30.5446	60.2166	571.621	123.051	29.6719	22.6731	22.6731	22.6731	3867.82	274.029	499.186	4949.1	390.099	1056.84	22.6731	22.6731	485.223	241.739	285.374	954.738	622.238	150.978	87.2704	22.6731	65.4528	546.312	843.032	22.6731	77.6706	22.6731	22.6731	198.104	61.0893	22.6731	1080.41	135.269	22.6731	40.1444	22.6731	22.6731	22.6731	74.1798	219.049	25.3084
20190614_30102365870321-01_Sample02_02.RCC	[3] G1003290 : 28 : Hoti	42.4293	238.035	24.0079	414.225	28.0465	83.4203	443.71	137.356	29.4847	24.0079	24.0079	24.0079	3167.09	946.388	739.276	2863.62	504.117	368.2	24.0079	24.0079	747.187	24.0079	216.461	947.827	606.954	117.22	182.662	24.0079	50.3398	340.872	552.3	24.0079	99.9605	24.0079	24.0079	233.721	114.343	24.0079	1182.99	176.908	24.0079	57.5312	24.0079	24.0079	24.0079	97.8031	399.123	24.0079
20190614_30102365870321-01_Sample03_03.RCC	[6] G1107117 : 2 : Hoti	81.8346	181.701	27.3505	760.091	208.054	66.5773	1803.14	76.2865	40.2238	380.045	27.3505	27.3505	3090.3	8847.85	4441.26	7066.9	395.303	362.014	27.3505	27.3505	909.89	4063.99	209.441	636.646	1583.98	73.5124	134.542	27.3505	112.349	284.341	4459.29	27.3505	102.64	27.3505	27.3505	571.455	48.546	27.3505	6485.74	95.7049	27.3505	77.6735	27.3505	27.3505	27.3505	155.347	509.039	27.3505
20190614_30102365870321-01_Sample04_04.RCC	[2] G0910184 : 21 : Hoti	31.0077	571.427	23.2954	562.568	24.8062	76.1903	849.611	155.924	23.2954	23.2954	23.2954	23.2954	3617.27	256.035	603.321	8050.48	500.553	143.521	23.2954	23.2954	592.69	412.845	291.472	952.379	804.428	148.837	179.845	23.2954	71.7607	384.495	1489.26	23.2954	89.4793	23.2954	23.2954	275.525	62.9013	23.2954	1254.48	116.057	23.2954	62.9013	23.2954	23.2954	23.2954	106.312	356.145	23.2954
20190614_30102365870321-01_Sample06_06.RCC	[6] G1107117 : 9 : Hoti	59.0514	208.894	35.6076	479.793	77.505	55.3607	516.7	130.651	45.0267	73.8143	35.6076	35.6076	2804.2	1564.86	1405.42	2576.86	509.318	242.849	35.6076	35.6076	597.896	2028.42	272.375	1090.24	879.128	111.46	104.816	35.6076	59.0514	158.701	1460.78	35.6076	79.7194	35.6076	35.6076	304.115	112.936	35.6076	3185.82	90.0534	35.6076	48.7174	35.6076	35.6076	35.6076	118.103	377.191	35.6076
20190614_30102365870321-01_Sample08_08.RCC	[1] G1102038 : 12 : Hoti	31.271	579.362	31.271	421.465	31.271	111.743	206.481	78.9487	31.271	31.271	31.271	31.271	5010.2	223.485	270.855	2163.19	410.533	138.464	31.271	31.271	547.782	393.529	179.76	857.504	502.842	119.03	70.4465	31.271	38.867	607.298	346.16	31.271	94.7384	31.271	31.271	171.258	71.6611	31.271	692.319	234.417	31.271	31.271	31.271	31.271	31.271	85.0217	133.605	31.271
20190614_30102365870321-01_Sample10_10.RCC	[4] G1105069 : 3 : Hoti	51.2664	152.915	19.4404	732.756	96.3455	59.2216	1470.82	198.878	19.4404	183.852	22.0976	19.4404	2267.21	5098.36	2214.18	3286.35	482.611	171.477	19.4404	19.4404	622.268	19.4404	261.636	737.176	1282.54	107.836	166.174	19.4404	89.2743	237.77	3332.32	19.4404	169.71	19.4404	19.4404	424.274	86.6226	19.4404	3815.81	63.6411	19.4404	59.2216	19.4404	19.4404	19.4404	108.72	342.955	19.4404
20190614_30102365870321-01_Sample11_11.RCC	[6] G1107117 : 0 : Hoti	49.1093	216.527	21.6412	445.332	40.1803	85.9413	416.313	111.612	26.7869	25.6708	21.6412	21.6412	4305.99	64.735	379.481	4537.03	606.053	168.534	21.6412	21.6412	628.376	1740.03	273.449	1060.31	680.833	122.773	232.153	21.6412	92.638	189.74	931.96	21.6412	81.4768	21.6412	21.6412	248.895	158.489	21.6412	971.025	103.799	21.6412	62.5027	21.6412	21.6412	21.6412	121.657	316.978	21.6412
20190614_30102365870321-01_Sample12_12.RCC	[4] G1105069 : 0 : Hoti	56.8617	207.59	23.4745	486.483	72.2053	89.3541	604.719	189.539	23.4745	26.1744	23.4745	23.4745	3961.36	239.18	535.222	8507.59	611.037	317.703	27.077	23.4745	656.166	23.4745	348.391	947.695	800.576	138.995	329.437	23.4745	101.087	328.534	1311.43	23.4745	194.954	23.4745	23.4745	260.842	104.698	23.4745	1082.18	105.6	23.4745	55.9591	23.4745	23.4745	23.4745	119.139	281.601	23.4745
20200107_30102420190621-01_Sample07_07.RCC	[4] G1105069 : 9 : Hoti	72.2003	247.375	27.7506	391.775	27.7506	82.8528	394.142	173.991	27.7506	27.7506	50.8953	27.7506	2951.93	279.332	372.837	4998.39	525.523	1673.63	27.7506	27.7506	695.963	27.7506	308.922	940.971	628.497	117.177	176.358	27.7506	67.4658	512.504	847.465	27.7506	200.03	27.7506	27.7506	202.397	92.3217	27.7506	1112.59	68.6494	27.7506	40.2428	27.7506	27.7506	27.7506	98.2397	187.011	27.7506
20200107_30102420190621-01_Sample08_08.RCC	[2] G0910184 : 28 : Hoti	37.5146	380.793	37.5146	395.439	52.3067	66.9526	444.607	139.136	37.5146	37.5146	37.5146	37.5146	2636.26	131.813	389.162	7804.16	548.174	81.5985	37.5146	37.5146	596.297	472.853	388.116	887.122	526.206	146.459	248.98	37.5146	74.2756	242.703	927.921	37.5146	106.706	37.5146	37.5146	192.489	80.5524	37.5146	1183.18	84.7369	37.5146	53.3529	37.5146	37.5146	37.5146	105.66	262.58	37.5146
20200107_30102420190621-01_Sample11_11.RCC	[5] G0812255 : 12 : Hoti	54.7727	258.064	32.6366	570.9	72.6792	61.0927	1074.39	125.345	32.6366	54.7727	36.8663	32.6366	2651.21	1595.78	2252	2991.43	357.076	451.875	32.6366	32.6366	747.858	1093.35	186.438	828.964	1000.66	106.385	75.8392	32.6366	80.0524	249.637	1694.79	32.6366	95.8523	32.6366	32.6366	339.17	148.518	32.6366	3508.61	129.559	32.6366	50.5594	32.6366	32.6366	32.6366	127.452	332.85	32.6366
20200107_30102420190621-01_Sample12_12.RCC	[1] G1102038 : 2 : Hoti	55.5601	195.571	24.4033	797.842	188.904	124.455	1797.92	128.899	24.4033	75.5617	24.4033	24.4033	3593.62	8056.21	3682.52	3271.38	482.261	248.909	57.7825	24.4033	1160.09	1851.26	335.583	833.401	1422.34	151.123	275.578	24.4033	106.675	360.029	3229.15	24.4033	113.343	24.4033	24.4033	564.49	75.5617	24.4033	6800.55	137.789	24.4033	122.232	24.4033	24.4033	24.4033	173.347	455.593	24.4033
20200108_30102420200621-01_Sample01_01.RCC	[3] G1003290 : 9 : Hoti	40.0076	246.922	33.0611	288.18	33.0611	55.0105	156.905	96.8934	56.2607	42.5081	33.0611	33.0611	2597.37	617.617	552.605	749.517	458.837	376.947	33.0611	33.0611	516.348	33.0611	267.551	997.064	389.449	100.019	114.397	33.0611	55.0105	325.062	340.065	33.0611	91.8925	33.0611	33.0611	179.409	104.395	33.0611	1130.84	106.895	33.0611	36.2569	33.0611	33.0611	33.0611	113.772	268.176	33.0611
20200108_30102420200621-01_Sample02_02.RCC	[4] G1105069 : 1 : Hoti	65.5205	209.042	27.8001	753.486	335.403	60.8405	616.205	85.8007	27.8001	102.961	27.8001	27.8001	3745.59	10080.8	3726.87	1004.65	414.963	388.443	27.8001	27.8001	507.004	27.8001	156.001	569.404	1299.49	78.0006	165.361	27.8001	85.8007	338.523	1800.25	27.8001	95.1607	27.8001	27.8001	492.964	27.8001	27.8001	4243.23	68.6405	27.8001	68.6405	27.8001	27.8001	27.8001	134.161	312.002	27.8001
20200108_30102420200621-01_Sample07_07.RCC	[1] G1102038 : 5 : Hoti	56.7855	164.379	26.7631	477.197	161.39	61.7667	716.294	82.6876	35.8645	98.6274	34.8683	26.7631	2282.38	4711.2	1789.24	2667.92	417.423	168.364	30.8833	26.8984	909.564	1262.23	262.01	750.166	1090.88	97.6312	187.292	26.7631	80.6952	225.149	2644.01	26.7631	93.6462	26.7631	26.7631	320.788	64.7554	26.7631	4795.88	131.503	26.7631	42.8382	26.7631	26.7631	26.7631	115.563	495.13	26.7631
20200108_30102420200621-01_Sample09_09.RCC	[6] G1107117 : 14 : Hoti	47.9675	202.834	30.9164	600.279	30.9164	68.525	845.599	142.532	30.9164	30.9164	30.9164	30.9164	3065.81	905.901	1027.88	6113.8	545.459	231.615	30.9164	30.9164	833.264	3079.52	278.212	951.128	1056.66	146.644	89.0825	30.9164	98.676	222.021	1672.01	30.9164	94.5646	30.9164	30.9164	320.697	105.529	30.9164	2928.76	87.712	30.9164	60.302	30.9164	30.9164	30.9164	113.752	315.215	30.9164
20200108_30102420200621-01_Sample11_11.RCC	[6] G1107117 : 1 : Hoti	28.5583	268.414	28.5583	989.387	2063.04	28.5583	1148.56	28.5583	28.5583	146.691	96.754	28.5583	5995.62	21451.3	11335.8	552.434	362.047	1004.99	28.5583	28.5583	870.786	6601.12	199.75	574.282	4160.42	28.5583	121.723	28.5583	102.996	308.988	6154.8	28.5583	249.688	28.5583	28.5583	948.813	28.5583	28.5583	17668.5	28.5583	28.5583	162.297	28.5583	28.5583	28.5583	196.629	811.485	28.5583
20200108_30102420200621-01_Sample12_12.RCC	[2] G0910184 : 4 : Hoti	97.2877	218.24	21.7335	780.931	139.358	65.7349	1121.44	98.6024	85.4554	345.766	31.5528	21.7335	2480.84	6856.15	2288.89	3390.61	414.13	92.0289	30.2381	21.7335	875.589	874.274	222.184	851.924	953.156	94.6583	136.729	21.7335	105.176	270.828	2955.44	21.7335	82.826	32.8675	21.7335	387.836	59.1614	21.7335	4380.57	55.2173	21.7335	74.9378	21.7335	21.7335	21.7335	180.114	658.664	42.0703
20200109_30102365920321-01_Sample03_03.RCC	[1] G1102038 : 6 : Hoti	44.4155	218.552	30.3152	633.802	59.9256	52.1705	360.259	99.406	30.3152	112.096	30.3152	30.3152	2489.38	2483.74	1079.37	2255.32	491.39	30.3152	33.8403	30.3152	673.282	93.061	270.018	956.695	641.557	96.586	138.181	30.3152	60.6306	172.022	1095.58	30.3152	96.586	30.3152	30.3152	250.278	43.7104	30.3152	1705.41	45.8255	30.3152	58.5156	30.3152	30.3152	30.3152	129.721	298.218	30.3152
20200109_30102365920321-01_Sample05_05.RCC	[4] G1105069 : 14 : Hoti	45.2568	223.582	36.1344	349.22	36.1344	66.872	389.073	130.367	36.1344	47.9587	36.1344	36.1344	2170.3	663.991	992.272	1579.26	450.541	154.008	36.1344	36.1344	528.896	631.568	187.782	904.46	715.327	96.5928	106.049	36.1344	40.5285	171.57	906.487	36.1344	68.8984	36.1344	36.1344	225.608	137.121	36.1344	2141.93	85.1098	36.1344	54.0379	36.1344	36.1344	36.1344	125.638	296.533	36.1344
20200109_30102365920321-01_Sample06_06.RCC	[5] G0812255 : 21 : Hoti	57.5507	179.192	26.7112	691.916	141.261	64.0905	1892.63	109.869	61.4746	283.829	26.7112	26.7112	2473.37	8365.77	3496.2	4992.52	316.529	102.022	26.7112	26.7112	1080.38	974.437	194.887	685.376	1309.28	77.1702	95.4818	26.7112	90.2499	367.539	5693.59	26.7112	107.254	26.7112	26.7112	534.96	35.3152	26.7112	5813.92	45.7789	26.7112	70.6304	26.7112	26.7112	26.7112	143.877	834.485	41.855
20200109_30102365920321-01_Sample07_07.RCC	[3] G1003290 : 4 : Hoti	90.3912	269.783	37.9346	292.728	37.9346	113.337	244.751	214.158	37.9346	40.3284	37.9346	37.9346	2555.98	1954.54	785.708	1248.09	435.268	1316.93	37.9346	37.9346	536.089	37.9346	287.166	905.302	630.652	102.212	107.774	37.9346	66.0551	293.424	871.232	37.9346	186.345	37.9346	37.9346	196.775	76.4848	37.9346	1796.7	89.0005	37.9346	54.2347	37.9346	37.9346	37.9346	89.0005	235.712	37.9346
20200109_30102365920321-01_Sample09_09.RCC	[3] G1003290 : 14 : Hoti	36.3132	269.835	33.0917	279.332	33.0917	42.4585	457.547	141.901	33.0917	76.5371	33.0917	33.0917	2990.53	403.915	642.465	2084.94	415.088	105.588	33.0917	33.0917	421.792	523.469	310.059	1388.84	544.698	102.794	147.488	33.0917	34.0786	155.868	898.892	33.0917	60.3358	33.0917	33.0917	196.091	51.3972	33.0917	1568.73	33.5199	33.0917	39.1065	33.0917	33.0917	33.0917	111.733	203.354	33.0917
20200109_30102365920321-01_Sample10_10.RCC	[5] G0812255 : 0 : Hoti	41.9268	253.526	36.3081	210.944	43.8921	68.7861	351.137	136.917	36.3081	36.3081	36.3081	36.3081	3251.95	709.48	611.869	3282.08	503.777	195.222	36.3081	36.3081	362.274	258.112	410.096	1421.58	465.125	136.917	179.499	36.3081	55.0289	117.264	719.306	36.3081	60.2698	36.3081	36.3081	195.222	36.3081	36.3081	1353.45	36.3081	36.3081	37.341	36.3081	36.3081	36.3081	110.713	197.187	36.3081
20200109_30102365920321-01_Sample11_11.RCC	[2] G0910184 : 9 : Hoti	35.3971	318.893	35.3971	397.998	58.5048	102.177	145.85	112.066	35.3971	35.3971	35.3971	35.3971	3204.58	468.039	429.31	2591.52	503.471	59.3289	35.4325	35.3971	783.635	622.129	323.013	1002.82	530.664	152.442	233.195	35.3971	51.9128	259.564	333.725	35.3971	96.4094	35.3971	35.3971	169.746	98.0574	35.3971	956.678	205.179	35.3971	43.6726	35.3971	35.3971	35.3971	100.529	152.442	35.3971
20200109_30102365920321-01_Sample12_12.RCC	[3] G1003290 : 2 : Hoti	75.2309	294.084	28.8731	1135.3	521.487	76.9407	364.186	106.007	28.8731	135.074	53.0036	28.8731	4096.66	9294.43	3616.21	536.875	420.609	153.881	28.8731	28.8731	553.973	140.203	220.563	837.799	1142.14	95.7484	164.14	28.8731	71.8113	364.186	1620.88	28.8731	135.074	28.8731	28.8731	444.546	28.8731	28.8731	4778.87	104.297	28.8731	63.2623	28.8731	28.8731	28.8731	169.27	396.672	28.8731
20200109_30102420210621-01_Sample02_02.RCC	[6] G1107117 : 4 : Hoti	87.2012	175.148	25.6764	595.503	35.7749	67.8232	717.733	141.609	25.6764	161.732	25.6764	25.6764	2129.35	2255.31	1067.28	1164.17	528.425	49.1904	25.6764	25.6764	653.637	25.6764	220.612	907.042	721.46	98.3809	93.1637	25.6764	94.6543	137.137	1367.64	25.6764	113.287	25.6764	25.6764	237.009	40.992	25.6764	2354.43	40.2467	25.6764	50.6811	25.6764	25.6764	25.6764	117.014	278.746	25.6764
20200109_30102420210621-01_Sample04_04.RCC	[6] G1107117 : 28 : Hoti	57.0938	276.454	35.7034	557.416	35.7034	88.6457	252.415	129.212	35.7034	35.7034	35.7034	35.7034	3243.83	286.972	501.825	2073.41	545.396	201.331	35.7034	35.7034	682.121	123.203	422.194	1021.68	652.072	117.193	204.336	35.7034	82.6358	428.204	435.716	35.7034	124.705	35.7034	35.7034	183.301	87.1432	35.7034	1179.44	127.71	35.7034	35.7034	35.7034	35.7034	35.7034	123.203	291.479	35.7034
20200109_30102420210621-01_Sample05_05.RCC	[5] G0812255 : 9 : Hoti	49.6847	220.476	24.9185	690.927	24.9185	69.8691	631.927	226.686	24.9185	24.9185	41.9214	24.9185	4145.56	375.74	472.004	8503.84	548.084	499.952	24.9185	24.9185	812.034	24.9185	281.029	1007.67	867.929	169.238	180.107	24.9185	102.475	333.819	818.244	24.9185	178.554	24.9185	24.9185	253.081	125.764	24.9185	1198.64	108.685	24.9185	72.9744	24.9185	24.9185	24.9185	116.448	236.002	24.9185
20200109_30102420210621-01_Sample06_06.RCC	[2] G0910184 : 3 : Hoti	27.5759	201.59	24.5781	431.706	39.9376	63.7099	806.358	176.866	29.4777	24.5781	24.5781	24.5781	2374.38	145.487	629.492	5470.5	458.331	412.688	28.5268	24.5781	716.023	1015.56	266.25	888.135	885.283	106.5	139.781	24.5781	79.8751	275.759	1150.58	24.5781	89.3841	24.5781	24.5781	249.134	109.353	24.5781	1749.65	96.0403	24.5781	81.7769	24.5781	24.5781	28.5268	100.795	528.697	29.4777
20200109_30102420210621-01_Sample09_09.RCC	[5] G0812255 : 7 : Hoti	39.5545	250.859	22.5743	383.054	24.9818	63.4954	261.268	108.255	37.4727	22.5743	24.9818	22.5743	2981.16	391.382	475.695	1868.43	466.327	244.614	22.5743	22.5743	802.541	22.5743	243.573	960.759	505.882	108.255	121.786	22.5743	74.9454	363.277	347.664	22.5743	107.214	22.5743	22.5743	179.036	111.377	22.5743	1069.01	163.423	22.5743	52.0454	22.5743	22.5743	22.5743	92.6409	249.818	22.5743
20200109_30102420210621-01_Sample10_10.RCC	[2] G0910184 : 7 : Hoti	52.9543	220.438	24.5711	520.922	75.1212	60.3432	1163.76	128.075	24.5711	49.2598	35.7134	24.5711	2613.23	46.7968	555.404	16390	482.746	546.784	59.1118	24.5711	852.195	838.648	225.364	852.195	1113.27	76.3527	280.781	24.5711	176.104	344.819	2291.81	24.5711	50.4913	35.7134	24.5711	285.707	139.159	24.5711	1591.09	60.3432	24.5711	124.381	24.5711	24.5711	24.5711	146.548	806.629	24.5711
20200109_30102420210621-01_Sample11_11.RCC	[1] G1102038 : 21 : Hoti	41.1111	214.41	32.3243	296.632	32.3243	74.6325	388.974	125.863	78.4274	32.3243	32.3243	32.3243	2194.07	351.658	515.47	5961.11	463.607	893.06	32.3243	32.3243	563.539	444	328.889	1087.86	576.188	129.026	113.846	32.3243	61.9829	176.462	647.026	32.3243	75.265	32.3243	32.3243	188.479	55.6581	32.3243	1249.78	84.1197	32.3243	41.7436	32.3243	32.3243	32.3243	137.88	275.128	32.3243
20200110_30102420220621-01_Sample01_01.RCC	[4] G1105069 : 6 : Hoti	58.0282	195.095	26.1619	389.189	59.0287	57.0278	844.411	164.08	26.1619	36.0175	38.0185	26.1619	2597.26	2783.35	1616.79	9379.57	416.203	269.131	55.0268	26.1619	572.279	26.1619	250.122	922.449	911.444	92.0448	198.096	26.1619	61.0297	182.089	2291.12	26.1619	134.065	26.1619	26.1619	317.154	81.0395	26.1619	2773.35	36.0175	26.1619	48.0234	26.1619	26.1619	26.1619	83.0404	194.094	26.1619
20200110_30102420220621-01_Sample02_02.RCC	[3] G1003290 : 7 : Hoti	34.8396	288.219	22.7115	221.707	38.6403	50.0424	362.332	85.5155	46.8751	24.7045	22.7115	22.7115	3171.67	1066.73	712.629	1054.06	435.812	630.281	22.7115	22.7115	369.934	22.7115	280.617	1210.52	425.043	93.1168	182.433	22.7115	48.7755	135.558	644.216	22.7115	89.3161	22.7115	22.7115	205.871	46.2417	22.7115	1516.47	77.9141	22.7115	35.4731	22.7115	22.7115	22.7115	91.2165	216.639	22.7115
20200110_30102420220621-01_Sample05_05.RCC	[6] G1107117 : 3 : Hoti	117.033	159.946	30.9929	979.18	195.056	64.3684	2543.53	107.281	30.9929	394.013	30.9929	30.9929	3103.34	9025.23	4037.65	4581.86	386.21	374.507	30.9929	30.9929	1121.57	6230.08	189.204	745.113	1714.54	76.0718	136.539	30.9929	107.281	386.21	6462.2	30.9929	109.231	30.9929	30.9929	602.722	60.4673	30.9929	7872.45	85.8245	30.9929	74.1212	30.9929	30.9929	30.9929	152.144	618.327	30.9929
20200110_30102420220621-01_Sample06_06.RCC	[5] G0812255 : 28 : Hoti	78.7073	223.776	26.2511	489.22	46.2984	70.9909	796.333	169.761	26.2511	41.6686	46.2984	26.2511	2504.74	120.376	705.279	7370.71	506.196	419.772	26.2511	26.2511	740.775	1228.45	314.829	844.175	908.992	111.116	217.603	26.2511	121.919	293.223	1260.86	26.2511	67.9043	26.2511	26.2511	316.373	154.328	26.2511	1580.32	91.0536	26.2511	94.1401	26.2511	26.2511	26.2511	118.833	655.894	43.2119
20200110_30102420220621-01_Sample08_08.RCC	[6] G1107117 : 12 : Hoti	73.6361	257.004	27.9044	524.115	57.7538	40.4276	795.558	137.165	27.9044	46.203	43.3153	27.9044	3117.26	1374.54	1436.62	1362.99	509.677	269.999	27.9044	27.9044	822.991	2675.44	306.095	886.52	860.531	112.62	103.957	27.9044	89.5183	203.582	1643.09	27.9044	116.951	27.9044	27.9044	245.454	127.058	27.9044	3094.16	114.064	27.9044	53.4222	27.9044	27.9044	27.9044	112.62	259.892	27.9044
20200110_30102420220621-01_Sample11_11.RCC	[1] G1102038 : 1 : Hoti	23.4158	299.015	23.4158	1002.43	463.227	83.3319	414.209	83.3319	23.4158	23.4158	23.4158	23.4158	5703.33	11198.3	5274.42	720.576	355.386	262.25	23.4158	23.4158	517.148	1352.92	181.369	566.167	1524.48	85.7829	227.937	23.4158	85.7829	374.994	2100.45	23.4158	122.547	23.4158	23.4158	541.657	23.4158	23.4158	6222.93	142.154	23.4158	93.1357	23.4158	23.4158	23.4158	171.566	514.697	23.4158
20200114_30102365880321-01_Sample01_01.RCC	[2] G0910184 : 2 : Hoti	28.9285	240.171	28.9285	1052.35	333.672	64.1678	2757.38	157.669	28.9285	104.502	28.9285	28.9285	3285.39	12754.7	7872.47	17809.3	335.506	135.669	28.9285	28.9285	1111.02	1560.19	183.336	627.011	2291.71	126.502	207.17	28.9285	133.836	564.676	9797.5	28.9285	139.336	28.9285	28.9285	896.515	28.9285	28.9285	10593.2	77.0013	28.9285	93.5016	28.9285	28.9285	28.9285	165.003	922.182	53.1676
20200114_30102365880321-01_Sample02_02.RCC	[4] G1105069 : 12 : Hoti	59.2261	247.782	30.3195	632.148	30.3195	74.9391	1312.64	142.626	30.3195	30.3195	37.4695	30.3195	4786.43	368.652	459.304	12219.9	373.487	667.2	30.3195	30.3195	918.608	30.3195	213.939	908.939	1057.61	105.156	113.617	30.3195	123.287	611.6	1867.43	30.3195	159.548	30.3195	30.3195	269.539	88.2347	30.3195	1467.36	128.122	30.3195	54.3913	30.3195	30.3195	30.3195	126.913	365.026	30.3195
20200114_30102365880321-01_Sample03_03.RCC	[2] G0910184 : 5 : Hoti	119.17	157.819	33.8337	625.64	87.7667	49.1172	620.004	120.78	98.2343	170.702	33.8337	33.8337	2261	4168.52	1642.61	2138.61	416.288	60.39	33.8337	33.8337	681.199	538.678	136.884	822.914	719.848	74.8835	125.611	33.8337	70.0524	206.936	1953.41	33.8337	73.2731	33.8337	33.8337	318.054	54.7536	33.8337	2694.2	35.4288	33.8337	62.8056	33.8337	33.8337	33.8337	171.507	520.964	33.8337
20200114_30102365880321-01_Sample04_04.RCC	[1] G1102038 : 28 : Hoti	35.7153	254.864	35.7153	415.83	35.7153	108.056	160.221	96.878	35.7153	35.7153	35.7153	35.7153	2589.62	364.41	372.608	751.177	523.886	38.7512	35.7153	35.7153	795.89	579.032	287.653	968.035	527.612	165.438	215.367	35.7153	52.1651	239.214	307.029	35.7153	115.508	35.7153	35.7153	147.553	98.3684	35.7153	954.621	201.208	35.7153	46.9486	35.7153	35.7153	35.7153	78.9928	137.865	35.7153
20200114_30102365880321-01_Sample05_05.RCC	[1] G1102038 : 0 : Hoti	32.8601	276.717	29.1169	492.037	102.904	113.281	176.407	121.928	29.1169	29.1169	29.4012	29.1169	3718.38	354.544	357.138	737.624	605.318	69.1792	38.9133	29.1169	728.976	701.305	326.872	1083.52	502.414	119.334	401.24	29.1169	50.1549	253.369	427.182	29.1169	124.523	29.1169	29.1169	198.026	127.117	29.1169	847.446	239.533	29.1169	46.696	29.1169	29.1169	29.1169	107.228	169.489	29.1169
20200114_30102365880321-01_Sample08_08.RCC	[1] G1102038 : 9 : Hoti	52.8898	314.649	22.629	292.238	34.961	104.883	172.116	152.394	22.629	42.1325	22.629	22.629	2572.77	250.106	361.264	1073.93	485.869	321.821	22.629	22.629	665.156	534.276	344.232	1203.02	584.477	119.226	204.388	22.629	29.5824	308.374	382.778	22.629	118.33	22.629	22.629	173.909	96.8151	22.629	1056	147.912	22.629	38.5468	22.629	22.629	22.629	107.572	238.452	22.629
20200114_30102365880321-01_Sample09_09.RCC	[4] G1105069 : 2 : Hoti	52.618	193.965	32.027	748.001	93.8871	49.5229	2001.55	218.726	32.027	364.199	44.3642	32.027	2290.43	6609.24	2708.28	4051.59	462.213	234.202	32.027	32.027	1081.25	32.027	250.709	778.953	1624.97	110.395	160.949	32.027	122.775	301.264	3285.02	32.027	149.6	32.027	32.027	459.118	76.3477	32.027	4614.91	76.3477	32.027	73.2526	32.027	32.027	32.027	124.839	334.279	32.027
20200114_30102365880321-01_Sample10_10.RCC	[2] G0910184 : 1 : Hoti	57.3916	585.394	26.4102	1065.57	742.265	26.4102	633.221	118.609	26.4102	68.8699	51.6524	26.4102	4189.59	12337.3	6735.86	2509.93	380.698	143.479	26.4102	26.4102	518.438	837.917	158.783	688.699	1562.96	110.957	265.914	26.4102	95.6527	461.046	3759.15	26.4102	189.392	51.6524	26.4102	730.786	26.4102	26.4102	7483.87	118.609	26.4102	76.5221	26.4102	26.4102	26.4102	154.957	646.612	26.4102
20200114_30102420230621-01_Sample04_04.RCC	[1] G1102038 : 3 : Hoti	36.9	143.383	30.9747	686.339	119.134	45.3342	1218.75	129.677	30.9747	144.437	44.28	30.9747	2655.74	6369.99	2305.72	1748	371.108	191.88	30.9747	30.9747	1090.13	1377.95	244.594	737.999	1155.5	102.266	152.871	30.9747	79.0713	307.851	3114.36	30.9747	82.2342	30.9747	30.9747	421.714	54.8228	30.9747	5071.11	94.8856	30.9747	48.4971	30.9747	30.9747	30.9747	138.111	429.094	30.9747
20200114_30102420230621-01_Sample09_09.RCC	[2] G0910184 : 6 : Hoti	74.2094	288.943	31.0148	411.31	152.366	63.9464	572.36	125.524	50.5256	48.9466	31.0148	31.0148	2676.28	2764.7	1360.24	3534.42	451.572	91.5776	37.8942	31.0148	512.361	316.574	272.364	997.88	726.305	112.104	158.682	31.0148	60.7886	134.209	1514.98	31.0148	79.7357	31.0148	31.0148	282.627	37.1047	31.0148	2812.85	51.315	31.0148	44.9993	31.0148	31.0148	31.0148	92.3671	281.048	31.0148
20200114_30102420230621-01_Sample11_11.RCC	[1] G1102038 : 4 : Hoti	54.3509	170.422	32.4586	651.29	111.465	58.9569	868.693	89.3566	32.4586	93.0414	32.4586	32.4586	2507.51	6144.42	1748.44	1089.78	415.462	152.92	32.4586	32.4586	897.251	1332.98	265.306	777.494	976.474	101.332	120.677	32.4586	81.0658	209.113	2559.1	32.4586	87.5142	32.4586	32.4586	371.244	52.5085	32.4586	4290.04	86.593	32.4586	52.5085	32.4586	32.4586	32.4586	129.889	463.365	32.4586
20200122_30102365730321-01_Sample01_01.RCC	[4] G1105069 : 7 : Hoti	73.5264	238.296	29.6338	298.535	29.6338	57.5809	423.441	203.748	29.6338	29.6338	38.092	29.6338	2868.42	777.785	687.428	3741.87	514.685	1847.9	29.6338	29.6338	556.32	29.6338	371.175	1169.34	644.906	130.221	230.324	29.6338	69.0971	220.579	918.637	29.6338	195.775	29.6338	29.6338	189.574	49.6082	29.6338	1294.24	39.8637	29.6338	48.7223	29.6338	29.6338	29.6338	83.2709	143.509	29.6338
20200122_30102365730321-01_Sample04_04.RCC	[5] G0812255 : 2 : Hoti	82.8347	133.81	30.6389	720.025	305.851	30.6389	2183.97	111.508	30.6389	248.504	65.312	30.6389	2236.54	9153.24	3988.81	3896.42	272.399	334.525	30.6389	30.6389	1129.42	1336.51	181.599	575.064	1677.4	79.6488	101.95	30.6389	108.322	337.711	4033.41	30.6389	82.8347	30.6389	30.6389	527.275	30.6389	30.6389	6754.22	71.6839	30.6389	90.7996	30.6389	30.6389	30.6389	189.564	579.843	30.6389
20200130_30102369120321-01_Sample10_10.RCC	[4] G1105069 : 28 : Hoti	31.8996	492.569	31.8996	3148.7	31.8996	31.8996	243.167	31.8996	31.8996	31.8996	31.8996	31.8996	12139.6	199.522	31.8996	1147.25	243.167	380.338	31.8996	31.8996	286.812	31.8996	31.8996	1402.89	31.8996	31.8996	31.8996	31.8996	31.8996	1122.31	224.462	31.8996	31.8996	31.8996	31.8996	31.8996	31.8996	31.8996	374.103	31.8996	31.8996	31.8996	31.8996	31.8996	31.8996	31.8996	31.8996	31.8996
[truncated: 722 more columns]
