# Supplementary material for: Host response transcriptomic analysis of Crimean-Congo hemorrhagic fever pathogenesis in the cynomolgus macaque model
Source: Sci Rep. 2021 Oct 6;11:19807. doi: 10.1038/s41598-021-99130-1 (PMC8494817; doi:10.1038/s41598-021-99130-1)
Supplement: Supplementary file 3 — Supplementary Information 3. [file 41598_2021_99130_MOESM3_ESM.xlsx]

## Sheet: DE results - Day1
Gene	Log2 fold change	std error (log2)	Lower confidence limit (log2)	Upper confidence limit (log2)	Linear fold change	Lower confidence limit (linear)	Upper confidence limit (linear)	P-value	BY.p.value	method	Gene.sets	probe.ID
DDX58-mRNA	5.92	0.535	4.87	6.96	60.4	29.2	125	1.36e-16	5.88e-13	lm.nb	Interferon Signaling	XM_005581558.1:1793
IFI16-mRNA	3.35	0.312	2.73	3.96	10.2	6.65	15.5	5.05e-16	9.33e-13	lm.nb	Innate Immunity	XM_005541319.1:858
IFIH1-mRNA	5.23	0.492	4.27	6.19	37.6	19.3	73.2	7.06e-16	9.33e-13	lm.nb	Interferon Signaling	NM_001047123.1:655
ROCK2-mRNA	2.65	0.25	2.16	3.14	6.28	4.47	8.82	8.63e-16	9.33e-13	lm.nb	VEGF Signaling	XM_005576551.1:4211
ISG20-mRNA	4.38	0.416	3.57	5.2	20.9	11.9	36.8	1.11e-15	9.57e-13	lm.nb	Interferon Signaling	XM_005560453.2:437
HSH2D-mRNA	3.92	0.376	3.18	4.65	15.1	9.05	25.2	1.75e-15	1.22e-12	lm.nb		XM_005588318.1:1049
EIF2AK2-mRNA	4.05	0.39	3.29	4.82	16.6	9.76	28.2	1.98e-15	1.22e-12	lm.nb	Interferon Signaling	XM_015433780.1:1390
MX2-mRNA	5.11	0.498	4.13	6.08	34.4	17.5	67.8	3.29e-15	1.69e-12	lm.nb	Interferon Signaling	XM_005548647.1:1483
IL1RN-mRNA	6.97	0.681	5.63	8.3	125	49.7	316	3.51e-15	1.69e-12	lm.nb	Interleukin Signaling	XM_005575305.1:499
MAP3K5-mRNA	1.82	0.184	1.46	2.18	3.54	2.75	4.54	1.37e-14	5.41e-12	lm.nb	Cellular Stress, MAPK Signaling	XM_002803926.1:1885
OAS3-mRNA	5.82	0.588	4.67	6.97	56.5	25.4	126	1.38e-14	5.41e-12	lm.nb	Interferon Signaling	XM_005572307.1:2923
IDO1-mRNA	4.73	0.481	3.78	5.67	26.5	13.8	51	1.8e-14	6.47e-12	lm.nb	Metabolism	NM_001077483.1:133
PSMB8-mRNA	2.43	0.249	1.94	2.91	5.37	3.83	7.54	2.57e-14	8.22e-12	lm.nb	Adaptive Immunity, Apoptosis, Cell Cycle, Fc Receptor Signaling, Interferon Signaling, Interleukin Signaling, MAPK Signaling, Metabolism, NF-kB, VEGF Signaling, Wnt Signaling	XM_005553359.1:807
TNFSF10-mRNA	5.48	0.563	4.37	6.58	44.6	20.7	95.9	2.66e-14	8.22e-12	lm.nb	Apoptosis, Death Receptor Signaling	NM_001266034.1:115
RIPK1-mRNA	2.63	0.272	2.1	3.16	6.2	4.28	8.96	3.11e-14	8.96e-12	lm.nb	Apoptosis, Death Receptor Signaling, Innate Immunity, Interferon Signaling, TLR Signaling	XM_005554158.1:1545
IFIT1-mRNA	5.41	0.56	4.31	6.5	42.4	19.8	90.7	3.54e-14	9.56e-12	lm.nb	Interferon Signaling	NM_001287726.1:1154
PSMB9-mRNA	2.61	0.276	2.06	3.15	6.09	4.18	8.86	8.38e-14	2.13e-11	lm.nb	Adaptive Immunity, Apoptosis, Cell Cycle, Fc Receptor Signaling, Interleukin Signaling, MAPK Signaling, Metabolism, NF-kB, VEGF Signaling, Wnt Signaling	NM_001283167.1:407
BST2-mRNA	3.04	0.333	2.39	3.69	8.21	5.22	12.9	2.92e-13	7e-11	lm.nb	Interferon Signaling	NM_001161666.1:64
OAS2-mRNA	5.59	0.617	4.38	6.8	48.2	20.9	112	3.87e-13	8.81e-11	lm.nb	Interferon Signaling	XM_005572308.1:515
TNFSF13B-mRNA	3.97	0.439	3.11	4.83	15.6	8.61	28.4	4.24e-13	9.17e-11	lm.nb	NF-kB	XM_005586224.1:906
MX1-mRNA	5.66	0.639	4.4	6.91	50.5	21.2	120	9.07e-13	1.87e-10	lm.nb	Interferon Signaling	NM_001079693.1:1034
IRF5-mRNA	3.04	0.345	2.37	3.72	8.23	5.15	13.2	1.04e-12	2.03e-10	lm.nb	Interferon Signaling	XM_005550729.1:1158
TAP1-mRNA	3.26	0.372	2.53	3.99	9.59	5.78	15.9	1.28e-12	2.28e-10	lm.nb	Adaptive Immunity	XM_005553361.1:970
RARRES3-mRNA	4.1	0.468	3.18	5.02	17.1	9.08	32.4	1.3e-12	2.28e-10	lm.nb		XM_001118373.2:324
MAX-mRNA	1.24	0.141	0.961	1.51	2.36	1.95	2.86	1.32e-12	2.28e-10	lm.nb	Cell Cycle	NM_001285216.1:181
ANP32B-mRNA	-1.05	0.121	-1.29	-0.818	0.481	0.408	0.567	1.48e-12	2.45e-10	lm.nb		XM_005581222.1:1225
MKNK1-mRNA	2.66	0.305	2.06	3.26	6.32	4.18	9.56	1.53e-12	2.45e-10	lm.nb		XM_005543476.1:848
IFIT2-mRNA	7.68	0.886	5.94	9.41	205	61.5	682	1.89e-12	2.91e-10	lm.nb	Interferon Signaling	XM_001086302.2:1204
STAT2-mRNA	4.07	0.474	3.14	5	16.8	8.8	31.9	2.77e-12	4.12e-10	lm.nb	Interferon Signaling	XM_001115072.2:2435
STAT3-mRNA	2.19	0.256	1.69	2.69	4.56	3.22	6.46	2.9e-12	4.16e-10	lm.nb	Cellular Stress, Interleukin Signaling	XM_005584241.1:1000
FAS-mRNA	3.54	0.413	2.73	4.35	11.6	6.62	20.3	2.98e-12	4.16e-10	lm.nb	Death Receptor Signaling	NM_001032933.1:797
JAK2-mRNA	2.78	0.33	2.14	3.43	6.89	4.4	10.8	4.94e-12	6.67e-10	lm.nb	Fc Receptor Signaling, Interferon Signaling, Interleukin Signaling, MAPK Signaling, VEGF Signaling	XM_005581792.1:3097
GBP1-mRNA	5.41	0.644	4.15	6.67	42.5	17.7	102	5.61e-12	7.35e-10	lm.nb	Interferon Signaling	XM_005542801.1:1863
CD274-mRNA	4.55	0.545	3.48	5.62	23.4	11.2	49	6.95e-12	8.83e-10	lm.nb	Adaptive Immunity	NM_001083889.1:505
IFIT3-mRNA	6.12	0.739	4.68	7.57	69.8	25.6	190	9e-12	1.11e-09	lm.nb	Interferon Signaling	XM_005565907.1:776
CASP1-mRNA	3.61	0.439	2.75	4.47	12.2	6.72	22.2	1.21e-11	1.45e-09	lm.nb	Interleukin Signaling	XM_001094943.2:1600
NOD2-mRNA	2.23	0.272	1.7	2.76	4.69	3.24	6.79	1.24e-11	1.45e-09	lm.nb	Interleukin Signaling, TLR Signaling	XM_005591903.1:1212
OAS1-mRNA	7.24	0.884	5.51	8.97	151	45.6	503	1.32e-11	1.5e-09	lm.nb	Interferon Signaling	NM_001083949.1:731
IRF7-mRNA	5.05	0.628	3.82	6.28	33.1	14.1	77.6	2.47e-11	2.74e-09	lm.nb	Innate Immunity, Interferon Signaling, TLR Signaling	NM_001136100.1:1398
OASL-mRNA	6.12	0.784	4.58	7.65	69.4	23.9	202	6.59e-11	7.12e-09	lm.nb	Interferon Signaling	XM_005572424.1:1339
SHC1-mRNA	1.21	0.155	0.903	1.51	2.31	1.87	2.85	7.55e-11	7.96e-09	lm.nb	Adaptive Immunity, Fc Receptor Signaling, Interleukin Signaling, MAPK Signaling, VEGF Signaling	XM_005541642.1:2414
IFI44-mRNA	5.45	0.709	4.06	6.84	43.7	16.7	115	1.06e-10	1.09e-08	lm.nb		XM_005542938.1:626
TLR5-mRNA	2.98	0.391	2.22	3.75	7.91	4.65	13.5	1.37e-10	1.38e-08	lm.nb	TLR Signaling	NM_001130429.1:2215
HIF1A-mRNA	2.14	0.281	1.58	2.69	4.39	3	6.44	1.5e-10	1.47e-08	lm.nb	Cellular Stress	XM_005561440.1:2618
TAGAP-mRNA	2.18	0.288	1.62	2.75	4.55	3.07	6.73	1.61e-10	1.55e-08	lm.nb		XM_005551523.1:931
CCL3-mRNA	4.08	0.545	3.01	5.15	16.9	8.04	35.4	2.49e-10	2.34e-08	lm.nb		NM_001034200.1:124
IFNGR2-mRNA	2.41	0.325	1.78	3.05	5.33	3.43	8.28	3.03e-10	2.75e-08	lm.nb	Interferon Signaling	XM_005548806.2:830
MEF2A-mRNA	2.17	0.292	1.6	2.74	4.5	3.02	6.69	3.1e-10	2.75e-08	lm.nb	TLR Signaling	XM_005560599.1:2185
IFITM1-mRNA	3.19	0.43	2.35	4.03	9.11	5.08	16.3	3.12e-10	2.75e-08	lm.nb	Adaptive Immunity, Interferon Signaling	XM_005576718.1:454
TNFAIP6-mRNA	6.91	0.933	5.08	8.74	120	33.8	427	3.3e-10	2.86e-08	lm.nb		XM_001083111.2:166
CXCL10-mRNA	6.64	0.915	4.85	8.43	99.7	28.8	345	6.03e-10	5.11e-08	lm.nb		NM_001032892.1:169
IL2RB-mRNA	-2.89	0.398	-3.67	-2.11	0.135	0.0786	0.232	6.23e-10	5.18e-08	lm.nb	Fc Receptor Signaling, Interleukin Signaling, MAPK Signaling, VEGF Signaling	XM_001085792.2:202
RIPK2-mRNA	2.86	0.395	2.08	3.63	7.24	4.24	12.4	6.64e-10	5.41e-08	lm.nb	Adaptive Immunity, Interleukin Signaling, TLR Signaling	XM_005563661.1:895
STAT1-mRNA	3.12	0.433	2.27	3.97	8.69	4.83	15.6	7.33e-10	5.86e-08	lm.nb	Interferon Signaling, Interleukin Signaling	NM_001261614.1:1598
SERPING1-mRNA	6.04	0.838	4.4	7.68	65.7	21	205	8.05e-10	6.32e-08	Wald		XM_001092271.2:1235
S1PR1-mRNA	-2.07	0.288	-2.64	-1.51	0.238	0.161	0.352	8.32e-10	6.42e-08	lm.nb		XM_005542570.1:1899
CD38-mRNA	1.84	0.265	1.32	2.36	3.57	2.49	5.12	2.22e-09	1.68e-07	lm.nb		XM_005554514.1:1197
MYD88-mRNA	2.31	0.333	1.65	2.96	4.94	3.14	7.78	2.41e-09	1.8e-07	lm.nb	Innate Immunity, Interferon Signaling, Interleukin Signaling, TLR Signaling	NM_001130681.1:602
KLRB1-mRNA	-3.2	0.465	-4.11	-2.29	0.109	0.0578	0.205	2.84e-09	2.08e-07	lm.nb	Adaptive Immunity	XM_005570085.1:377
SELL-mRNA	2.74	0.401	1.95	3.52	6.66	3.86	11.5	3.56e-09	2.56e-07	lm.nb	Adaptive Immunity	XM_005539939.1:626
CCL8-mRNA	6.37	0.939	4.53	8.21	82.8	23.1	296	4.37e-09	3.09e-07	Wald		NM_001032851.1:42
IRF1-mRNA	2.39	0.355	1.69	3.08	5.23	3.23	8.48	5.26e-09	3.65e-07	lm.nb	Interferon Signaling	XM_001104048.1:179
S100A8-mRNA	3.7	0.55	2.62	4.77	13	6.14	27.3	5.32e-09	3.65e-07	lm.nb		XM_005541787.1:236
IL17RA-mRNA	1.97	0.294	1.4	2.55	3.93	2.63	5.86	5.81e-09	3.92e-07	lm.nb	Interleukin Signaling	XM_005568062.1:842
S100A9-mRNA	3.53	0.527	2.49	4.56	11.5	5.63	23.6	6.01e-09	3.99e-07	lm.nb		XM_005541789.1:223
TAPBP-mRNA	1.56	0.233	1.1	2.01	2.94	2.14	4.04	6.48e-09	4.24e-07	lm.nb	Adaptive Immunity	XM_005553311.1:1042
GZMB-mRNA	-3.05	0.458	-3.94	-2.15	0.121	0.065	0.226	7.38e-09	4.76e-07	lm.nb	Apoptosis	XM_005560998.1:576
CD3E-mRNA	-1.62	0.245	-2.11	-1.14	0.324	0.232	0.452	7.85e-09	4.99e-07	lm.nb	Adaptive Immunity	NM_001283615.1:236
CXCL11-mRNA	6.62	0.999	4.67	8.58	98.7	25.4	383	8.18e-09	5.12e-07	Wald		XM_005555011.1:254
CD164-mRNA	2.01	0.307	1.41	2.62	4.04	2.66	6.13	1.03e-08	6.34e-07	lm.nb		XM_005551554.1:345
ETS1-mRNA	-1.83	0.281	-2.38	-1.28	0.281	0.192	0.411	1.21e-08	7.32e-07	lm.nb	Cellular Stress	XM_005580142.1:2883
CASP8-mRNA	1.13	0.174	0.791	1.47	2.19	1.73	2.77	1.22e-08	7.32e-07	lm.nb	Apoptosis, Death Receptor Signaling, Interferon Signaling, TLR Signaling	XM_001091080.2:375
FCGR2B-mRNA	2.52	0.392	1.76	3.29	5.75	3.38	9.8	1.68e-08	9.93e-07	lm.nb	Adaptive Immunity	XM_005541161.1:887
GZMA-mRNA	-7.28	1.13	-9.5	-5.06	0.00644	0.00138	0.03	1.76e-08	1.03e-06	lm.nb		XM_001097639.2:645
LCP2-mRNA	2.14	0.333	1.49	2.79	4.41	2.8	6.93	1.83e-08	1.05e-06	lm.nb	Adaptive Immunity, Fc Receptor Signaling	XM_005558492.1:895
PRKCB-mRNA	1.99	0.316	1.37	2.6	3.96	2.58	6.08	3.07e-08	1.75e-06	lm.nb	Adaptive Immunity, Cell Cycle, VEGF Signaling, Wnt Signaling	XM_001095880.2:1530
PSMB10-mRNA	1.76	0.283	1.21	2.32	3.39	2.31	4.98	3.84e-08	2.15e-06	lm.nb	Adaptive Immunity, Apoptosis, Cell Cycle, Fc Receptor Signaling, Interleukin Signaling, MAPK Signaling, Metabolism, NF-kB, VEGF Signaling, Wnt Signaling	XM_005592304.1:741
TBK1-mRNA	1.63	0.269	1.11	2.16	3.1	2.15	4.47	7.36e-08	4.08e-06	lm.nb	Innate Immunity, Interferon Signaling, TLR Signaling	XM_001116924.2:1385
CYBB-mRNA	1.94	0.32	1.32	2.57	3.85	2.49	5.94	7.48e-08	4.09e-06	lm.nb	Adaptive Immunity, VEGF Signaling	XM_001083654.2:1670
ATF2-mRNA	0.644	0.107	0.434	0.853	1.56	1.35	1.81	8.59e-08	4.64e-06	loglinear	TLR Signaling	XM_005573535.1:1606
LCK-mRNA	-1.47	0.244	-1.94	-0.989	0.362	0.26	0.504	9.13e-08	4.87e-06	lm.nb	Adaptive Immunity, Fc Receptor Signaling, Interleukin Signaling	XM_002802327.1:263
CD163-mRNA	2.39	0.4	1.6	3.17	5.23	3.04	9.01	1.06e-07	5.59e-06	lm.nb		XM_001118361.2:1059
LEF1-mRNA	-1.56	0.261	-2.07	-1.05	0.34	0.238	0.484	1.07e-07	5.59e-06	lm.nb	Wnt Signaling	XM_005555635.1:1612
TLR4-mRNA	2.94	0.492	1.97	3.9	7.65	3.92	14.9	1.09e-07	5.6e-06	lm.nb	Apoptosis, TLR Signaling	NM_001037092.1:2100
ARHGDIB-mRNA	-0.971	0.163	-1.29	-0.652	0.51	0.409	0.636	1.12e-07	5.69e-06	lm.nb		XM_005570240.1:356
LY96-mRNA	2.5	0.423	1.67	3.33	5.67	3.19	10.1	1.35e-07	6.8e-06	lm.nb	Apoptosis, TLR Signaling	NM_001130432.1:327
ITGAM-mRNA	2.18	0.371	1.46	2.91	4.54	2.75	7.52	1.48e-07	7.37e-06	lm.nb	Extracellular matrix organization, TLR Signaling	XM_005591740.1:1671
PRDM1-mRNA	1.6	0.272	1.07	2.13	3.03	2.1	4.38	1.5e-07	7.37e-06	lm.nb		XM_001087708.2:775
CD59-mRNA	2.02	0.344	1.35	2.7	4.06	2.55	6.48	1.52e-07	7.38e-06	lm.nb	Complement System	XM_005578241.1:812
CD8B-mRNA	-3.36	0.573	-4.49	-2.24	0.0972	0.0446	0.212	1.63e-07	7.81e-06	lm.nb	Adaptive Immunity	XM_005575360.1:388
BID-mRNA	1.35	0.233	0.898	1.81	2.56	1.86	3.51	1.97e-07	9.35e-06	lm.nb	Apoptosis	XM_002798280.1:1164
GZMK-mRNA	-3.14	0.542	-4.21	-2.08	0.113	0.0542	0.236	2.08e-07	9.75e-06	lm.nb		XM_005556895.1:484
FCAR-mRNA	2.67	0.461	1.77	3.58	6.38	3.41	11.9	2.12e-07	9.85e-06	lm.nb		NM_001039950.1:390
CREB1-mRNA	0.93	0.161	0.613	1.25	1.9	1.53	2.37	2.45e-07	1.12e-05	lm.nb	Adaptive Immunity, Fc Receptor Signaling, TLR Signaling	XM_001107192.2:885
KCNJ2-mRNA	3.51	0.616	2.3	4.71	11.4	4.92	26.2	3.23e-07	1.47e-05	lm.nb		XM_005584811.1:1400
GPR183-mRNA	-1.79	0.316	-2.41	-1.17	0.289	0.189	0.444	3.6e-07	1.62e-05	lm.nb		XM_005586155.1:427
CD7-mRNA	-1.96	0.348	-2.64	-1.27	0.258	0.161	0.414	4.26e-07	1.9e-05	lm.nb		XM_001113810.2:180
IRF3-mRNA	-0.615	0.11	-0.83	-0.4	0.653	0.563	0.758	4.54e-07	2e-05	lm.nb	Innate Immunity, Interferon Signaling, TLR Signaling	NM_001135797.1:290
BCL2-mRNA	-1.97	0.356	-2.66	-1.27	0.256	0.158	0.415	6.35e-07	2.77e-05	lm.nb	Apoptosis	XM_005586524.1:612
STAT5A-mRNA	1.52	0.279	0.976	2.07	2.88	1.97	4.2	8.11e-07	3.5e-05	lm.nb	Interleukin Signaling	XM_001109557.2:2414
IRAK4-mRNA	0.941	0.174	0.6	1.28	1.92	1.52	2.43	9.85e-07	4.21e-05	lm.nb	Interleukin Signaling, TLR Signaling	NM_001136101.1:810
CD53-mRNA	1.23	0.228	0.783	1.67	2.34	1.72	3.19	1.01e-06	4.29e-05	lm.nb		XM_005542401.1:734
IL10RB-mRNA	1.24	0.231	0.792	1.7	2.37	1.73	3.24	1.06e-06	4.43e-05	lm.nb	Interleukin Signaling	XM_005548811.1:270
ICAM2-mRNA	1.17	0.22	0.739	1.6	2.25	1.67	3.04	1.4e-06	5.82e-05	lm.nb	Adaptive Immunity, Extracellular matrix organization	NM_001195389.1:825
PTPN2-mRNA	1.4	0.263	0.881	1.91	2.63	1.84	3.76	1.42e-06	5.84e-05	lm.nb	Interferon Signaling	XM_005587248.1:320
FPR2-mRNA	3.24	0.62	2.02	4.45	9.44	4.07	21.9	1.96e-06	7.97e-05	lm.nb		XM_005590140.1:712
CCND3-mRNA	1.54	0.295	0.96	2.12	2.9	1.95	4.34	2.06e-06	8.2e-05	lm.nb	Cell Cycle, MAPK Signaling	XM_005553014.1:1367
PRKCD-mRNA	1.66	0.319	1.04	2.28	3.16	2.05	4.87	2.06e-06	8.2e-05	lm.nb	Apoptosis, Interferon Signaling, VEGF Signaling	XM_001083320.1:1715
GNLY-mRNA	-2.11	0.405	-2.91	-1.32	0.231	0.133	0.401	2.07e-06	8.2e-05	lm.nb		XM_005575397.1:801
PYCARD-mRNA	1.58	0.306	0.977	2.18	2.98	1.97	4.52	2.6e-06	0.000102	lm.nb		XM_005591734.1:888
B2M-mRNA	1.37	0.267	0.85	1.9	2.59	1.8	3.72	2.62e-06	0.000102	lm.nb	Adaptive Immunity, Interferon Signaling	NM_001047137.1:25
IL1B-mRNA	2.31	0.451	1.42	3.19	4.95	2.68	9.14	3.02e-06	0.000117	lm.nb	Interleukin Signaling	NM_001042756.1:391
BCL6-mRNA	2.08	0.409	1.28	2.88	4.22	2.42	7.37	3.45e-06	0.000132	lm.nb		XM_005545439.1:791
FKBP5-mRNA	1.55	0.305	0.951	2.15	2.93	1.93	4.43	3.47e-06	0.000132	lm.nb		XM_005553215.1:1729
GRB2-mRNA	0.84	0.166	0.515	1.16	1.79	1.43	2.24	3.52e-06	0.000132	lm.nb	Adaptive Immunity, Fc Receptor Signaling, Interleukin Signaling, MAPK Signaling, VEGF Signaling	XM_001095326.2:585
SLAMF7-mRNA	1.76	0.351	1.07	2.45	3.38	2.1	5.45	4.59e-06	0.000171	lm.nb	Adaptive Immunity	XM_001117618.2:1032
CSF3R-mRNA	2.48	0.495	1.51	3.45	5.56	2.84	10.9	4.63e-06	0.000171	lm.nb		XM_005543945.1:2291
NFIL3-mRNA	1.84	0.369	1.12	2.57	3.59	2.17	5.92	4.79e-06	0.000175	lm.nb		XM_001101854.1:430
ILF3-mRNA	-0.792	0.16	-1.1	-0.479	0.578	0.465	0.717	5.33e-06	0.000194	lm.nb	Interleukin Signaling	XM_001102411.2:495
IL21-mRNA	-1.38	0.278	-1.92	-0.83	0.385	0.264	0.563	5.77e-06	0.000208	lm.nb	Interleukin Signaling	XM_005555864.1:148
SOCS3-mRNA	2.05	0.416	1.23	2.86	4.13	2.35	7.27	6.11e-06	0.000218	lm.nb	Adaptive Immunity, Interferon Signaling, Interleukin Signaling	NM_001194326.1:599
CD81-mRNA	0.774	0.157	0.466	1.08	1.71	1.38	2.12	6.25e-06	0.000221	lm.nb	Adaptive Immunity	XM_005576902.1:601
MCL1-mRNA	1.54	0.315	0.927	2.16	2.92	1.9	4.47	6.47e-06	0.000227	lm.nb		NM_001266501.2:955
CD3G-mRNA	-1.47	0.299	-2.05	-0.881	0.362	0.241	0.543	6.6e-06	0.00023	lm.nb	Adaptive Immunity	NM_001283910.1:263
GZMH-mRNA	-2.2	0.451	-3.08	-1.31	0.218	0.118	0.403	7.51e-06	0.00026	lm.nb		XM_005560994.1:163
CD6-mRNA	-1.6	0.334	-2.26	-0.947	0.329	0.209	0.519	9.83e-06	0.000337	lm.nb		XM_002799538.1:945
MR1-mRNA	5.16	1.08	3.05	7.27	35.7	8.29	154	1e-05	0.000341	Wald		NM_001284968.1:765
CD97-mRNA	1.77	0.371	1.04	2.5	3.42	2.06	5.66	1.06e-05	0.000357	lm.nb		XM_002801104.1:2191
CD247-mRNA	-1.8	0.376	-2.53	-1.06	0.288	0.173	0.48	1.07e-05	0.000357	lm.nb	Adaptive Immunity	NM_001077423.1:191
TMEM173-mRNA	1.22	0.264	0.708	1.74	2.34	1.63	3.34	1.72e-05	0.00057	lm.nb	Innate Immunity	XM_005557935.1:904
CTSS-mRNA	1.31	0.286	0.747	1.87	2.48	1.68	3.66	2.24e-05	0.00074	lm.nb	Adaptive Immunity, Extracellular matrix organization, TLR Signaling	XM_005541969.1:751
NFKBIA-mRNA	1.62	0.356	0.917	2.31	3.06	1.89	4.97	2.54e-05	0.000831	lm.nb	Adaptive Immunity, Fc Receptor Signaling, Innate Immunity, Interferon Signaling, NF-kB, TLR Signaling	NM_001284932.1:606
FOS-mRNA	1.82	0.403	1.03	2.61	3.53	2.04	6.1	2.77e-05	0.000901	lm.nb	Cellular Stress, Fc Receptor Signaling, TLR Signaling	NM_001098399.1:509
FLT3LG-mRNA	-0.705	0.159	-1.02	-0.393	0.613	0.494	0.761	3.66e-05	0.00118	lm.nb		XM_005589911.1:713
LILRB2-mRNA	1.74	0.397	0.958	2.52	3.33	1.94	5.72	4.54e-05	0.00145	lm.nb	Adaptive Immunity	XM_015441717.1:2837
KLRK1-mRNA	-2.27	0.52	-3.29	-1.25	0.208	0.102	0.421	4.76e-05	0.00151	lm.nb	Adaptive Immunity	NM_001283284.1:374
NFATC3-mRNA	-0.936	0.216	-1.36	-0.513	0.523	0.39	0.701	5.1e-05	0.00161	lm.nb	Fc Receptor Signaling	XM_005592343.1:1271
TLR2-mRNA	1.98	0.456	1.08	2.87	3.94	2.12	7.33	5.13e-05	0.00161	lm.nb	TLR Signaling	NM_001130425.1:40
IGF2R-mRNA	1.67	0.388	0.906	2.43	3.17	1.87	5.38	5.98e-05	0.00186	lm.nb		XM_002803958.1:245
CD27-mRNA	-1.48	0.347	-2.17	-0.804	0.357	0.223	0.573	6.41e-05	0.00198	lm.nb	NF-kB	XM_001104337.2:745
TNFSF8-mRNA	1.53	0.358	0.826	2.23	2.88	1.77	4.69	6.6e-05	0.00202	lm.nb		XM_005580959.1:769
IL8-mRNA	-2.45	0.576	-3.58	-1.32	0.183	0.0837	0.401	6.96e-05	0.00212	lm.nb	Interleukin Signaling	NM_001032965.1:125
TWIST2-mRNA	4.53	1.07	2.43	6.63	23.1	5.41	98.9	7.42e-05	0.00224	Wald		XM_005574801.1:123
SIGLEC1-mRNA	4.08	0.964	2.19	5.97	16.9	4.56	62.6	7.51e-05	0.00225	Wald	Adaptive Immunity	XM_005568446.2:2406
HLA-DPB1-mRNA	-1.81	0.431	-2.65	-0.966	0.285	0.159	0.512	8.21e-05	0.00244	lm.nb	Adaptive Immunity, Interferon Signaling	XM_005553343.1:545
MAPK14-mRNA	1.33	0.317	0.707	1.95	2.51	1.63	3.86	8.6e-05	0.00255	lm.nb	Cellular Stress, MAPK Signaling, TLR Signaling, VEGF Signaling	XM_001112423.2:595
ATM-mRNA	-0.942	0.226	-1.38	-0.499	0.521	0.383	0.708	9.31e-05	0.00274	lm.nb	Cell Cycle, Cellular Stress	XM_002799779.1:7160
IL13RA1-mRNA	1.64	0.399	0.862	2.43	3.12	1.82	5.37	0.000109	0.00319	lm.nb	Interleukin Signaling	XM_002806369.1:670
CD47-mRNA	0.792	0.193	0.414	1.17	1.73	1.33	2.25	0.000114	0.00331	lm.nb	Extracellular matrix organization	XM_005548232.2:858
PTAFR-mRNA	-2.02	0.495	-2.99	-1.05	0.247	0.126	0.484	0.000128	0.0037	lm.nb	Interferon Signaling	XM_005544241.1:1072
HLA-DMA-mRNA	-1.78	0.44	-2.65	-0.922	0.29	0.16	0.528	0.000137	0.00391	lm.nb		XM_005553355.1:281
KLRD1-mRNA	-2.32	0.575	-3.45	-1.2	0.2	0.0916	0.437	0.000144	0.0041	lm.nb	Adaptive Immunity	NM_001032828.1:365
EWSR1-mRNA	0.631	0.158	0.32	0.941	1.55	1.25	1.92	0.000175	0.00493	lm.nb		XM_005567685.1:945
PSMB5-mRNA	0.946	0.239	0.478	1.41	1.93	1.39	2.66	0.000186	0.00522	lm.nb	Adaptive Immunity, Apoptosis, Cell Cycle, Fc Receptor Signaling, Interleukin Signaling, MAPK Signaling, Metabolism, NF-kB, VEGF Signaling, Wnt Signaling	NM_001260845.1:646
GNB1-mRNA	0.728	0.185	0.364	1.09	1.66	1.29	2.13	0.000211	0.00589	lm.nb	Metabolism, Wnt Signaling	XM_005545044.1:1155
IL2RG-mRNA	-1.05	0.27	-1.58	-0.521	0.483	0.334	0.697	0.000241	0.00667	lm.nb	Fc Receptor Signaling, Interleukin Signaling, MAPK Signaling, VEGF Signaling	NM_001035529.1:645
JUN-mRNA	-1.55	0.403	-2.34	-0.763	0.341	0.197	0.589	0.000269	0.00741	lm.nb	Cellular Stress, Fc Receptor Signaling, MAPK Signaling, TLR Signaling	XM_005543232.1:1008
CD74-mRNA	-1.26	0.327	-1.9	-0.617	0.418	0.268	0.652	0.000276	0.00755	lm.nb	Adaptive Immunity	XM_001099491.2:702
HLA-B-mRNA	1.48	0.385	0.723	2.23	2.78	1.65	4.7	0.000282	0.00768	lm.nb	Adaptive Immunity, Interferon Signaling	NM_001114964.1:228
HLA-DRB1-mRNA	-1.39	0.368	-2.11	-0.665	0.382	0.232	0.631	0.000358	0.00964	lm.nb	Adaptive Immunity, Interferon Signaling	NM_001284641.1:634
BCL2L11-mRNA	-0.677	0.18	-1.03	-0.325	0.626	0.49	0.799	0.000359	0.00964	lm.nb	Apoptosis	XM_005575254.1:1742
IL1RAP-mRNA	1.56	0.415	0.748	2.37	2.95	1.68	5.19	0.000364	0.0097	lm.nb	Interleukin Signaling	NM_001032960.1:1255
SOCS1-mRNA	4.1	1.1	1.95	6.25	17.1	3.87	76	0.000395	0.0105	Wald	Adaptive Immunity, Interferon Signaling, TLR Signaling	XM_005591262.1:760
ITGAL-mRNA	0.71	0.191	0.336	1.08	1.64	1.26	2.12	0.00041	0.0108	lm.nb	Adaptive Immunity, Extracellular matrix organization	XM_001100800.2:1305
NFE2L2-mRNA	1.04	0.279	0.492	1.58	2.05	1.41	3	0.000412	0.0108	lm.nb		XM_005573572.1:709
PSMC2-mRNA	0.769	0.208	0.36	1.18	1.7	1.28	2.26	0.000462	0.012	lm.nb	Adaptive Immunity, Apoptosis, Cell Cycle, Fc Receptor Signaling, Interleukin Signaling, MAPK Signaling, Metabolism, NF-kB, VEGF Signaling, Wnt Signaling	XM_005550431.1:982
NFKB1-mRNA	0.793	0.218	0.367	1.22	1.73	1.29	2.33	0.000533	0.0138	lm.nb	Adaptive Immunity, Cellular Stress, Fc Receptor Signaling, Innate Immunity, Interferon Signaling, Interleukin Signaling, NF-kB, TLR Signaling	XM_005555555.1:1074
HLA-DRA-mRNA	-1.28	0.354	-1.98	-0.59	0.411	0.254	0.664	0.000569	0.0146	lm.nb	Adaptive Immunity, Interferon Signaling	NM_001134298.1:360
SYK-mRNA	0.9	0.249	0.412	1.39	1.87	1.33	2.62	0.000589	0.0151	lm.nb	Adaptive Immunity, Fc Receptor Signaling, Interleukin Signaling	XM_005582224.1:1575
MIF-mRNA	-0.655	0.182	-1.01	-0.299	0.635	0.496	0.813	0.000607	0.0154	lm.nb		NM_001283697.1:60
MAPKAPK2-mRNA	0.619	0.174	0.277	0.961	1.54	1.21	1.95	0.000724	0.0183	lm.nb	Cellular Stress, MAPK Signaling, Metabolism, TLR Signaling, VEGF Signaling	XM_005540646.1:856
HLA-DQB1-mRNA	-1.96	0.556	-3.05	-0.87	0.257	0.121	0.547	0.000785	0.0197	lm.nb	Adaptive Immunity, Interferon Signaling	NM_001283172.1:428
BIRC2-mRNA	0.873	0.248	0.386	1.36	1.83	1.31	2.57	0.000807	0.0201	lm.nb	Apoptosis, Death Receptor Signaling, NF-kB, TLR Signaling	XM_005579457.1:1941
CD3D-mRNA	-1.3	0.373	-2.03	-0.567	0.407	0.245	0.675	0.000899	0.0223	lm.nb	Adaptive Immunity	NM_001287688.1:129
TLR3-mRNA	3.23	0.929	1.41	5.05	9.4	2.66	33.2	0.000904	0.0223	Wald	Apoptosis, Innate Immunity, TLR Signaling	NM_001036685.1:1641
PTPN6-mRNA	1.06	0.306	0.464	1.66	2.09	1.38	3.16	0.000908	0.0223	lm.nb	Adaptive Immunity, Interferon Signaling, Interleukin Signaling	XM_005569995.1:662
HLA-DQA1-mRNA	-1.49	0.436	-2.34	-0.636	0.356	0.197	0.644	0.00109	0.0267	lm.nb	Adaptive Immunity, Interferon Signaling	NM_001285343.1:429
TNFAIP3-mRNA	1.4	0.412	0.597	2.21	2.65	1.51	4.63	0.00112	0.0272	lm.nb	Death Receptor Signaling, Interferon Signaling	NM_001283816.1:1043
NCF4-mRNA	1.31	0.386	0.554	2.07	2.48	1.47	4.19	0.00117	0.0282	lm.nb	Adaptive Immunity, VEGF Signaling	XM_005567397.1:536
IL6-mRNA	4.61	1.36	1.94	7.28	24.5	3.84	156	0.00123	0.0294	Wald	Cellular Stress, Interleukin Signaling, MAPK Signaling	NM_001042733.1:139
F13A1-mRNA	1.09	0.322	0.456	1.72	2.13	1.37	3.29	0.00124	0.0297	lm.nb		XM_001096669.1:740
IL7R-mRNA	-1.18	0.352	-1.87	-0.492	0.441	0.273	0.711	0.00132	0.0312	lm.nb	Interleukin Signaling	NM_001284908.1:522
BTLA-mRNA	-0.932	0.278	-1.48	-0.386	0.524	0.359	0.765	0.00136	0.032	lm.nb	Adaptive Immunity	XM_005548166.1:1134
TARP-mRNA	-1.66	0.506	-2.65	-0.671	0.316	0.159	0.628	0.00163	0.0384	lm.nb		XM_015133689.1:350
IL21R-mRNA	-1.15	0.357	-1.85	-0.453	0.45	0.277	0.73	0.00194	0.0454	lm.nb	Interleukin Signaling	XM_001094102.2:295
CEBPB-mRNA	1.24	0.383	0.486	1.99	2.36	1.4	3.97	0.00196	0.0455	lm.nb	Cellular Stress	XM_005569338.1:1730
CXCR2-mRNA	1.69	0.523	0.662	2.71	3.22	1.58	6.55	0.00197	0.0455	lm.nb		XM_001088762.2:760
IRAK3-mRNA	1.15	0.358	0.45	1.85	2.22	1.37	3.62	0.00204	0.0469	lm.nb	Interleukin Signaling, TLR Signaling	XM_001117080.2:1610
TNFSF13-mRNA	1.14	0.356	0.441	1.84	2.2	1.36	3.57	0.00212	0.0485	lm.nb	NF-kB	XM_005582760.2:625
PTPN22-mRNA	-1.06	0.332	-1.71	-0.41	0.479	0.305	0.753	0.00217	0.0494	lm.nb		XM_005542274.1:2386
CYSLTR1-mRNA	0.89	0.279	0.342	1.44	1.85	1.27	2.71	0.00222	0.0503	lm.nb		XM_005594006.1:885
TLR1-mRNA	1.13	0.355	0.431	1.82	2.18	1.35	3.54	0.0023	0.0517	lm.nb	TLR Signaling	NM_001130424.1:487
CCL2-mRNA	3.06	0.969	1.16	4.96	8.35	2.24	31.1	0.0024	0.0538	Wald		NM_001032821.1:187
HLA-DPA1-mRNA	-1.15	0.365	-1.86	-0.433	0.451	0.275	0.741	0.0025	0.0558	lm.nb	Adaptive Immunity, Interferon Signaling	NM_001048247.1:214
LITAF-mRNA	1.51	0.483	0.56	2.45	2.84	1.47	5.48	0.0027	0.0598	lm.nb		XM_005591267.1:620
ICOS-mRNA	-0.988	0.319	-1.61	-0.362	0.504	0.327	0.778	0.0029	0.064	lm.nb	Adaptive Immunity	XM_005574018.1:214
TNFRSF1B-mRNA	1.07	0.349	0.391	1.76	2.11	1.31	3.38	0.00302	0.0662	lm.nb	NF-kB	XM_001105753.2:840
CDC42-mRNA	0.442	0.146	0.156	0.728	1.36	1.11	1.66	0.00355	0.077	lm.nb	Adaptive Immunity, MAPK Signaling, VEGF Signaling	XM_005553127.1:145
LILRA2-mRNA	1.31	0.433	0.461	2.16	2.48	1.38	4.46	0.00355	0.077	lm.nb	Adaptive Immunity	XM_005596068.1:724
ITGA4-mRNA	-0.503	0.167	-0.831	-0.175	0.706	0.562	0.886	0.00377	0.0815	lm.nb	Adaptive Immunity, Extracellular matrix organization	XM_001100929.2:2035
FCGR2A-mRNA	1.4	0.466	0.486	2.31	2.64	1.4	4.96	0.0038	0.0816	lm.nb		XM_001118066.2:766
IL6R-mRNA	1.19	0.397	0.407	1.96	2.27	1.33	3.9	0.00401	0.0858	lm.nb	Interleukin Signaling, MAPK Signaling	XM_005541663.1:1684
CD68-mRNA	1.39	0.466	0.473	2.3	2.61	1.39	4.92	0.00411	0.0875	lm.nb		XM_005582776.1:980
HMGN1-mRNA	-0.611	0.206	-1.02	-0.207	0.655	0.495	0.866	0.00423	0.0896	lm.nb		XM_005548677.1:914
UBE2L3-mRNA	0.847	0.286	0.286	1.41	1.8	1.22	2.65	0.00427	0.09	lm.nb	Adaptive Immunity	NM_001193593.1:178
XBP1-mRNA	0.979	0.332	0.328	1.63	1.97	1.26	3.09	0.00442	0.0928	lm.nb		NM_001190861.1:576
C10orf54-mRNA	0.9	0.311	0.292	1.51	1.87	1.22	2.85	0.00511	0.107	lm.nb		XM_015456211.1:333
CDKN1A-mRNA	0.898	0.311	0.288	1.51	1.86	1.22	2.84	0.00526	0.109	lm.nb	Adaptive Immunity, Cell Cycle, Cellular Stress, Fc Receptor Signaling	XM_005553160.1:259
CD1C-mRNA	-1.6	0.558	-2.7	-0.509	0.329	0.154	0.702	0.00549	0.113	lm.nb		XM_005595545.2:1489
CAMP-mRNA	1.37	0.478	0.435	2.31	2.59	1.35	4.96	0.00553	0.114	lm.nb		NM_001033509.1:87
LGALS3-mRNA	-0.923	0.322	-1.55	-0.292	0.527	0.341	0.817	0.00559	0.115	lm.nb		XM_005561313.1:642
CD55-mRNA	1.05	0.372	0.325	1.78	2.08	1.25	3.44	0.00611	0.124	lm.nb	Complement System	XM_005540684.1:827
ATG12-mRNA	0.372	0.132	0.113	0.631	1.29	1.08	1.55	0.00638	0.129	lm.nb	Cellular Stress, Interferon Signaling	XR_010348.2:619
NOTCH2-mRNA	0.703	0.251	0.212	1.19	1.63	1.16	2.29	0.00663	0.134	lm.nb		XM_001114248.2:1870
LTF-mRNA	2.22	0.801	0.647	3.79	4.65	1.57	13.8	0.00733	0.147	lm.nb		XM_005546908.1:1534
FCER1G-mRNA	0.851	0.308	0.247	1.46	1.8	1.19	2.74	0.00749	0.15	lm.nb	Fc Receptor Signaling	XM_005541196.1:395
JAK1-mRNA	0.363	0.132	0.104	0.622	1.29	1.07	1.54	0.00773	0.154	lm.nb	Fc Receptor Signaling, Interferon Signaling, Interleukin Signaling, MAPK Signaling, VEGF Signaling	XM_005543157.1:1294
MAP4K1-mRNA	-0.702	0.26	-1.21	-0.193	0.615	0.432	0.875	0.00871	0.173	lm.nb	MAPK Signaling	XM_001082963.2:300
IFI35-mRNA	3.79	1.42	1.01	6.57	13.8	2.02	94.8	0.00948	0.187	Wald	Interferon Signaling	XM_001112861.2:789
MAPK3-mRNA	-0.64	0.24	-1.11	-0.17	0.642	0.463	0.889	0.00962	0.189	lm.nb	Cell Cycle, Cellular Stress, Fc Receptor Signaling, Interferon Signaling, Interleukin Signaling, MAPK Signaling, TLR Signaling, VEGF Signaling	XM_002802443.1:1010
CXCR1-mRNA	1.58	0.598	0.408	2.75	2.99	1.33	6.75	0.0103	0.202	lm.nb		NM_001040420.1:79
IRF4-mRNA	-0.859	0.327	-1.5	-0.218	0.551	0.353	0.859	0.0107	0.208	lm.nb	Interferon Signaling	XM_005554181.1:1367
PECAM1-mRNA	-0.805	0.31	-1.41	-0.198	0.572	0.376	0.872	0.0115	0.223	lm.nb	Extracellular matrix organization	XM_005584700.1:1356
PRF1-mRNA	-1.18	0.462	-2.09	-0.279	0.44	0.235	0.824	0.0127	0.245	lm.nb		XM_005565623.1:1621
CD79A-mRNA	-1.34	0.525	-2.37	-0.315	0.394	0.193	0.804	0.0128	0.246	lm.nb	Adaptive Immunity	XM_005589419.1:281
ARG2-mRNA	1.34	0.524	0.313	2.37	2.53	1.24	5.16	0.0129	0.246	lm.nb	Metabolism	NM_001261253.1:529
EIF2A-mRNA	-0.351	0.138	-0.62	-0.0814	0.784	0.65	0.945	0.0131	0.249	lm.nb		XM_005546091.2:1025
IL18RAP-mRNA	2.42	0.958	0.547	4.3	5.37	1.46	19.7	0.0139	0.263	Wald	Interleukin Signaling	XM_005575166.1:1147
C2-mRNA	2.41	0.955	0.536	4.28	5.31	1.45	19.4	0.0142	0.268	Wald	Complement System	XM_005553451.1:1121
CXCL9-mRNA	2.81	1.12	0.621	5	7.02	1.54	32.1	0.0144	0.271	Wald		NM_001032936.1:60
MAPK1-mRNA	-0.45	0.18	-0.803	-0.0967	0.732	0.573	0.935	0.0151	0.282	lm.nb	Cell Cycle, Cellular Stress, Fc Receptor Signaling, Interleukin Signaling, MAPK Signaling, TLR Signaling, VEGF Signaling	XM_001089600.1:1210
CCR1-mRNA	1.15	0.463	0.238	2.05	2.21	1.18	4.15	0.016	0.297	lm.nb		NM_001032858.1:466
KLRF1-mRNA	-2.88	1.17	-5.17	-0.597	0.136	0.0278	0.661	0.0161	0.299	Wald	Adaptive Immunity	NM_001285324.1:514
DEFA1-mRNA	1.66	0.675	0.334	2.98	3.15	1.26	7.89	0.0168	0.309	lm.nb		NM_001032862.1:199
TLR8-mRNA	0.881	0.362	0.171	1.59	1.84	1.13	3.01	0.0178	0.327	lm.nb	TLR Signaling	NM_001130427.1:120
FCGR3-mRNA	1.2	0.497	0.226	2.17	2.3	1.17	4.51	0.0186	0.34	lm.nb		NM_001283192.1:339
DEFB1-mRNA	2.34	1.01	0.363	4.31	5.05	1.29	19.8	0.0235	0.428	Wald		XM_005562538.1:180
TLR6-mRNA	1.01	0.438	0.148	1.87	2.01	1.11	3.64	0.0248	0.451	lm.nb	TLR Signaling	NM_001130430.1:123
LILRB1-mRNA	0.988	0.443	0.12	1.86	1.98	1.09	3.62	0.0291	0.526	lm.nb	Adaptive Immunity	NM_001040672.1:52
CXCR6-mRNA	-2.51	1.13	-4.73	-0.294	0.175	0.0376	0.816	0.03	0.54	Wald		NM_001047141.1:330
CCL19-mRNA	2.52	1.14	0.288	4.75	5.73	1.22	26.9	0.0305	0.547	Wald		NM_001032959.1:58
LTB-mRNA	-0.603	0.275	-1.14	-0.0636	0.658	0.453	0.957	0.032	0.572	lm.nb	NF-kB	NM_001047150.1:222
CCL7-mRNA	2.73	1.27	0.235	5.23	6.64	1.18	37.4	0.0358	0.636	Wald		XM_001113381.2:78
IKZF3-mRNA	-0.737	0.345	-1.41	-0.0611	0.6	0.376	0.959	0.0363	0.642	lm.nb		XM_005584045.1:1828
CCR2-mRNA	0.662	0.31	0.0547	1.27	1.58	1.04	2.41	0.0364	0.642	lm.nb		NM_001032806.1:40
CSF2RB-mRNA	2.89	1.38	0.174	5.6	7.4	1.13	48.6	0.041	0.72	Wald	Fc Receptor Signaling, Interleukin Signaling, MAPK Signaling, VEGF Signaling	XM_001086084.2:1149
FCGR1A-mRNA	3.42	1.65	0.193	6.65	10.7	1.14	100	0.0418	0.732	Wald	Adaptive Immunity, Interferon Signaling	NM_001284040.1:867
CD58-mRNA	0.33	0.161	0.0138	0.646	1.26	1.01	1.56	0.0448	0.78	lm.nb		XM_001112756.1:404
SMPD3-mRNA	-2.22	1.08	-4.34	-0.0904	0.215	0.0493	0.939	0.0451	0.78	Wald	Death Receptor Signaling, Metabolism	XM_005592346.1:1643
SELPLG-mRNA	0.743	0.364	0.03	1.46	1.67	1.02	2.74	0.0452	0.78	lm.nb		XM_005572152.1:1151
CCL5-mRNA	-0.928	0.461	-1.83	-0.0239	0.526	0.281	0.984	0.0484	0.833	lm.nb		NM_001032850.1:170
HMGB1-mRNA	0.385	0.194	0.00558	0.765	1.31	1	1.7	0.0509	0.873	lm.nb	Apoptosis, Innate Immunity, Interferon Signaling, TLR Signaling	NM_001283356.1:940
ITGA5-mRNA	0.806	0.409	0.00539	1.61	1.75	1	3.05	0.0527	0.9	lm.nb	Extracellular matrix organization	XM_001110116.2:2435
PSMB7-mRNA	-0.22	0.112	-0.439	-0.00114	0.859	0.738	0.999	0.0531	0.903	lm.nb	Adaptive Immunity, Apoptosis, Cell Cycle, Fc Receptor Signaling, Interleukin Signaling, MAPK Signaling, Metabolism, NF-kB, VEGF Signaling, Wnt Signaling	XM_001083368.2:380
LILRA5-mRNA	0.941	0.484	-0.00739	1.89	1.92	0.995	3.7	0.0561	0.951	lm.nb	Adaptive Immunity	XM_005590290.1:1094
HMGB2-mRNA	-0.528	0.274	-1.07	0.0089	0.693	0.478	1.01	0.0583	0.984	lm.nb	Apoptosis	XM_005556312.1:369
CCRL2-mRNA	2.81	1.46	-0.0505	5.67	7.02	0.966	51	0.0586	0.986	Wald		XM_001103165.2:488
PDCD1LG2-mRNA	2.15	1.12	-0.0525	4.34	4.42	0.964	20.3	0.0602	1	Wald	Adaptive Immunity	NM_001083599.1:760
HLA-A-mRNA	1.32	0.697	-0.0406	2.69	2.51	0.972	6.46	0.0616	1	lm.nb	Adaptive Immunity, Interferon Signaling	NM_001171838.1:235
HLA-DMB-mRNA	-2.92	1.56	-5.98	0.137	0.132	0.0159	1.1	0.0657	1	Wald	Adaptive Immunity	XM_002803688.1:1486
CTNNB1-mRNA	0.247	0.133	-0.0132	0.506	1.19	0.991	1.42	0.0674	1	lm.nb	Apoptosis, Innate Immunity, VEGF Signaling, Wnt Signaling	XM_005546748.1:867
MAP2K4-mRNA	0.674	0.368	-0.0477	1.4	1.6	0.967	2.63	0.0718	1	lm.nb	Cellular Stress, Fc Receptor Signaling, Interleukin Signaling, MAPK Signaling, TLR Signaling	XM_001114292.2:385
IL1RL1-mRNA	-1.93	1.06	-4.01	0.137	0.262	0.0622	1.1	0.0719	1	Wald	Interleukin Signaling	XM_005575158.1:1026
CSF1-mRNA	3.17	1.74	-0.244	6.57	8.97	0.844	95.3	0.0735	1	Wald		XM_001090841.2:374
GPI-mRNA	-0.364	0.201	-0.758	0.0308	0.777	0.591	1.02	0.0754	1	lm.nb	Metabolism	XM_005588784.2:776
ZAP70-mRNA	-2.45	1.36	-5.11	0.213	0.183	0.029	1.16	0.0761	1	Wald	Adaptive Immunity	XM_005575029.1:1045
BATF3-mRNA	2.93	1.64	-0.288	6.15	7.61	0.819	70.8	0.0791	1	Wald		XM_005540791.1:296
CD96-mRNA	-2.13	1.24	-4.57	0.297	0.228	0.0422	1.23	0.0901	1	Wald	Adaptive Immunity	XM_005548190.1:437
CLEC4A-mRNA	0.875	0.509	-0.124	1.87	1.83	0.918	3.66	0.0907	1	lm.nb		XM_001113405.2:190
PML-mRNA	3.43	2	-0.487	7.34	10.7	0.713	162	0.091	1	Wald	Interferon Signaling	NM_001042434.1:441
IL16-mRNA	-0.46	0.269	-0.988	0.0681	0.727	0.504	1.05	0.0926	1	lm.nb	Interleukin Signaling	NM_001032808.1:910
BCL2L1-mRNA	1.1	0.656	-0.187	2.39	2.14	0.879	5.23	0.0987	1	lm.nb	Apoptosis	XM_005568633.1:727
KLRC3-mRNA	-1.14	0.685	-2.49	0.198	0.452	0.178	1.15	0.0997	1	lm.nb		XM_005595216.1:692
RAC1-mRNA	0.404	0.243	-0.0728	0.88	1.32	0.951	1.84	0.102	1	lm.nb	Adaptive Immunity, Fc Receptor Signaling, MAPK Signaling, VEGF Signaling, Wnt Signaling	NM_001283802.1:1072
NFKBIZ-mRNA	0.379	0.229	-0.07	0.828	1.3	0.953	1.78	0.103	1	lm.nb	NF-kB	XM_005548255.1:2861
ADA-mRNA	0.543	0.329	-0.1	1.19	1.46	0.933	2.28	0.103	1	lm.nb	Metabolism	XM_001109908.2:1305
PLCB1-mRNA	-2.34	1.42	-5.13	0.452	0.197	0.0285	1.37	0.105	1	Wald	Metabolism, Wnt Signaling	XM_001116017.1:715
IDO2-mRNA	1.62	0.989	-0.316	3.56	3.08	0.803	11.8	0.106	1	Wald	Metabolism	XM_001095833.2:363
CD9-mRNA	0.527	0.323	-0.106	1.16	1.44	0.929	2.23	0.108	1	lm.nb		XM_005569889.1:719
KIR3DL1-mRNA	-1.76	1.08	-3.88	0.36	0.295	0.0678	1.28	0.109	1	Wald	Adaptive Immunity	NM_001193463.1:758
STAT6-mRNA	0.303	0.193	-0.075	0.681	1.23	0.949	1.6	0.121	1	lm.nb	Innate Immunity	XM_005571286.1:1881
LILRA1-mRNA	1.8	1.19	-0.523	4.13	3.49	0.696	17.5	0.134	1	Wald	Adaptive Immunity	NM_001040670.1:2367
CD14-mRNA	-0.707	0.47	-1.63	0.214	0.613	0.324	1.16	0.137	1	lm.nb	Apoptosis, TLR Signaling	NM_001130433.1:517
PTPRC-mRNA	0.301	0.201	-0.0928	0.695	1.23	0.938	1.62	0.139	1	lm.nb	Adaptive Immunity	XM_005540333.1:1225
EGR2-mRNA	-0.873	0.585	-2.02	0.273	0.546	0.247	1.21	0.14	1	lm.nb		XM_005565755.1:2073
IL12RB2-mRNA	-1.62	1.08	-3.74	0.506	0.326	0.0749	1.42	0.141	1	Wald	Interleukin Signaling	XM_001094235.1:882
FYN-mRNA	-0.333	0.224	-0.772	0.106	0.794	0.585	1.08	0.142	1	lm.nb	Adaptive Immunity, Fc Receptor Signaling, Interleukin Signaling, MAPK Signaling, VEGF Signaling	XM_005551607.1:674
TGFBI-mRNA	0.561	0.379	-0.182	1.3	1.48	0.881	2.47	0.144	1	lm.nb		XM_005557841.1:1261
LAIR1-mRNA	-0.578	0.393	-1.35	0.191	0.67	0.393	1.14	0.146	1	lm.nb	Adaptive Immunity	XM_005590317.1:341
CLU-mRNA	0.762	0.519	-0.256	1.78	1.7	0.838	3.43	0.147	1	lm.nb		NM_001195474.1:1235
FN1-mRNA	-0.708	0.484	-1.66	0.24	0.612	0.317	1.18	0.148	1	lm.nb	Extracellular matrix organization, Fc Receptor Signaling, Interleukin Signaling, MAPK Signaling, VEGF Signaling	XM_001083548.2:2035
TGFBR1-mRNA	-0.479	0.328	-1.12	0.164	0.717	0.459	1.12	0.149	1	lm.nb		XM_001112590.2:281
DUSP4-mRNA	-2.27	1.55	-5.31	0.779	0.208	0.0251	1.72	0.15	1	Wald	Fc Receptor Signaling, Interleukin Signaling, MAPK Signaling, TLR Signaling, VEGF Signaling	XM_005562972.1:1898
IFNGR1-mRNA	0.536	0.368	-0.185	1.26	1.45	0.88	2.39	0.15	1	lm.nb	Interferon Signaling	NM_001266300.2:1200
IL10RA-mRNA	0.398	0.273	-0.137	0.933	1.32	0.909	1.91	0.15	1	lm.nb	Interleukin Signaling	XM_001092736.2:525
TICAM1-mRNA	2.14	1.47	-0.739	5.01	4.4	0.599	32.3	0.15	1	Wald	Apoptosis, Innate Immunity, TLR Signaling	NM_001287328.1:1134
GZMM-mRNA	-1.59	1.09	-3.73	0.551	0.333	0.0755	1.47	0.151	1	Wald	Complement System	XM_005595770.1:157
CHUK-mRNA	0.29	0.2	-0.102	0.681	1.22	0.932	1.6	0.152	1	lm.nb	Adaptive Immunity, Death Receptor Signaling, Fc Receptor Signaling, Innate Immunity, Interferon Signaling, Interleukin Signaling, NF-kB, TLR Signaling	XM_005566180.1:1561
ALOX5-mRNA	2	1.47	-0.88	4.89	4.01	0.543	29.6	0.178	1	Wald	Metabolism	XM_005565109.1:700
PTGER4-mRNA	-0.414	0.309	-1.02	0.191	0.75	0.493	1.14	0.185	1	lm.nb		XM_005556783.1:2355
GP1BB-mRNA	0.768	0.598	-0.404	1.94	1.7	0.756	3.84	0.204	1	lm.nb		XM_015149714.1:370
CTLA4-mRNA	-1.66	1.29	-4.19	0.874	0.317	0.0548	1.83	0.204	1	Wald	Adaptive Immunity	NM_001044739.1:364
PDCD1-mRNA	-1.33	1.04	-3.36	0.708	0.398	0.0971	1.63	0.206	1	Wald	Adaptive Immunity	NM_001114358.1:201
CD5-mRNA	-2.25	1.77	-5.71	1.21	0.21	0.0191	2.31	0.207	1	Wald		XM_005578865.1:1771
IFNAR2-mRNA	2.23	1.76	-1.22	5.68	4.69	0.429	51.3	0.21	1	Wald	Interferon Signaling	XM_001092342.2:1272
ALOX15-mRNA	1.2	0.949	-0.664	3.06	2.29	0.631	8.31	0.212	1	lm.nb	Metabolism	XM_001094627.2:1345
TAP2-mRNA	2.51	2.01	-1.43	6.45	5.69	0.371	87.3	0.217	1	Wald	Adaptive Immunity	XM_002803985.1:555
BAX-mRNA	-0.285	0.23	-0.735	0.166	0.821	0.601	1.12	0.22	1	lm.nb	Apoptosis	XM_005589832.1:340
MAP3K1-mRNA	-0.258	0.213	-0.675	0.159	0.836	0.626	1.12	0.229	1	lm.nb	Fc Receptor Signaling, Interferon Signaling, MAPK Signaling, TLR Signaling	XM_002804368.1:3465
ICAM4-mRNA	1.11	0.915	-0.683	2.9	2.16	0.623	7.48	0.229	1	Wald	Adaptive Immunity, Extracellular matrix organization	XM_001100946.2:406
TNFRSF17-mRNA	-1.12	0.934	-2.95	0.716	0.462	0.13	1.64	0.237	1	Wald	NF-kB	XM_001106826.2:204
USP9Y-mRNA	-0.175	0.148	-0.465	0.115	0.886	0.724	1.08	0.24	1	lm.nb		XM_005593318.1:2450
EGR1-mRNA	-0.677	0.574	-1.8	0.448	0.625	0.287	1.36	0.243	1	lm.nb	Interferon Signaling	XM_005557906.1:2204
CLEC7A-mRNA	1.91	1.62	-1.27	5.08	3.75	0.416	33.8	0.243	1	Wald		NM_001032943.1:89
CCL23-mRNA	0.862	0.753	-0.613	2.34	1.82	0.654	5.06	0.256	1	Wald		NM_001032946.1:225
THY1-mRNA	-1.6	1.4	-4.34	1.14	0.33	0.0493	2.2	0.256	1	Wald		XM_005579921.1:490
C1QA-mRNA	1.06	0.927	-0.757	2.88	2.08	0.592	7.34	0.257	1	Wald	Complement System	XM_001101933.2:476
IRGC-mRNA	1.76	1.54	-1.26	4.77	3.38	0.417	27.3	0.258	1	Wald		XM_005589461.2:1059
C5aR1-mRNA	0.405	0.357	-0.296	1.11	1.32	0.815	2.15	0.261	1	lm.nb	Complement System	XM_005589697.2:1207
SH2D1A-mRNA	-1.82	1.64	-5.05	1.4	0.282	0.0302	2.64	0.271	1	Wald	Adaptive Immunity	NM_001032837.1:135
NLRP3-mRNA	1.88	1.73	-1.52	5.27	3.67	0.349	38.6	0.283	1	Wald		XM_005539576.1:2196
ITGA2B-mRNA	0.556	0.519	-0.461	1.57	1.47	0.727	2.98	0.288	1	lm.nb	Extracellular matrix organization, Fc Receptor Signaling, Interleukin Signaling, MAPK Signaling, VEGF Signaling	XM_001114526.2:795
CR1-mRNA	-1.59	1.49	-4.51	1.33	0.332	0.0438	2.51	0.289	1	Wald	Complement System	XM_002801945.1:2925
CCR3-mRNA	-1.25	1.17	-3.53	1.04	0.421	0.0864	2.06	0.289	1	Wald		NM_001047140.1:543
IL6ST-mRNA	-0.219	0.205	-0.621	0.183	0.859	0.65	1.14	0.29	1	lm.nb	Interleukin Signaling, MAPK Signaling	XM_005556924.1:2096
ITGB2-mRNA	0.397	0.375	-0.337	1.13	1.32	0.792	2.19	0.293	1	lm.nb	Adaptive Immunity, Extracellular matrix organization, TLR Signaling	XM_005548517.1:853
NCR1-mRNA	-1.18	1.13	-3.39	1.02	0.441	0.0955	2.03	0.297	1	Wald	Adaptive Immunity	XM_005590349.1:1188
CD69-mRNA	-1.69	1.63	-4.88	1.49	0.309	0.034	2.81	0.301	1	Wald		XM_005570089.2:434
ICOSLG-mRNA	-1.17	1.14	-3.41	1.07	0.444	0.094	2.1	0.309	1	Wald	Adaptive Immunity	XM_002803112.1:150
CD8A-mRNA	-1.69	1.67	-4.95	1.58	0.311	0.0323	2.98	0.315	1	Wald	Adaptive Immunity	XM_001092778.2:630
CD86-mRNA	0.286	0.283	-0.268	0.839	1.22	0.83	1.79	0.316	1	lm.nb	Adaptive Immunity, Fc Receptor Signaling	NM_001042644.1:210
LTBR-mRNA	1.54	1.53	-1.47	4.55	2.91	0.362	23.4	0.318	1	Wald	NF-kB	XM_005569894.1:729
EOMES-mRNA	-1.77	1.78	-5.25	1.71	0.293	0.0263	3.27	0.323	1	Wald		XM_005545584.1:1990
MAP4K4-mRNA	0.275	0.278	-0.271	0.821	1.21	0.829	1.77	0.327	1	lm.nb	Cellular Stress, MAPK Signaling	XM_005575143.1:2011
CD1D-mRNA	1.98	2.01	-1.96	5.92	3.94	0.257	60.5	0.328	1	Wald		NM_001033114.1:910
CASP10-mRNA	2.3	2.34	-2.29	6.88	4.92	0.205	118	0.329	1	Wald	Death Receptor Signaling, Interferon Signaling	XM_001097804.2:1184
STAT5B-mRNA	0.3	0.306	-0.299	0.899	1.23	0.813	1.87	0.33	1	lm.nb	Interleukin Signaling	XM_001109317.2:255
CFP-mRNA	0.294	0.302	-0.297	0.886	1.23	0.814	1.85	0.333	1	lm.nb	Complement System	XM_005593429.1:1073
SRC-mRNA	1.51	1.55	-1.54	4.55	2.85	0.345	23.5	0.335	1	Wald	Adaptive Immunity, Fc Receptor Signaling, Interleukin Signaling, MAPK Signaling, VEGF Signaling	XM_005568964.1:1080
LILRB3-mRNA	1.17	1.22	-1.22	3.56	2.25	0.43	11.8	0.34	1	Wald	Adaptive Immunity	XM_015125531.1:652
SMAD2-mRNA	-0.121	0.127	-0.369	0.127	0.92	0.774	1.09	0.343	1	lm.nb		XM_005586756.1:1085
CYSLTR2-mRNA	-1.43	1.51	-4.38	1.53	0.372	0.048	2.88	0.347	1	Wald		XM_005585841.1:592
BCL3-mRNA	1.8	1.93	-1.99	5.59	3.48	0.252	48.2	0.355	1	Wald		XM_001109319.2:329
CFL1-mRNA	0.153	0.166	-0.172	0.479	1.11	0.887	1.39	0.359	1	lm.nb		XM_005577224.2:1183
RNASEL-mRNA	1.63	1.77	-1.84	5.09	3.08	0.279	34.1	0.362	1	Wald	Interferon Signaling	XM_005540173.2:2022
CD36-mRNA	-0.991	1.08	-3.11	1.13	0.503	0.116	2.19	0.363	1	Wald	Adaptive Immunity, Metabolism, TLR Signaling	NM_001032913.1:1240
CXCR3-mRNA	-1.54	1.73	-4.94	1.85	0.343	0.0326	3.61	0.376	1	Wald		XM_005593931.1:680
RAF1-mRNA	0.256	0.289	-0.31	0.822	1.19	0.807	1.77	0.378	1	lm.nb	Adaptive Immunity, Fc Receptor Signaling, Interleukin Signaling, MAPK Signaling, VEGF Signaling	XM_005547856.1:2271
NOD1-mRNA	1.9	2.15	-2.3	6.11	3.75	0.203	69.2	0.378	1	Wald	Interleukin Signaling, TLR Signaling	XM_005549884.1:2719
TGFBR2-mRNA	0.275	0.311	-0.334	0.884	1.21	0.793	1.85	0.379	1	lm.nb		XM_005545564.1:1761
IL2RA-mRNA	-1.16	1.32	-3.74	1.43	0.448	0.0746	2.69	0.383	1	Wald	Fc Receptor Signaling, Interleukin Signaling, MAPK Signaling, VEGF Signaling	NM_001032917.1:652
TLR7-mRNA	1	1.14	-1.23	3.23	2	0.426	9.39	0.383	1	Wald	TLR Signaling	NM_001130426.1:55
LILRA3-mRNA	1.21	1.38	-1.5	3.91	2.31	0.355	15.1	0.384	1	Wald	Adaptive Immunity	NM_001040675.1:230
CIITA-mRNA	-1.34	1.54	-4.35	1.67	0.395	0.0491	3.19	0.387	1	Wald	Interferon Signaling	XM_001103518.2:558
C3AR1-mRNA	1.57	1.81	-1.98	5.12	2.97	0.254	34.7	0.389	1	Wald	Complement System	XM_001113373.1:564
PTGER2-mRNA	1.21	1.4	-1.53	3.95	2.31	0.345	15.4	0.391	1	Wald		XM_005561261.1:1979
FCER1A-mRNA	-1.29	1.5	-4.22	1.65	0.41	0.0536	3.13	0.393	1	Wald	Fc Receptor Signaling	XM_005541313.1:452
GATA3-mRNA	-1.3	1.54	-4.31	1.71	0.407	0.0505	3.27	0.401	1	Wald		XM_005564600.1:1760
CMKLR1-mRNA	1.12	1.33	-1.49	3.73	2.17	0.356	13.3	0.404	1	Wald		XM_005572139.1:3939
TAL1-mRNA	1.03	1.23	-1.38	3.43	2.04	0.383	10.8	0.407	1	Wald		XM_005543455.1:3194
MMP9-mRNA	0.334	0.403	-0.456	1.12	1.26	0.729	2.18	0.41	1	lm.nb	Extracellular matrix organization	XM_001104871.2:1515
IKZF1-mRNA	0.0803	0.0969	-0.11	0.27	1.06	0.927	1.21	0.41	1	loglinear		XM_005549595.1:528
AKT3-mRNA	-0.231	0.28	-0.78	0.317	0.852	0.582	1.25	0.411	1	lm.nb	Adaptive Immunity, Apoptosis, Fc Receptor Signaling, VEGF Signaling	XM_005539655.1:300
PTGS2-mRNA	-0.607	0.736	-2.05	0.835	0.657	0.242	1.78	0.413	1	lm.nb	Metabolism	XM_001107538.2:1343
PLAUR-mRNA	1.22	1.48	-1.68	4.11	2.32	0.313	17.2	0.413	1	Wald		XM_001106634.2:532
CXCL6-mRNA	-0.878	1.08	-2.99	1.23	0.544	0.126	2.35	0.418	1	Wald		XM_005555086.1:565
AREG-mRNA	-1.15	1.45	-3.99	1.7	0.452	0.0628	3.25	0.433	1	Wald		XM_001101978.2:405
KIR3DS1-mRNA	-0.84	1.07	-2.93	1.25	0.559	0.131	2.38	0.434	1	Wald		XM_005595313.1:851
ICAM3-mRNA	1.44	1.84	-2.17	5.06	2.72	0.222	33.4	0.437	1	Wald	Adaptive Immunity, Extracellular matrix organization	NM_001195749.1:233
CCR6-mRNA	-1.33	1.7	-4.67	2.01	0.398	0.0393	4.02	0.438	1	Wald		NM_001032935.1:85
SIGIRR-mRNA	-1.73	2.22	-6.09	2.62	0.301	0.0147	6.16	0.438	1	Wald	TLR Signaling	XM_005576724.1:1856
CTSC-mRNA	0.21	0.272	-0.322	0.743	1.16	0.8	1.67	0.442	1	lm.nb	Adaptive Immunity	NM_001195651.1:1020
GFI1-mRNA	-1.16	1.52	-4.13	1.81	0.448	0.0571	3.51	0.447	1	Wald		XM_005542722.1:1019
TRAF1-mRNA	-1.3	1.71	-4.65	2.05	0.406	0.0397	4.14	0.449	1	Wald	Death Receptor Signaling	XM_001095862.2:983
GNAQ-mRNA	0.276	0.363	-0.436	0.988	1.21	0.739	1.98	0.45	1	lm.nb	Metabolism	XM_005581977.1:642
DOCK9-mRNA	-1.34	1.77	-4.82	2.13	0.394	0.0354	4.38	0.451	1	Wald		XM_005586152.1:1971
MS4A1-mRNA	-0.423	0.56	-1.52	0.674	0.746	0.349	1.6	0.452	1	lm.nb		XM_005577709.1:708
AHR-mRNA	-1.29	1.72	-4.66	2.08	0.409	0.0396	4.22	0.456	1	Wald		XM_005550046.1:1361
CR2-mRNA	-1.26	1.69	-4.58	2.06	0.416	0.0417	4.16	0.458	1	Wald		XM_002801946.1:2862
KIT-mRNA	-0.946	1.28	-3.45	1.56	0.519	0.0914	2.95	0.462	1	Wald	Adaptive Immunity, Fc Receptor Signaling, Interleukin Signaling, MAPK Signaling, VEGF Signaling	XM_005555273.1:1317
IL23A-mRNA	-1.25	1.69	-4.57	2.06	0.42	0.0421	4.18	0.462	1	Wald	Interleukin Signaling	NM_001194669.1:400
TOLLIP-mRNA	1.72	2.33	-2.84	6.29	3.3	0.139	78.3	0.462	1	Wald	Interleukin Signaling	XM_005576837.1:609
C1QB-mRNA	0.684	0.928	-1.13	2.5	1.61	0.456	5.66	0.464	1	Wald	Complement System	XM_005544500.1:562
PSMD7-mRNA	0.133	0.181	-0.223	0.488	1.1	0.857	1.4	0.467	1	lm.nb	Adaptive Immunity, Apoptosis, Cell Cycle, Fc Receptor Signaling, Interleukin Signaling, MAPK Signaling, Metabolism, NF-kB, VEGF Signaling, Wnt Signaling	XM_001102147.2:170
CD244-mRNA	-1.17	1.6	-4.31	1.96	0.444	0.0506	3.9	0.467	1	Wald		XM_001117630.2:205
TBX21-mRNA	-0.245	0.334	-0.9	0.411	0.844	0.536	1.33	0.467	1	lm.nb		XM_005583510.1:744
TYROBP-mRNA	-0.232	0.318	-0.857	0.392	0.851	0.552	1.31	0.468	1	lm.nb	Adaptive Immunity	XM_005588917.1:524
HLA-DOB-mRNA	-1.14	1.58	-4.24	1.96	0.453	0.0528	3.89	0.473	1	Wald	Adaptive Immunity	XM_005553370.1:723
LTB4R-mRNA	0.86	1.22	-1.52	3.24	1.82	0.348	9.47	0.482	1	Wald		XM_001114016.2:262
ICAM1-mRNA	1.68	2.39	-3	6.36	3.21	0.125	82.2	0.484	1	Wald	Adaptive Immunity, Extracellular matrix organization, Interferon Signaling	NM_001047135.1:1170
CD83-mRNA	-1.27	1.81	-4.81	2.27	0.414	0.0355	4.83	0.484	1	Wald		XM_005553991.1:694
CCL15-mRNA	-0.653	0.931	-2.48	1.17	0.636	0.18	2.25	0.486	1	Wald		XM_002800380.1:156
PPP1R12B-mRNA	-1.37	1.98	-5.24	2.5	0.387	0.0265	5.67	0.491	1	Wald	Cell Cycle	XM_001106168.2:540
BATF-mRNA	1.78	2.57	-3.26	6.82	3.44	0.104	113	0.491	1	Wald		XM_005561820.1:826
HSPB2-mRNA	1.19	1.73	-2.2	4.58	2.28	0.218	24	0.494	1	Wald		XM_005579610.1:435
THBS1-mRNA	0.311	0.453	-0.578	1.2	1.24	0.67	2.3	0.496	1	lm.nb	Extracellular matrix organization	XM_001093770.2:2670
ITGB1-mRNA	-0.0843	0.124	-0.328	0.159	0.943	0.797	1.12	0.5	1	lm.nb	Adaptive Immunity, Extracellular matrix organization	XM_002805609.1:1430
BLK-mRNA	-0.772	1.16	-3.04	1.5	0.586	0.122	2.82	0.507	1	Wald	Adaptive Immunity	XM_005562580.1:711
TNFRSF13C-mRNA	-1.32	2.02	-5.28	2.64	0.4	0.0257	6.23	0.516	1	Wald	NF-kB	XM_001101623.2:356
CMA1-mRNA	-1.43	2.23	-5.8	2.94	0.371	0.0179	7.68	0.524	1	Wald	Extracellular matrix organization	NM_001285192.1:191
IL18R1-mRNA	0.994	1.59	-2.13	4.12	1.99	0.229	17.4	0.535	1	Wald	Interleukin Signaling	XM_002799354.1:1245
KLRG1-mRNA	-0.584	0.936	-2.42	1.25	0.667	0.187	2.38	0.535	1	Wald	Adaptive Immunity	XM_005570060.1:673
CXCR4-mRNA	-0.22	0.353	-0.913	0.473	0.859	0.531	1.39	0.536	1	lm.nb		NM_001042645.1:610
CISH-mRNA	0.971	1.56	-2.09	4.03	1.96	0.235	16.3	0.536	1	Wald		XM_001097616.2:438
TCF4-mRNA	1.17	1.89	-2.52	4.87	2.25	0.174	29.2	0.537	1	Wald		XM_005586613.1:2123
IFNB1-mRNA	0.876	1.42	-1.92	3.67	1.84	0.265	12.7	0.541	1	Wald	Cellular Stress, Interferon Signaling	NM_001135795.1:272
CD46-mRNA	0.22	0.359	-0.484	0.925	1.17	0.715	1.9	0.542	1	lm.nb	Complement System	NM_001195746.1:225
C4A-mRNA	1.26	2.05	-2.77	5.29	2.39	0.147	39	0.542	1	Wald	Complement System	XM_002805966.1:1627
APP-mRNA	0.154	0.253	-0.343	0.65	1.11	0.789	1.57	0.546	1	lm.nb	Extracellular matrix organization, Innate Immunity, Interferon Signaling, TLR Signaling	XM_002803170.1:1684
CD209-mRNA	0.786	1.3	-1.76	3.33	1.72	0.295	10.1	0.547	1	Wald		NM_001032870.1:169
MME-mRNA	0.685	1.13	-1.54	2.91	1.61	0.344	7.51	0.548	1	Wald		XM_001105564.1:1261
KLRC1-mRNA	-0.67	1.11	-2.85	1.51	0.628	0.139	2.85	0.549	1	Wald	Adaptive Immunity	NM_001284177.1:95
CFH-mRNA	0.801	1.34	-1.83	3.43	1.74	0.281	10.8	0.553	1	Wald	Complement System	XM_001111875.2:484
SIRPA-mRNA	0.235	0.4	-0.549	1.02	1.18	0.684	2.03	0.559	1	lm.nb		XM_015457667.1:1451
CD79B-mRNA	-1.1	1.88	-4.79	2.59	0.465	0.036	6.01	0.56	1	Wald	Adaptive Immunity	XM_005584687.1:260
CD28-mRNA	-1.4	2.41	-6.13	3.32	0.378	0.0143	10	0.563	1	Wald	Adaptive Immunity, Fc Receptor Signaling	NM_001042641.2:145
CD48-mRNA	0.122	0.21	-0.289	0.533	1.09	0.818	1.45	0.563	1	lm.nb		XM_005541239.1:597
RELA-mRNA	1.17	2.03	-2.8	5.14	2.25	0.143	35.2	0.566	1	Wald	Adaptive Immunity, Cellular Stress, Fc Receptor Signaling, Innate Immunity, Interferon Signaling, Interleukin Signaling, TLR Signaling	XM_005577248.1:1689
IL10-mRNA	0.86	1.52	-2.12	3.84	1.81	0.23	14.3	0.574	1	Wald		XM_005540653.1:448
STAT4-mRNA	-1.16	2.08	-5.23	2.91	0.447	0.0266	7.51	0.578	1	Wald		XM_001082561.2:2220
CEACAM1-mRNA	0.602	1.1	-1.55	2.76	1.52	0.341	6.76	0.586	1	Wald	Extracellular matrix organization	XM_005589369.1:1624
C1QBP-mRNA	0.147	0.271	-0.385	0.679	1.11	0.766	1.6	0.59	1	lm.nb	Complement System	XM_001100940.2:544
RPS6KA5-mRNA	1.53	2.84	-4.03	7.1	2.9	0.0612	137	0.591	1	Wald	TLR Signaling	XM_001088246.2:1243
MBP-mRNA	0.912	1.73	-2.47	4.3	1.88	0.18	19.6	0.599	1	Wald		XM_001098960.2:707
CCL22-mRNA	0.366	0.694	-0.994	1.73	1.29	0.502	3.31	0.6	1	Wald		XM_005592030.1:806
CD40-mRNA	-0.773	1.49	-3.7	2.15	0.585	0.0771	4.44	0.606	1	Wald	Adaptive Immunity, NF-kB	XM_001104255.1:180
PLAU-mRNA	-0.587	1.15	-2.83	1.66	0.666	0.14	3.16	0.61	1	Wald		XM_005565444.1:1078
TNFSF11-mRNA	0.57	1.13	-1.65	2.79	1.48	0.319	6.91	0.616	1	Wald	NF-kB	XM_005585744.1:621
TPSAB1-mRNA	0.74	1.47	-2.15	3.63	1.67	0.225	12.4	0.617	1	Wald	Extracellular matrix organization	XM_005590832.2:868
ITLN1-mRNA	0.492	0.985	-1.44	2.42	1.41	0.369	5.36	0.619	1	Wald		XM_005541233.1:716
TNFRSF13B-mRNA	-0.665	1.34	-3.28	1.95	0.631	0.103	3.87	0.62	1	Wald	NF-kB	XM_005582995.1:465
TCF7-mRNA	-0.857	1.74	-4.27	2.56	0.552	0.0517	5.89	0.624	1	Wald	Wnt Signaling	XM_005595987.1:820
CD4-mRNA	-1.15	2.34	-5.73	3.44	0.452	0.0189	10.8	0.626	1	Wald	Adaptive Immunity	NM_001042662.1:796
CD19-mRNA	-0.59	1.21	-2.96	1.78	0.664	0.129	3.43	0.627	1	Wald	Adaptive Immunity, Fc Receptor Signaling	XM_001103043.2:655
IL27-mRNA	0.912	1.9	-2.81	4.63	1.88	0.143	24.8	0.633	1	Wald	Interleukin Signaling	XM_001097165.2:172
CD80-mRNA	0.85	1.79	-2.66	4.36	1.8	0.158	20.6	0.637	1	Wald	Adaptive Immunity, Fc Receptor Signaling	NM_001042642.1:320
MEF2C-mRNA	-0.997	2.1	-5.12	3.12	0.501	0.0289	8.71	0.637	1	Wald	TLR Signaling	XM_001086519.1:1210
RHOA-mRNA	-0.0752	0.159	-0.386	0.236	0.949	0.765	1.18	0.637	1	lm.nb	VEGF Signaling, Wnt Signaling	XM_001094831.2:315
IL1R1-mRNA	-0.56	1.2	-2.9	1.78	0.678	0.134	3.44	0.641	1	Wald	Interleukin Signaling	XM_005575155.1:1899
IFNG-mRNA	-0.491	1.05	-2.55	1.57	0.711	0.171	2.96	0.641	1	Wald	Interferon Signaling	NM_001287657.1:358
HDAC4-mRNA	1.08	2.32	-3.48	5.63	2.11	0.0897	49.5	0.645	1	Wald		XM_005574802.1:2433
BAD-mRNA	-0.882	1.91	-4.63	2.87	0.542	0.0404	7.29	0.646	1	Wald	Adaptive Immunity, Apoptosis, Fc Receptor Signaling	XM_005577426.2:425
CD2-mRNA	-0.806	1.79	-4.31	2.7	0.572	0.0503	6.51	0.654	1	Wald		NM_001283777.1:636
CCR5-mRNA	0.899	2	-3.02	4.82	1.86	0.123	28.2	0.655	1	Wald		XM_005546902.1:1188
MAP4K2-mRNA	-0.94	2.1	-5.05	3.17	0.521	0.0301	9.03	0.656	1	Wald	MAPK Signaling	XM_005595670.1:976
TRAF5-mRNA	-1.08	2.42	-5.82	3.66	0.473	0.0177	12.6	0.657	1	Wald		XM_005540752.1:1091
CD44-mRNA	0.14	0.314	-0.476	0.756	1.1	0.719	1.69	0.657	1	lm.nb	Extracellular matrix organization, Interferon Signaling, Metabolism	XM_005578207.1:1153
CXCL2-mRNA	-0.509	1.14	-2.75	1.74	0.703	0.148	3.33	0.658	1	Wald		XM_001092240.2:156
PAX5-mRNA	-0.775	1.77	-4.24	2.69	0.584	0.0528	6.46	0.663	1	Wald		XM_005581286.1:699
NR3C1-mRNA	0.123	0.282	-0.43	0.676	1.09	0.742	1.6	0.664	1	lm.nb		XM_005558115.1:1376
HAVCR2-mRNA	-0.488	1.16	-2.76	1.78	0.713	0.148	3.44	0.675	1	Wald	Interleukin Signaling	XM_005558381.1:529
KIR3DL2-mRNA	-0.637	1.52	-3.61	2.33	0.643	0.082	5.04	0.676	1	Wald	Adaptive Immunity	XM_005595311.1:1444
IFNAR1-mRNA	1.28	3.07	-4.74	7.3	2.43	0.0374	158	0.678	1	Wald	Interferon Signaling	XM_001092098.1:143
SKI-mRNA	-0.757	1.84	-4.36	2.84	0.592	0.0488	7.17	0.681	1	Wald		XM_001086434.1:222
CARD9-mRNA	0.774	1.91	-2.97	4.52	1.71	0.127	22.9	0.687	1	Wald		XM_001095549.2:1126
HRAS-mRNA	-0.777	1.93	-4.55	3	0.584	0.0426	7.99	0.688	1	Wald	Adaptive Immunity, Fc Receptor Signaling, Interleukin Signaling, MAPK Signaling, VEGF Signaling	XM_005576732.1:297
IL12RB1-mRNA	0.891	2.26	-3.54	5.32	1.85	0.0861	40	0.695	1	Wald	Interleukin Signaling	XM_001115186.2:1312
DDIT3-mRNA	0.611	1.56	-2.44	3.66	1.53	0.185	12.6	0.696	1	Wald		XM_005571332.1:291
CD40LG-mRNA	-0.811	2.06	-4.86	3.23	0.57	0.0345	9.41	0.696	1	Wald	Adaptive Immunity, NF-kB	NM_001032839.1:669
HLA-C-mRNA	1.05	2.7	-4.24	6.34	2.07	0.0529	80.8	0.699	1	loglinear	Adaptive Immunity, Interferon Signaling	NM_001048245.1:230
DPP4-mRNA	-1.06	2.74	-6.42	4.3	0.48	0.0116	19.8	0.7	1	Wald		NM_001039190.1:805
PLA2G6-mRNA	0.518	1.37	-2.18	3.21	1.43	0.221	9.27	0.708	1	Wald	Metabolism	XM_002798388.1:2066
RELB-mRNA	0.983	2.63	-4.18	6.14	1.98	0.0553	70.7	0.71	1	Wald	NF-kB	XM_001104559.2:724
CEACAM3-mRNA	0.269	0.73	-1.16	1.7	1.21	0.447	3.25	0.714	1	Wald		XM_015442082.1:1254
SLC2A1-mRNA	0.66	1.8	-2.86	4.18	1.58	0.138	18.1	0.715	1	Wald	Metabolism	XM_005543699.1:2110
CRADD-mRNA	-0.567	1.58	-3.66	2.52	0.675	0.0793	5.74	0.72	1	Wald		XM_005571871.1:694
CD1A-mRNA	-0.335	0.935	-2.17	1.5	0.793	0.222	2.82	0.721	1	Wald		XM_005595551.1:2397
CXCL12-mRNA	0.416	1.19	-1.92	2.75	1.33	0.264	6.74	0.728	1	Wald		NM_001032934.1:90
ENTPD1-mRNA	0.835	2.4	-3.88	5.55	1.78	0.068	46.8	0.729	1	Wald		XM_002805770.1:1254
C8B-mRNA	0.605	1.75	-2.82	4.03	1.52	0.142	16.3	0.73	1	Wald	Complement System	XM_001114456.2:215
TGFB1-mRNA	0.0573	0.166	-0.269	0.384	1.04	0.83	1.3	0.732	1	lm.nb	Extracellular matrix organization	XM_005589339.1:1170
MAF-mRNA	-0.851	2.48	-5.71	4.01	0.555	0.0191	16.1	0.733	1	Wald		XM_005592863.1:782
IL4R-mRNA	0.715	2.11	-3.42	4.85	1.64	0.0937	28.7	0.736	1	Wald	Interleukin Signaling	XM_001093763.2:655
CFI-mRNA	-0.554	1.64	-3.77	2.66	0.681	0.0734	6.32	0.736	1	Wald	Complement System	XM_001087512.2:1008
IRAK2-mRNA	0.819	2.44	-3.96	5.6	1.76	0.0641	48.6	0.738	1	Wald	Interleukin Signaling, TLR Signaling	XM_001090790.2:595
NFATC2-mRNA	-1	2.99	-6.87	4.87	0.5	0.00855	29.2	0.739	1	Wald	Fc Receptor Signaling	XM_005569356.1:2090
TNF-mRNA	0.561	1.68	-2.74	3.86	1.48	0.15	14.5	0.74	1	Wald	Death Receptor Signaling, NF-kB	NM_001047149.1:195
IL11RA-mRNA	-0.55	1.65	-3.79	2.69	0.683	0.0722	6.46	0.741	1	Wald	Interleukin Signaling	XM_005581441.1:642
CCL20-mRNA	0.382	1.15	-1.88	2.65	1.3	0.272	6.26	0.742	1	Wald		NM_001032854.1:28
CUL9-mRNA	-0.966	2.94	-6.73	4.8	0.512	0.00944	27.8	0.743	1	Wald		XM_002808385.1:2474
ABL1-mRNA	-0.59	1.8	-4.12	2.94	0.664	0.0577	7.65	0.744	1	Wald		XM_005580623.1:1470
MEF2BNB-mRNA	0.816	2.51	-4.1	5.73	1.76	0.0582	53.2	0.746	1	Wald		XM_005588524.1:344
FXYD2-mRNA	0.604	1.86	-3.05	4.26	1.52	0.121	19.1	0.747	1	Wald		XM_005579768.1:626
CEACAM6-mRNA	0.427	1.32	-2.16	3.01	1.34	0.224	8.07	0.747	1	Wald	Extracellular matrix organization	XM_005589431.1:670
SLAMF6-mRNA	-0.75	2.33	-5.31	3.81	0.595	0.0252	14	0.748	1	Wald	Adaptive Immunity	XM_005541247.1:658
MAPK8-mRNA	-0.971	3.08	-7.01	5.07	0.51	0.00773	33.6	0.754	1	Wald	Apoptosis, Cellular Stress, Fc Receptor Signaling, MAPK Signaling, TLR Signaling	XM_005565179.1:2612
PLA2G4A-mRNA	0.679	2.16	-3.55	4.91	1.6	0.0854	30	0.754	1	Wald	Metabolism	XM_005540257.1:711
ATG7-mRNA	0.708	2.25	-3.7	5.12	1.63	0.0769	34.7	0.754	1	Wald	Adaptive Immunity, Cellular Stress	NM_001265972.1:136
LTB4R2-mRNA	0.495	1.61	-2.66	3.65	1.41	0.158	12.6	0.759	1	Wald		XM_001113942.2:1007
PTGIR-mRNA	0.831	2.73	-4.51	6.18	1.78	0.0437	72.4	0.762	1	Wald		XM_005589661.1:920
IKBKG-mRNA	0.727	2.39	-3.95	5.4	1.65	0.0648	42.3	0.762	1	Wald	Adaptive Immunity, Death Receptor Signaling, Fc Receptor Signaling, Innate Immunity, Interferon Signaling, Interleukin Signaling, NF-kB, TLR Signaling	XM_005595004.1:1116
PTK2-mRNA	0.801	2.64	-4.37	5.98	1.74	0.0482	62.9	0.763	1	Wald	Apoptosis, Fc Receptor Signaling, Interleukin Signaling, MAPK Signaling, VEGF Signaling	XM_001093060.2:843
CLEC4E-mRNA	0.2	0.662	-1.1	1.5	1.15	0.468	2.82	0.764	1	lm.nb		XM_001118423.2:173
IL29-mRNA	0.557	1.86	-3.09	4.21	1.47	0.117	18.5	0.766	1	Wald	Interleukin Signaling	XM_001085768.2:255
IKBKAP-mRNA	-0.798	2.68	-6.05	4.45	0.575	0.0151	21.8	0.767	1	Wald	NF-kB	XM_005581114.1:2077
CLEC6A-mRNA	0.441	1.49	-2.48	3.36	1.36	0.18	10.3	0.768	1	Wald		XM_005570039.1:339
CCL24-mRNA	-0.346	1.19	-2.67	1.98	0.787	0.157	3.95	0.772	1	Wald		NM_001194459.1:124
SMAD5-mRNA	-0.577	2	-4.5	3.34	0.67	0.0443	10.1	0.774	1	Wald		XM_005557849.1:212
CX3CR1-mRNA	0.119	0.413	-0.69	0.928	1.09	0.62	1.9	0.775	1	lm.nb		NM_001265871.1:834
FCGRT-mRNA	-0.527	1.84	-4.12	3.07	0.694	0.0574	8.4	0.775	1	Wald		XM_001115276.2:694
CASP3-mRNA	0.0717	0.251	-0.419	0.563	1.05	0.748	1.48	0.776	1	lm.nb	Apoptosis, Extracellular matrix organization	NM_001284835.1:670
BLNK-mRNA	0.72	2.59	-4.35	5.79	1.65	0.049	55.4	0.782	1	Wald	Adaptive Immunity, Interleukin Signaling	XM_001100700.2:975
XCR1-mRNA	0.471	1.7	-2.86	3.8	1.39	0.137	14	0.783	1	Wald		XM_001114260.1:745
CD22-mRNA	-0.353	1.3	-2.9	2.19	0.783	0.134	4.56	0.786	1	Wald	Adaptive Immunity	XM_001111493.1:2450
CD82-mRNA	-0.132	0.495	-1.1	0.838	0.912	0.466	1.79	0.79	1	lm.nb		XM_005578126.1:713
IL15-mRNA	0.602	2.27	-3.84	5.04	1.52	0.0699	33	0.791	1	Wald	Interleukin Signaling	NM_001044731.1:113
IL33-mRNA	0.359	1.38	-2.34	3.06	1.28	0.197	8.34	0.795	1	Wald	Interleukin Signaling	XM_005581767.2:102
HFE-mRNA	0.434	1.71	-2.91	3.78	1.35	0.133	13.7	0.8	1	Wald		XM_005553872.1:400
CCL21-mRNA	0.416	1.65	-2.81	3.65	1.33	0.142	12.5	0.802	1	Wald		NM_001032855.1:97
IL5RA-mRNA	-0.241	0.969	-2.14	1.66	0.846	0.227	3.16	0.804	1	Wald	Fc Receptor Signaling, Interleukin Signaling, MAPK Signaling, VEGF Signaling	XM_005547648.1:769
CCL26-mRNA	-0.431	1.78	-3.93	3.07	0.742	0.0656	8.38	0.81	1	Wald		XM_001109808.2:20
ABCB1-mRNA	0.397	1.66	-2.87	3.66	1.32	0.137	12.6	0.812	1	Wald	Metabolism	NM_001032887.1:290
IL1A-mRNA	0.353	1.49	-2.56	3.27	1.28	0.169	9.64	0.813	1	Wald	Cellular Stress, Interleukin Signaling	NM_001042757.1:80
ZEB1-mRNA	0.59	2.53	-4.38	5.56	1.51	0.0482	47	0.817	1	Wald		XM_005564912.2:2675
CCR7-mRNA	-0.42	1.85	-4.04	3.2	0.748	0.0606	9.22	0.821	1	Wald		NM_001032884.1:178
PDCD2-mRNA	-0.542	2.41	-5.26	4.17	0.687	0.0261	18	0.823	1	Wald		XM_005551355.1:362
PDGFB-mRNA	0.401	1.79	-3.11	3.91	1.32	0.116	15.1	0.824	1	Wald	Adaptive Immunity, Extracellular matrix organization, Fc Receptor Signaling, Interleukin Signaling, MAPK Signaling, VEGF Signaling	XM_005567244.1:2051
MAP2K6-mRNA	-0.856	3.85	-8.4	6.68	0.552	0.00297	103	0.825	1	Wald	Cellular Stress, Interleukin Signaling, MAPK Signaling, TLR Signaling	NM_001261706.1:1132
MAPKAPK5-mRNA	0.52	2.34	-4.07	5.11	1.43	0.0596	34.5	0.825	1	Wald	Cellular Stress, MAPK Signaling	XM_001102910.2:1015
IL7-mRNA	-0.523	2.37	-5.16	4.11	0.696	0.0279	17.3	0.826	1	Wald	Interleukin Signaling	XM_005563593.1:654
MEF2D-mRNA	-0.636	2.88	-6.28	5.01	0.644	0.0129	32.2	0.826	1	Wald		XM_005541443.1:2469
GNAS-mRNA	-0.027	0.122	-0.267	0.213	0.981	0.831	1.16	0.826	1	lm.nb	Metabolism	XM_005569452.1:2102
CXCL1-mRNA	0.412	1.87	-3.25	4.07	1.33	0.105	16.8	0.826	1	Wald		NM_001283494.1:51
SMAD7-mRNA	0.496	2.26	-3.92	4.92	1.41	0.0658	30.2	0.827	1	Wald		XM_005586745.1:1886
CD207-mRNA	0.28	1.3	-2.26	2.82	1.21	0.208	7.08	0.83	1	Wald	Adaptive Immunity	XM_005575643.2:659
IRF8-mRNA	0.06	0.28	-0.489	0.609	1.04	0.713	1.53	0.831	1	lm.nb	Interferon Signaling	XM_005592710.1:1266
BCL10-mRNA	0.672	3.17	-5.53	6.88	1.59	0.0216	117	0.832	1	Wald	Adaptive Immunity, Fc Receptor Signaling	XM_005542846.1:722
CFD-mRNA	-0.0787	0.375	-0.813	0.656	0.947	0.569	1.58	0.834	1	lm.nb	Complement System	XM_001117186.2:846
TNFSF4-mRNA	-0.406	1.96	-4.25	3.43	0.755	0.0527	10.8	0.837	1	Wald	NF-kB	XM_005540021.1:1004
TP53-mRNA	-0.827	4.01	-8.68	7.03	0.564	0.00244	131	0.837	1	Wald	Apoptosis, Cell Cycle, Cellular Stress	XM_005582787.1:1006
IKBKE-mRNA	-0.527	2.59	-5.61	4.55	0.694	0.0205	23.4	0.839	1	Wald	Interferon Signaling, NF-kB, TLR Signaling	XM_005540634.1:1473
ITGAX-mRNA	0.344	1.77	-3.12	3.81	1.27	0.115	14	0.846	1	Wald	Extracellular matrix organization	XM_005591741.1:2025
DAXX-mRNA	0.8	4.21	-7.45	9.05	1.74	0.00573	529	0.85	1	Wald		XM_001109244.2:1815
CSF3-mRNA	-0.367	1.99	-4.26	3.52	0.775	0.0523	11.5	0.854	1	Wald		XM_001095097.2:798
SLAMF1-mRNA	-0.398	2.17	-4.64	3.85	0.759	0.0401	14.4	0.855	1	Wald		XM_001117605.2:526
TIGIT-mRNA	-0.346	1.95	-4.17	3.47	0.787	0.0557	11.1	0.86	1	Wald		XM_005548101.1:411
LAMP3-mRNA	-0.308	1.74	-3.72	3.1	0.808	0.0759	8.59	0.86	1	Wald		XM_005546488.1:987
TNFSF15-mRNA	0.275	1.59	-2.84	3.39	1.21	0.14	10.5	0.863	1	Wald	NF-kB	NM_001194132.1:495
TYK2-mRNA	0.0286	0.171	-0.306	0.363	1.02	0.809	1.29	0.867	1	lm.nb	Interferon Signaling, Interleukin Signaling, MAPK Signaling	XM_001101130.2:2645
VCAM1-mRNA	-0.292	1.77	-3.77	3.18	0.817	0.0735	9.08	0.87	1	Wald	Adaptive Immunity, Extracellular matrix organization, Interferon Signaling	XM_005542580.1:955
IRAK1-mRNA	0.602	3.76	-6.77	7.97	1.52	0.00918	251	0.873	1	Wald	Interleukin Signaling, TLR Signaling	XM_002806456.1:553
KLRC2-mRNA	-0.211	1.33	-2.81	2.39	0.864	0.142	5.25	0.874	1	Wald		XM_005596017.1:1024
ELK1-mRNA	0.498	3.16	-5.7	6.7	1.41	0.0192	104	0.875	1	Wald	TLR Signaling	XM_005593430.1:635
GNGT1-mRNA	0.207	1.33	-2.4	2.82	1.15	0.189	7.05	0.877	1	Wald	Metabolism, Wnt Signaling	XM_005550208.1:194
CEACAM8-mRNA	-0.207	1.34	-2.83	2.42	0.866	0.14	5.35	0.878	1	Wald	Extracellular matrix organization	XM_005589367.1:913
C8A-mRNA	0.206	1.33	-2.41	2.82	1.15	0.188	7.07	0.878	1	Wald	Complement System	XM_001114403.1:1445
CCL1-mRNA	-0.193	1.25	-2.65	2.27	0.875	0.159	4.81	0.878	1	Wald		NM_001032849.1:166
GTF3C1-mRNA	-0.474	3.14	-6.63	5.68	0.72	0.0101	51.4	0.88	1	Wald		XM_005591522.1:4642
CCL4-mRNA	-0.267	1.81	-3.82	3.28	0.831	0.0709	9.74	0.883	1	Wald		XM_005583502.1:354
TRAF6-mRNA	0.409	2.83	-5.14	5.95	1.33	0.0284	62	0.885	1	Wald	Adaptive Immunity, Fc Receptor Signaling, Interferon Signaling, Interleukin Signaling, TLR Signaling	XM_005578173.1:1458
ATG5-mRNA	0.443	3.12	-5.67	6.56	1.36	0.0196	94.2	0.888	1	Wald	Cellular Stress, Interferon Signaling	XM_005552246.1:766
IKZF2-mRNA	0.303	2.16	-3.93	4.53	1.23	0.0657	23.1	0.889	1	Wald		XM_001083114.2:935
ITLN2-mRNA	0.186	1.34	-2.43	2.8	1.14	0.185	6.98	0.889	1	Wald		XM_005545159.1:713
NCAM1-mRNA	-0.215	1.54	-3.24	2.81	0.861	0.106	7.02	0.89	1	Wald	Extracellular matrix organization, Fc Receptor Signaling, Interferon Signaling, Interleukin Signaling, MAPK Signaling, VEGF Signaling	XM_005579655.1:1488
TNFRSF14-mRNA	0.342	2.46	-4.49	5.17	1.27	0.0446	36	0.89	1	Wald	Adaptive Immunity, NF-kB	NM_001043357.1:107
PRKCA-mRNA	-0.486	3.72	-7.78	6.81	0.714	0.00454	112	0.897	1	Wald	Cell Cycle, Extracellular matrix organization, Metabolism, VEGF Signaling, Wnt Signaling	XM_005584740.1:2902
CASP2-mRNA	-0.475	3.9	-8.11	7.16	0.72	0.00361	143	0.903	1	Wald		XM_001087704.2:405
C14orf166-mRNA	-0.0123	0.101	-0.21	0.186	0.992	0.864	1.14	0.904	1	lm.nb		XM_005561255.1:269
BTK-mRNA	0.305	2.64	-4.87	5.48	1.24	0.0343	44.5	0.908	1	Wald	Adaptive Immunity, Fc Receptor Signaling, TLR Signaling	XM_002806330.1:1175
CXCL3-mRNA	0.178	1.57	-2.91	3.26	1.13	0.133	9.6	0.91	1	Wald		NM_001032879.1:202
IKBKB-mRNA	-0.37	3.31	-6.85	6.11	0.774	0.00866	69.2	0.911	1	Wald	Adaptive Immunity, Death Receptor Signaling, Fc Receptor Signaling, Innate Immunity, Interferon Signaling, Interleukin Signaling, NF-kB, TLR Signaling	XM_001096913.2:870
FADD-mRNA	0.407	3.64	-6.72	7.54	1.33	0.00945	186	0.911	1	Wald	Apoptosis, Death Receptor Signaling, Interferon Signaling, TLR Signaling	XM_005576969.1:596
POU2F2-mRNA	0.211	1.91	-3.53	3.96	1.16	0.0864	15.5	0.912	1	Wald		XM_002808195.1:1136
PDGFRB-mRNA	0.188	1.73	-3.2	3.58	1.14	0.109	12	0.914	1	Wald	Adaptive Immunity, Fc Receptor Signaling, Interleukin Signaling, MAPK Signaling, VEGF Signaling	XM_005558242.1:2141
NFKB2-mRNA	0.174	1.64	-3.05	3.39	1.13	0.121	10.5	0.916	1	Wald	Innate Immunity, Interferon Signaling, Interleukin Signaling, NF-kB, TLR Signaling	XM_001104566.2:905
MS4A2-mRNA	-0.14	1.33	-2.75	2.47	0.908	0.149	5.53	0.917	1	Wald	Fc Receptor Signaling	XM_005577736.1:657
MAFF-mRNA	0.255	2.48	-4.61	5.12	1.19	0.0408	34.8	0.919	1	Wald		XM_005567311.1:1380
LAG3-mRNA	-0.104	1.02	-2.1	1.89	0.931	0.233	3.71	0.919	1	Wald		XM_005569954.1:1283
PTGS1-mRNA	-0.186	1.85	-3.8	3.43	0.879	0.0716	10.8	0.92	1	Wald	Metabolism	XM_005580874.1:1122
C9-mRNA	-0.235	2.4	-4.93	4.46	0.849	0.0328	22	0.922	1	Wald	Complement System	XM_001084671.2:595
IL1R2-mRNA	-0.0629	0.663	-1.36	1.24	0.957	0.389	2.36	0.925	1	lm.nb	Interleukin Signaling	NM_001047134.1:415
MAFG-mRNA	0.274	2.9	-5.41	5.96	1.21	0.0236	62.1	0.925	1	Wald		XM_005585281.1:3773
IFNA2-mRNA	-0.118	1.28	-2.62	2.38	0.922	0.163	5.22	0.927	1	Wald	Interferon Signaling	NM_001135794.1:330
ITGA6-mRNA	-0.29	3.16	-6.48	5.9	0.818	0.0112	59.9	0.927	1	Wald	Extracellular matrix organization	XM_001086200.2:605
TRADD-mRNA	0.29	3.16	-5.91	6.49	1.22	0.0166	89.8	0.927	1	Wald	Apoptosis, Death Receptor Signaling	XM_005592202.1:494
RAPGEF2-mRNA	0.118	1.33	-2.49	2.72	1.08	0.178	6.6	0.93	1	Wald	Fc Receptor Signaling, Interleukin Signaling, MAPK Signaling, VEGF Signaling	XM_001093090.2:3725
XCL1-mRNA	-0.159	1.85	-3.78	3.47	0.896	0.0726	11	0.932	1	Wald		NM_001032947.1:18
MAP3K9-mRNA	0.135	1.65	-3.1	3.37	1.1	0.117	10.3	0.935	1	Wald	MAPK Signaling	XM_005561663.1:1933
MAP2K1-mRNA	-0.0169	0.208	-0.424	0.39	0.988	0.745	1.31	0.935	1	lm.nb	Fc Receptor Signaling, Interleukin Signaling, MAPK Signaling, TLR Signaling, VEGF Signaling	XM_005559865.1:912
TIRAP-mRNA	-0.214	2.64	-5.39	4.96	0.862	0.0239	31.1	0.936	1	Wald	TLR Signaling	NM_001130435.1:155
CD160-mRNA	-0.13	1.67	-3.4	3.14	0.914	0.0947	8.82	0.938	1	Wald	Adaptive Immunity	XM_005542122.1:545
TRAF4-mRNA	-0.298	3.85	-7.84	7.25	0.813	0.00435	152	0.938	1	Wald		XM_001107048.2:1637
CXCL5-mRNA	0.117	1.52	-2.86	3.1	1.08	0.137	8.57	0.939	1	Wald		XM_001092000.3:108
ATG16L1-mRNA	-0.144	1.98	-4.03	3.74	0.905	0.0612	13.4	0.942	1	Wald	Cellular Stress	XM_005574649.1:1754
TFRC-mRNA	0.158	2.21	-4.18	4.5	1.12	0.0551	22.6	0.943	1	Wald		XM_005545258.1:2141
TNFSF12-mRNA	0.218	3.08	-5.82	6.26	1.16	0.0177	76.4	0.944	1	Wald	NF-kB	NM_001205135.1:280
TRAF2-mRNA	-0.145	2.19	-4.45	4.16	0.904	0.0459	17.8	0.948	1	Wald	Apoptosis, Death Receptor Signaling, Interferon Signaling, NF-kB	XM_005580376.1:1555
SMAD3-mRNA	0.3	4.73	-8.97	9.57	1.23	0.002	759	0.95	1	Wald		XM_005559876.1:1523
CSF1R-mRNA	0.0263	0.416	-0.789	0.841	1.02	0.579	1.79	0.95	1	lm.nb		XM_001107711.2:2036
TGFB2-mRNA	-0.107	1.74	-3.51	3.3	0.928	0.0877	9.82	0.951	1	Wald	Extracellular matrix organization	XM_005540874.1:1913
KIR3DL3-mRNA	0.0767	1.25	-2.38	2.53	1.05	0.193	5.77	0.951	1	Wald		XM_005590338.1:878
KEAP1-mRNA	-0.161	2.75	-5.56	5.24	0.894	0.0212	37.7	0.953	1	Wald	Adaptive Immunity	XM_001105867.2:605
C4B-mRNA	0.104	1.78	-3.38	3.59	1.07	0.0962	12	0.953	1	Wald	Complement System	XM_005553435.1:1550
NFATC1-mRNA	0.239	4.22	-8.04	8.52	1.18	0.0038	367	0.955	1	Wald	Fc Receptor Signaling, Wnt Signaling	XM_001087929.2:296
ATG10-mRNA	0.149	2.91	-5.55	5.85	1.11	0.0214	57.5	0.959	1	Wald	Cellular Stress	XM_001111368.2:405
NUP107-mRNA	-0.219	4.94	-9.91	9.47	0.859	0.00104	711	0.965	1	Wald	Cell Cycle, Cellular Stress, Interferon Signaling, Metabolism	XM_005571495.1:1272
MAP3K7-mRNA	-0.11	2.63	-5.27	5.05	0.927	0.0259	33.1	0.967	1	Wald	Adaptive Immunity, Death Receptor Signaling, Fc Receptor Signaling, Interleukin Signaling, MAPK Signaling, TLR Signaling, Wnt Signaling	XM_005552337.1:1242
IL18-mRNA	0.0979	2.38	-4.56	4.76	1.07	0.0423	27.1	0.967	1	Wald	Interleukin Signaling	XM_005579633.1:355
CFB-mRNA	-0.0509	1.27	-2.53	2.43	0.965	0.173	5.38	0.968	1	Wald	Complement System	XM_001113553.2:3014
JAK3-mRNA	-0.0768	2.1	-4.18	4.03	0.948	0.055	16.3	0.971	1	Wald	Fc Receptor Signaling, Interleukin Signaling, MAPK Signaling, VEGF Signaling	XM_001115037.2:2516
TNFRSF4-mRNA	-0.053	1.49	-2.97	2.87	0.964	0.127	7.3	0.972	1	Wald	NF-kB	XM_005545122.1:233
CD24-mRNA	0.0428	1.21	-2.33	2.42	1.03	0.198	5.35	0.972	1	Wald		XM_005552236.1:484
REPS1-mRNA	-0.239	7.32	-14.6	14.1	0.847	4.07e-05	17700	0.974	1	Wald		XM_005551982.1:1536
MRC1-mRNA	-0.0359	1.11	-2.22	2.15	0.975	0.215	4.43	0.974	1	Wald	Adaptive Immunity	XM_005564743.1:1361
KLRF2-mRNA	-0.0661	2.13	-4.24	4.11	0.955	0.0529	17.3	0.975	1	Wald		XM_005570092.1:616
TRAF3-mRNA	-0.107	3.53	-7.03	6.82	0.929	0.00764	113	0.976	1	Wald	Interferon Signaling, NF-kB, TLR Signaling	XM_005562258.1:431
RUNX1-mRNA	-0.0807	2.7	-5.38	5.22	0.946	0.0241	37.2	0.976	1	Wald		XM_005548734.1:611
CCR4-mRNA	0.0562	2.12	-4.1	4.22	1.04	0.0581	18.6	0.979	1	Wald		XM_005545534.1:830
AICDA-mRNA	0.0299	1.19	-2.29	2.35	1.02	0.204	5.11	0.98	1	Wald		XM_005570042.1:942
TNFSF14-mRNA	0.0346	1.41	-2.74	2.81	1.02	0.15	7	0.981	1	Wald	NF-kB	XM_015122635.1:389
CD99-mRNA	0.00336	0.191	-0.371	0.378	1	0.773	1.3	0.986	1	lm.nb		XM_005592879.1:540
PTGFR-mRNA	-0.023	1.39	-2.76	2.71	0.984	0.148	6.54	0.987	1	Wald		XM_005542941.1:1071
FASLG-mRNA	0.0271	2.06	-4.01	4.06	1.02	0.0623	16.7	0.99	1	Wald	Death Receptor Signaling, NF-kB	NM_001032838.1:495
MYC-mRNA	-0.0296	2.76	-5.43	5.37	0.98	0.0232	41.4	0.991	1	Wald	Cell Cycle, MAPK Signaling, Wnt Signaling	NM_001142873.1:1200
BCAP31-mRNA	0.0474	5.35	-10.4	10.5	1.03	0.000722	1480	0.993	1	Wald	Adaptive Immunity, Apoptosis	XM_005594916.1:648
NOTCH1-mRNA	-0.0131	2.25	-4.43	4.4	0.991	0.0464	21.1	0.995	1	Wald		XM_001116824.1:174
MALT1-mRNA	0.00321	3.75	-7.35	7.35	1	0.00615	163	0.999	1	Wald	Adaptive Immunity, Fc Receptor Signaling	XM_005586570.1:1344

## Sheet: DE results - Day2
Gene	Log2 fold change	std error (log2)	Lower confidence limit (log2)	Upper confidence limit (log2)	Linear fold change	Lower confidence limit (linear)	Upper confidence limit (linear)	P-value	BY.p.value	method	Gene.sets	probe.ID
DDX58-mRNA	4.69	0.535	3.64	5.74	25.8	12.5	53.4	1.24e-12	1.78e-09	lm.nb	Interferon Signaling	XM_005581558.1:1793
MX2-mRNA	4.36	0.498	3.39	5.34	20.6	10.5	40.5	1.32e-12	1.78e-09	lm.nb	Interferon Signaling	XM_005548647.1:1483
IFI16-mRNA	2.72	0.312	2.1	3.33	6.57	4.3	10	1.62e-12	1.78e-09	lm.nb	Innate Immunity	XM_005541319.1:858
IFIH1-mRNA	4.28	0.492	3.32	5.24	19.4	9.96	37.9	1.65e-12	1.78e-09	lm.nb	Interferon Signaling	NM_001047123.1:655
IL1RN-mRNA	5.86	0.681	4.52	7.19	57.9	22.9	146	2.55e-12	2.2e-09	lm.nb	Interleukin Signaling	XM_005575305.1:499
IFNGR2-mRNA	2.76	0.325	2.12	3.39	6.75	4.34	10.5	4.04e-12	2.91e-09	lm.nb	Interferon Signaling	XM_005548806.2:830
OAS3-mRNA	4.95	0.589	3.79	6.1	30.9	13.9	68.7	5.53e-12	3.41e-09	lm.nb	Interferon Signaling	XM_005572307.1:2923
EIF2AK2-mRNA	3.26	0.39	2.49	4.03	9.58	5.64	16.3	6.98e-12	3.77e-09	lm.nb	Interferon Signaling	XM_015433780.1:1390
IFIT1-mRNA	4.64	0.56	3.54	5.74	25	11.7	53.4	8.93e-12	3.91e-09	lm.nb	Interferon Signaling	NM_001287726.1:1154
ISG20-mRNA	3.45	0.417	2.64	4.27	10.9	6.21	19.3	9.04e-12	3.91e-09	lm.nb	Interferon Signaling	XM_005560453.2:437
MKNK1-mRNA	2.49	0.305	1.9	3.09	5.63	3.72	8.52	1.44e-11	5.34e-09	lm.nb		XM_005543476.1:848
HSH2D-mRNA	3.07	0.376	2.34	3.81	8.42	5.05	14	1.48e-11	5.34e-09	lm.nb		XM_005588318.1:1049
TNFSF10-mRNA	4.56	0.563	3.45	5.66	23.6	11	50.7	2.01e-11	6.68e-09	lm.nb	Apoptosis, Death Receptor Signaling	NM_001266034.1:115
TNFSF13B-mRNA	3.5	0.439	2.64	4.36	11.3	6.25	20.6	3.15e-11	9.72e-09	lm.nb	NF-kB	XM_005586224.1:906
OAS2-mRNA	4.84	0.617	3.63	6.05	28.6	12.4	66.1	5.67e-11	1.63e-08	lm.nb	Interferon Signaling	XM_005572308.1:515
MX1-mRNA	4.99	0.639	3.73	6.24	31.7	13.3	75.6	6.55e-11	1.77e-08	lm.nb	Interferon Signaling	NM_001079693.1:1034
IFIT2-mRNA	6.69	0.886	4.96	8.43	104	31.1	345	1.77e-10	4.36e-08	lm.nb	Interferon Signaling	XM_001086302.2:1204
IFIT3-mRNA	5.58	0.739	4.13	7.03	47.9	17.6	131	1.82e-10	4.36e-08	lm.nb	Interferon Signaling	XM_005565907.1:776
IRF5-mRNA	2.56	0.345	1.89	3.24	5.91	3.7	9.44	3.1e-10	6.86e-08	lm.nb	Interferon Signaling	XM_005550729.1:1158
IFI44-mRNA	5.26	0.709	3.87	6.65	38.3	14.6	100	3.17e-10	6.86e-08	lm.nb		XM_005542938.1:626
OAS1-mRNA	6.47	0.884	4.74	8.2	88.7	26.7	295	4.64e-10	9.55e-08	lm.nb	Interferon Signaling	NM_001083949.1:731
JAK2-mRNA	2.39	0.33	1.74	3.03	5.23	3.34	8.19	6.85e-10	1.34e-07	lm.nb	Fc Receptor Signaling, Interferon Signaling, Interleukin Signaling, MAPK Signaling, VEGF Signaling	XM_005581792.1:3097
TAP1-mRNA	2.68	0.372	1.95	3.41	6.42	3.87	10.6	7.29e-10	1.37e-07	lm.nb	Adaptive Immunity	XM_005553361.1:970
PSMB8-mRNA	1.79	0.249	1.3	2.28	3.46	2.47	4.86	8.18e-10	1.47e-07	lm.nb	Adaptive Immunity, Apoptosis, Cell Cycle, Fc Receptor Signaling, Interferon Signaling, Interleukin Signaling, MAPK Signaling, Metabolism, NF-kB, VEGF Signaling, Wnt Signaling	XM_005553359.1:807
IDO1-mRNA	3.45	0.481	2.51	4.39	10.9	5.68	21	8.86e-10	1.53e-07	lm.nb	Metabolism	NM_001077483.1:133
BST2-mRNA	2.35	0.333	1.7	3.01	5.11	3.25	8.04	1.27e-09	2.1e-07	lm.nb	Interferon Signaling	NM_001161666.1:64
OASL-mRNA	5.53	0.784	3.99	7.06	46.1	15.9	134	1.43e-09	2.27e-07	lm.nb	Interferon Signaling	XM_005572424.1:1339
NOD2-mRNA	1.92	0.272	1.38	2.45	3.77	2.61	5.46	1.47e-09	2.27e-07	lm.nb	Interleukin Signaling, TLR Signaling	XM_005591903.1:1212
ROCK2-mRNA	1.76	0.251	1.26	2.25	3.38	2.4	4.75	1.73e-09	2.58e-07	lm.nb	VEGF Signaling	XM_005576551.1:4211
GBP1-mRNA	4.47	0.644	3.21	5.73	22.2	9.27	53.3	2.12e-09	3.05e-07	lm.nb	Interferon Signaling	XM_005542801.1:1863
CD274-mRNA	3.78	0.545	2.71	4.85	13.7	6.55	28.8	2.24e-09	3.12e-07	lm.nb	Adaptive Immunity	NM_001083889.1:505
STAT2-mRNA	3.24	0.474	2.31	4.17	9.45	4.96	18	3.44e-09	4.65e-07	lm.nb	Interferon Signaling	XM_001115072.2:2435
TNFAIP6-mRNA	6.34	0.933	4.51	8.17	81.1	22.8	288	3.93e-09	5.15e-07	lm.nb		XM_001083111.2:166
IRF7-mRNA	4.25	0.628	3.02	5.48	19	8.08	44.5	4.54e-09	5.77e-07	lm.nb	Innate Immunity, Interferon Signaling, TLR Signaling	NM_001136100.1:1398
PSMB9-mRNA	1.81	0.276	1.27	2.35	3.5	2.4	5.09	1.1e-08	1.35e-06	lm.nb	Adaptive Immunity, Apoptosis, Cell Cycle, Fc Receptor Signaling, Interleukin Signaling, MAPK Signaling, Metabolism, NF-kB, VEGF Signaling, Wnt Signaling	NM_001283167.1:407
FAS-mRNA	2.69	0.413	1.88	3.5	6.44	3.67	11.3	1.32e-08	1.59e-06	lm.nb	Death Receptor Signaling	NM_001032933.1:797
STAT1-mRNA	2.78	0.433	1.93	3.63	6.88	3.82	12.4	1.73e-08	2.03e-06	lm.nb	Interferon Signaling, Interleukin Signaling	NM_001261614.1:1598
CXCL10-mRNA	5.86	0.915	4.07	7.66	58.3	16.8	202	1.87e-08	2.13e-06	lm.nb		NM_001032892.1:169
MEF2A-mRNA	1.87	0.292	1.29	2.44	3.65	2.45	5.42	2.11e-08	2.33e-06	lm.nb	TLR Signaling	XM_005560599.1:2185
IFITM1-mRNA	2.73	0.43	1.88	3.57	6.62	3.69	11.9	2.43e-08	2.62e-06	lm.nb	Adaptive Immunity, Interferon Signaling	XM_005576718.1:454
CASP1-mRNA	2.75	0.439	1.89	3.61	6.73	3.7	12.2	3.46e-08	3.64e-06	lm.nb	Interleukin Signaling	XM_001094943.2:1600
MAX-mRNA	0.884	0.141	0.606	1.16	1.84	1.52	2.24	3.66e-08	3.76e-06	lm.nb	Cell Cycle	NM_001285216.1:181
FPR2-mRNA	3.79	0.619	2.57	5	13.8	5.95	32	6.15e-08	6.18e-06	lm.nb		XM_005590140.1:712
ITGAM-mRNA	2.26	0.371	1.54	2.99	4.8	2.9	7.93	6.47e-08	6.36e-06	lm.nb	Extracellular matrix organization, TLR Signaling	XM_005591740.1:1671
SERPING1-mRNA	5.11	0.839	3.46	6.75	34.5	11	108	7.2e-08	6.91e-06	Wald		XM_001092271.2:1235
MYD88-mRNA	2.01	0.333	1.36	2.67	4.04	2.57	6.35	8.18e-08	7.69e-06	lm.nb	Innate Immunity, Interferon Signaling, Interleukin Signaling, TLR Signaling	NM_001130681.1:602
RIPK1-mRNA	1.63	0.272	1.09	2.16	3.09	2.13	4.47	1.1e-07	1.01e-05	lm.nb	Apoptosis, Death Receptor Signaling, Innate Immunity, Interferon Signaling, TLR Signaling	XM_005554158.1:1545
RARRES3-mRNA	2.78	0.468	1.87	3.7	6.88	3.65	13	1.19e-07	1.07e-05	lm.nb		XM_001118373.2:324
STAT5A-mRNA	1.66	0.279	1.11	2.2	3.15	2.16	4.61	1.26e-07	1.11e-05	lm.nb	Interleukin Signaling	XM_001109557.2:2414
TAGAP-mRNA	1.67	0.288	1.11	2.24	3.19	2.15	4.71	2.16e-07	1.86e-05	lm.nb		XM_005551523.1:931
CCL3-mRNA	3.15	0.545	2.08	4.22	8.88	4.23	18.6	2.33e-07	1.97e-05	lm.nb		NM_001034200.1:124
S100A9-mRNA	3.02	0.527	1.99	4.05	8.1	3.96	16.6	2.82e-07	2.34e-05	lm.nb		XM_005541789.1:223
SHC1-mRNA	0.891	0.156	0.585	1.2	1.85	1.5	2.29	3.07e-07	2.5e-05	lm.nb	Adaptive Immunity, Fc Receptor Signaling, Interleukin Signaling, MAPK Signaling, VEGF Signaling	XM_005541642.1:2414
BID-mRNA	1.33	0.233	0.871	1.78	2.51	1.83	3.44	3.12e-07	2.5e-05	lm.nb	Apoptosis	XM_002798280.1:1164
KCNJ2-mRNA	3.48	0.616	2.27	4.68	11.1	4.83	25.7	3.87e-07	3.04e-05	lm.nb		XM_005584811.1:1400
CX3CR1-mRNA	2.32	0.412	1.51	3.13	4.99	2.85	8.74	4.2e-07	3.24e-05	lm.nb		NM_001265871.1:834
CYBB-mRNA	1.78	0.32	1.15	2.41	3.43	2.22	5.3	5.6e-07	4.24e-05	lm.nb	Adaptive Immunity, VEGF Signaling	XM_001083654.2:1670
PYCARD-mRNA	1.7	0.306	1.1	2.3	3.24	2.14	4.91	5.83e-07	4.34e-05	lm.nb		XM_005591734.1:888
SELL-mRNA	2.22	0.401	1.43	3	4.65	2.7	8.02	6.15e-07	4.5e-05	lm.nb	Adaptive Immunity	XM_005539939.1:626
SOCS3-mRNA	2.29	0.416	1.48	3.11	4.9	2.79	8.61	6.44e-07	4.64e-05	lm.nb	Adaptive Immunity, Interferon Signaling, Interleukin Signaling	NM_001194326.1:599
IRAK4-mRNA	0.958	0.174	0.617	1.3	1.94	1.53	2.46	6.74e-07	4.77e-05	lm.nb	Interleukin Signaling, TLR Signaling	NM_001136101.1:810
IL17RA-mRNA	1.62	0.295	1.04	2.2	3.07	2.06	4.59	6.91e-07	4.82e-05	lm.nb	Interleukin Signaling	XM_005568062.1:842
TLR5-mRNA	2.15	0.392	1.38	2.92	4.43	2.6	7.55	7.36e-07	5.05e-05	lm.nb	TLR Signaling	NM_001130429.1:2215
ANP32B-mRNA	-0.646	0.12	-0.881	-0.411	0.639	0.543	0.752	1.09e-06	7.38e-05	lm.nb		XM_005581222.1:1225
MCL1-mRNA	1.69	0.315	1.07	2.3	3.22	2.1	4.93	1.18e-06	7.82e-05	lm.nb		NM_001266501.2:955
TLR1-mRNA	1.9	0.355	1.2	2.6	3.73	2.3	6.04	1.22e-06	7.97e-05	lm.nb	TLR Signaling	NM_001130424.1:487
IL10RB-mRNA	1.23	0.231	0.778	1.68	2.35	1.71	3.21	1.33e-06	8.58e-05	lm.nb	Interleukin Signaling	XM_005548811.1:270
LY96-mRNA	2.22	0.423	1.39	3.05	4.65	2.61	8.26	1.9e-06	0.00012	lm.nb	Apoptosis, TLR Signaling	NM_001130432.1:327
KLRB1-mRNA	-2.41	0.46	-3.31	-1.5	0.189	0.101	0.353	1.95e-06	0.00012	lm.nb	Adaptive Immunity	XM_005570085.1:377
RIPK2-mRNA	2.07	0.395	1.29	2.84	4.19	2.45	7.17	1.95e-06	0.00012	lm.nb	Adaptive Immunity, Interleukin Signaling, TLR Signaling	XM_005563661.1:895
TAPBP-mRNA	1.22	0.233	0.759	1.67	2.32	1.69	3.19	2.06e-06	0.000125	lm.nb	Adaptive Immunity	XM_005553311.1:1042
FCGR2B-mRNA	2.04	0.392	1.27	2.81	4.12	2.42	7.01	2.1e-06	0.000126	lm.nb	Adaptive Immunity	XM_005541161.1:887
FOS-mRNA	2.1	0.403	1.31	2.89	4.28	2.47	7.39	2.17e-06	0.000128	lm.nb	Cellular Stress, Fc Receptor Signaling, TLR Signaling	NM_001098399.1:509
S100A8-mRNA	2.84	0.55	1.76	3.92	7.16	3.39	15.1	2.46e-06	0.000144	lm.nb		XM_005541787.1:236
MAP3K5-mRNA	0.944	0.185	0.581	1.31	1.92	1.5	2.48	3.18e-06	0.000183	lm.nb	Cellular Stress, MAPK Signaling	XM_002803926.1:1885
TMEM173-mRNA	1.34	0.264	0.822	1.86	2.53	1.77	3.62	3.42e-06	0.000195	lm.nb	Innate Immunity	XM_005557935.1:904
TLR2-mRNA	2.3	0.456	1.4	3.19	4.91	2.64	9.13	4.09e-06	0.000229	lm.nb	TLR Signaling	NM_001130425.1:40
TBK1-mRNA	1.35	0.269	0.825	1.88	2.55	1.77	3.68	4.22e-06	0.000234	lm.nb	Innate Immunity, Interferon Signaling, TLR Signaling	XM_001116924.2:1385
CSF3R-mRNA	2.48	0.495	1.51	3.45	5.59	2.85	11	4.42e-06	0.000242	lm.nb		XM_005543945.1:2291
FCAR-mRNA	2.3	0.461	1.4	3.2	4.92	2.63	9.21	4.86e-06	0.000263	lm.nb		NM_001039950.1:390
STAT3-mRNA	1.27	0.256	0.771	1.77	2.42	1.71	3.42	5.08e-06	0.000271	lm.nb	Cellular Stress, Interleukin Signaling	XM_005584241.1:1000
CASP8-mRNA	0.862	0.174	0.522	1.2	1.82	1.44	2.3	5.24e-06	0.000276	lm.nb	Apoptosis, Death Receptor Signaling, Interferon Signaling, TLR Signaling	XM_001091080.2:375
IRF1-mRNA	1.76	0.355	1.06	2.45	3.38	2.09	5.48	5.52e-06	0.000284	lm.nb	Interferon Signaling	XM_001104048.1:179
CD164-mRNA	1.52	0.307	0.919	2.12	2.87	1.89	4.35	5.52e-06	0.000284	lm.nb		XM_005551554.1:345
CXCL11-mRNA	4.98	1.01	2.99	6.96	31.5	7.96	124	6.35e-06	0.000323	Wald		XM_005555011.1:254
TNFSF8-mRNA	1.74	0.358	1.04	2.45	3.35	2.06	5.45	7.45e-06	0.000374	lm.nb		XM_005580959.1:769
SIGLEC1-mRNA	4.68	0.963	2.79	6.57	25.6	6.93	94.7	7.94e-06	0.000394	Wald	Adaptive Immunity	XM_005568446.2:2406
IKZF1-mRNA	0.47	0.0969	0.28	0.659	1.38	1.21	1.58	8.19e-06	0.000401	loglinear		XM_005549595.1:528
TLR6-mRNA	2.12	0.438	1.26	2.98	4.35	2.4	7.88	8.26e-06	0.000401	lm.nb	TLR Signaling	NM_001130430.1:123
CD68-mRNA	2.24	0.465	1.33	3.15	4.73	2.51	8.91	9.04e-06	0.000434	lm.nb		XM_005582776.1:980
PRKCB-mRNA	1.51	0.316	0.895	2.13	2.86	1.86	4.39	9.88e-06	0.000469	lm.nb	Adaptive Immunity, Cell Cycle, VEGF Signaling, Wnt Signaling	XM_001095880.2:1530
LILRB2-mRNA	1.89	0.397	1.11	2.67	3.71	2.16	6.37	1.12e-05	0.000526	lm.nb	Adaptive Immunity	XM_015441717.1:2837
GZMB-mRNA	-2.18	0.458	-3.07	-1.28	0.221	0.119	0.413	1.18e-05	0.000549	lm.nb	Apoptosis	XM_005560998.1:576
S1PR1-mRNA	-1.36	0.287	-1.92	-0.797	0.39	0.264	0.576	1.23e-05	0.000566	lm.nb		XM_005542570.1:1899
TNFRSF1B-mRNA	1.6	0.348	0.922	2.29	3.04	1.89	4.88	1.96e-05	0.000892	lm.nb	NF-kB	XM_001105753.2:840
IRF3-mRNA	-0.498	0.109	-0.712	-0.283	0.708	0.61	0.822	2.41e-05	0.00109	lm.nb	Innate Immunity, Interferon Signaling, TLR Signaling	NM_001135797.1:290
GNLY-mRNA	-1.82	0.405	-2.62	-1.03	0.283	0.163	0.49	2.87e-05	0.00128	lm.nb		XM_005575397.1:801
GZMA-mRNA	-4.96	1.11	-7.12	-2.79	0.0322	0.00717	0.144	3.03e-05	0.00133	lm.nb		XM_001097639.2:645
PTPN2-mRNA	1.17	0.263	0.659	1.69	2.26	1.58	3.23	3.23e-05	0.00141	lm.nb	Interferon Signaling	XM_005587248.1:320
FCGR3-mRNA	2.21	0.496	1.24	3.19	4.64	2.36	9.11	3.31e-05	0.00143	lm.nb		NM_001283192.1:339
CEBPB-mRNA	1.71	0.383	0.954	2.46	3.26	1.94	5.49	3.47e-05	0.00148	lm.nb	Cellular Stress	XM_005569338.1:1730
TLR4-mRNA	2.18	0.492	1.21	3.14	4.53	2.32	8.83	3.7e-05	0.00157	lm.nb	Apoptosis, TLR Signaling	NM_001037092.1:2100
PSMB10-mRNA	1.25	0.283	0.697	1.81	2.38	1.62	3.5	3.8e-05	0.00159	lm.nb	Adaptive Immunity, Apoptosis, Cell Cycle, Fc Receptor Signaling, Interleukin Signaling, MAPK Signaling, Metabolism, NF-kB, VEGF Signaling, Wnt Signaling	XM_005592304.1:741
MAPK14-mRNA	1.4	0.317	0.779	2.02	2.64	1.72	4.06	3.84e-05	0.00159	lm.nb	Cellular Stress, MAPK Signaling, TLR Signaling, VEGF Signaling	XM_001112423.2:595
ITGAL-mRNA	0.839	0.19	0.465	1.21	1.79	1.38	2.32	4.06e-05	0.00167	lm.nb	Adaptive Immunity, Extracellular matrix organization	XM_001100800.2:1305
B2M-mRNA	1.17	0.267	0.644	1.69	2.24	1.56	3.22	4.47e-05	0.00182	lm.nb	Adaptive Immunity, Interferon Signaling	NM_001047137.1:25
FCER1G-mRNA	1.34	0.308	0.737	1.95	2.53	1.67	3.85	4.88e-05	0.00197	lm.nb	Fc Receptor Signaling	XM_005541196.1:395
LILRB1-mRNA	1.91	0.443	1.04	2.78	3.75	2.06	6.85	5.61e-05	0.00224	lm.nb	Adaptive Immunity	NM_001040672.1:52
NFATC3-mRNA	-0.92	0.216	-1.34	-0.497	0.528	0.394	0.708	6.58e-05	0.00261	lm.nb	Fc Receptor Signaling	XM_005592343.1:1271
LCP2-mRNA	1.39	0.333	0.739	2.05	2.62	1.67	4.13	9.05e-05	0.00352	lm.nb	Adaptive Immunity, Fc Receptor Signaling	XM_005558492.1:895
TNFSF13-mRNA	1.48	0.355	0.786	2.18	2.8	1.72	4.53	9.1e-05	0.00352	lm.nb	NF-kB	XM_005582760.2:625
GZMK-mRNA	-2.25	0.54	-3.31	-1.19	0.21	0.101	0.437	9.19e-05	0.00352	lm.nb		XM_005556895.1:484
ARHGDIB-mRNA	-0.679	0.163	-0.998	-0.36	0.625	0.501	0.779	9.21e-05	0.00352	lm.nb		XM_005570240.1:356
LILRA2-mRNA	1.78	0.432	0.934	2.63	3.44	1.91	6.19	0.000109	0.00414	lm.nb	Adaptive Immunity	XM_005596068.1:724
IL2RB-mRNA	-1.6	0.391	-2.37	-0.835	0.33	0.194	0.561	0.000118	0.00443	lm.nb	Fc Receptor Signaling, Interleukin Signaling, MAPK Signaling, VEGF Signaling	XM_001085792.2:202
MMP9-mRNA	1.65	0.402	0.859	2.44	3.13	1.81	5.41	0.000119	0.00443	lm.nb	Extracellular matrix organization	XM_001104871.2:1515
PSMB5-mRNA	0.976	0.239	0.509	1.44	1.97	1.42	2.72	0.000121	0.00445	lm.nb	Adaptive Immunity, Apoptosis, Cell Cycle, Fc Receptor Signaling, Interleukin Signaling, MAPK Signaling, Metabolism, NF-kB, VEGF Signaling, Wnt Signaling	NM_001260845.1:646
TLR3-mRNA	3.74	0.928	1.92	5.55	13.3	3.78	47	0.000152	0.00555	Wald	Apoptosis, Innate Immunity, TLR Signaling	NM_001036685.1:1641
ARG2-mRNA	2.08	0.523	1.05	3.1	4.22	2.07	8.59	0.000183	0.00665	lm.nb	Metabolism	NM_001261253.1:529
ETS1-mRNA	-1.1	0.281	-1.65	-0.547	0.467	0.319	0.684	0.000222	0.00801	lm.nb	Cellular Stress	XM_005580142.1:2883
CD97-mRNA	1.45	0.371	0.723	2.18	2.73	1.65	4.53	0.000224	0.00801	lm.nb		XM_002801104.1:2191
CCL8-mRNA	3.72	0.955	1.85	5.59	13.2	3.61	48.3	0.000234	0.0083	Wald		NM_001032851.1:42
CREB1-mRNA	0.624	0.162	0.307	0.941	1.54	1.24	1.92	0.000268	0.00942	lm.nb	Adaptive Immunity, Fc Receptor Signaling, TLR Signaling	XM_001107192.2:885
GRB2-mRNA	0.638	0.166	0.313	0.963	1.56	1.24	1.95	0.000273	0.00952	lm.nb	Adaptive Immunity, Fc Receptor Signaling, Interleukin Signaling, MAPK Signaling, VEGF Signaling	XM_001095326.2:585
CD81-mRNA	0.6	0.158	0.291	0.909	1.52	1.22	1.88	0.000316	0.0109	lm.nb	Adaptive Immunity	XM_005576902.1:601
GPR183-mRNA	-1.2	0.315	-1.82	-0.58	0.436	0.284	0.669	0.000321	0.011	lm.nb		XM_005586155.1:427
BCL6-mRNA	1.54	0.41	0.742	2.35	2.92	1.67	5.09	0.000354	0.012	lm.nb		XM_005545439.1:791
NFKBIA-mRNA	1.34	0.356	0.641	2.04	2.53	1.56	4.11	0.000367	0.0124	lm.nb	Adaptive Immunity, Fc Receptor Signaling, Innate Immunity, Interferon Signaling, NF-kB, TLR Signaling	NM_001284932.1:606
PRKCD-mRNA	1.2	0.319	0.572	1.82	2.29	1.49	3.54	0.000374	0.0125	lm.nb	Apoptosis, Interferon Signaling, VEGF Signaling	XM_001083320.1:1715
HLA-DRB1-mRNA	-1.38	0.368	-2.1	-0.66	0.384	0.233	0.633	0.000375	0.0125	lm.nb	Adaptive Immunity, Interferon Signaling	NM_001284641.1:634
CXCR2-mRNA	1.95	0.523	0.927	2.98	3.87	1.9	7.87	0.0004	0.0132	lm.nb		XM_001088762.2:760
ADA-mRNA	1.21	0.328	0.571	1.86	2.32	1.49	3.62	0.000444	0.0145	lm.nb	Metabolism	XM_001109908.2:1305
C10orf54-mRNA	1.14	0.311	0.536	1.75	2.21	1.45	3.37	0.000467	0.0152	lm.nb		XM_015456211.1:333
IL1B-mRNA	1.66	0.452	0.776	2.55	3.16	1.71	5.84	0.000477	0.0153	lm.nb	Interleukin Signaling	NM_001042756.1:391
PRDM1-mRNA	1	0.272	0.467	1.53	2	1.38	2.9	0.000479	0.0153	lm.nb		XM_001087708.2:775
CD53-mRNA	0.831	0.228	0.385	1.28	1.78	1.31	2.42	0.000524	0.0167	lm.nb		XM_005542401.1:734
NFE2L2-mRNA	1.02	0.279	0.47	1.56	2.02	1.38	2.95	0.000532	0.0168	lm.nb		XM_005573572.1:709
SLAMF7-mRNA	1.28	0.352	0.592	1.97	2.43	1.51	3.92	0.000539	0.0169	lm.nb	Adaptive Immunity	XM_001117618.2:1032
LITAF-mRNA	1.75	0.483	0.805	2.7	3.37	1.75	6.49	0.000567	0.0176	lm.nb		XM_005591267.1:620
HIF1A-mRNA	1.01	0.281	0.463	1.57	2.02	1.38	2.96	0.000602	0.0186	lm.nb	Cellular Stress	XM_005561440.1:2618
FKBP5-mRNA	1.1	0.306	0.497	1.69	2.14	1.41	3.24	0.000644	0.0197	lm.nb		XM_005553215.1:1729
CTNNB1-mRNA	0.472	0.132	0.213	0.73	1.39	1.16	1.66	0.00067	0.0204	lm.nb	Apoptosis, Innate Immunity, VEGF Signaling, Wnt Signaling	XM_005546748.1:867
CYSLTR1-mRNA	0.996	0.279	0.448	1.54	1.99	1.36	2.91	0.000687	0.0206	lm.nb		XM_005594006.1:885
ILF3-mRNA	-0.567	0.159	-0.879	-0.255	0.675	0.544	0.838	0.000688	0.0206	lm.nb	Interleukin Signaling	XM_001102411.2:495
MR1-mRNA	3.85	1.08	1.73	5.96	14.4	3.31	62.4	0.000708	0.0211	Wald		NM_001284968.1:765
FCGR2A-mRNA	1.65	0.466	0.74	2.57	3.14	1.67	5.92	0.000727	0.0215	lm.nb		XM_001118066.2:766
CD38-mRNA	0.929	0.265	0.409	1.45	1.9	1.33	2.73	0.00083	0.0244	lm.nb		XM_005554514.1:1197
HLA-B-mRNA	1.34	0.385	0.589	2.1	2.54	1.5	4.28	0.000868	0.0253	lm.nb	Adaptive Immunity, Interferon Signaling	NM_001114964.1:228
C5aR1-mRNA	1.24	0.357	0.544	1.94	2.37	1.46	3.85	0.00089	0.0258	lm.nb	Complement System	XM_005589697.2:1207
STAT6-mRNA	0.667	0.192	0.29	1.04	1.59	1.22	2.06	0.000937	0.027	lm.nb	Innate Immunity	XM_005571286.1:1881
TNFAIP3-mRNA	1.42	0.412	0.617	2.23	2.68	1.53	4.69	0.000959	0.0275	lm.nb	Death Receptor Signaling, Interferon Signaling	NM_001283816.1:1043
IFNGR1-mRNA	1.27	0.368	0.55	1.99	2.41	1.46	3.98	0.000969	0.0275	lm.nb	Interferon Signaling	NM_001266300.2:1200
C1QB-mRNA	3.15	0.916	1.35	4.95	8.88	2.56	30.8	0.00103	0.0292	Wald	Complement System	XM_005544500.1:562
LILRA5-mRNA	1.64	0.483	0.697	2.59	3.12	1.62	6.02	0.00115	0.0321	lm.nb	Adaptive Immunity	XM_005590290.1:1094
NFIL3-mRNA	1.25	0.37	0.529	1.98	2.38	1.44	3.94	0.00119	0.0331	lm.nb		XM_001101854.1:430
NCF4-mRNA	1.29	0.386	0.536	2.05	2.45	1.45	4.14	0.00134	0.0372	lm.nb	Adaptive Immunity, VEGF Signaling	XM_005567397.1:536
NOTCH2-mRNA	0.839	0.251	0.348	1.33	1.79	1.27	2.51	0.00136	0.0375	lm.nb		XM_001114248.2:1870
CD47-mRNA	0.644	0.193	0.267	1.02	1.56	1.2	2.03	0.00138	0.0377	lm.nb	Extracellular matrix organization	XM_005548232.2:858
NFKBIZ-mRNA	0.758	0.229	0.309	1.21	1.69	1.24	2.31	0.00151	0.0411	lm.nb	NF-kB	XM_005548255.1:2861
IGF2R-mRNA	1.28	0.388	0.521	2.04	2.43	1.44	4.12	0.00156	0.042	lm.nb		XM_002803958.1:245
CXCR1-mRNA	1.97	0.598	0.8	3.15	3.93	1.74	8.85	0.00159	0.0426	lm.nb		NM_001040420.1:79
C1QA-mRNA	3	0.916	1.2	4.79	7.98	2.3	27.7	0.00173	0.0461	Wald	Complement System	XM_001101933.2:476
CD8B-mRNA	-1.83	0.566	-2.94	-0.724	0.281	0.13	0.605	0.00189	0.05	lm.nb	Adaptive Immunity	XM_005575360.1:388
ATF2-mRNA	0.344	0.107	0.134	0.553	1.27	1.1	1.47	0.00201	0.0527	loglinear	TLR Signaling	XM_005573535.1:1606
CD3E-mRNA	-0.787	0.244	-1.27	-0.308	0.58	0.416	0.808	0.00201	0.0527	lm.nb	Adaptive Immunity	NM_001283615.1:236
CD58-mRNA	0.516	0.161	0.2	0.832	1.43	1.15	1.78	0.00212	0.0551	lm.nb		XM_001112756.1:404
CD74-mRNA	-1.03	0.327	-1.67	-0.386	0.491	0.315	0.765	0.00254	0.0657	lm.nb	Adaptive Immunity	XM_001099491.2:702
PTPN6-mRNA	0.949	0.306	0.35	1.55	1.93	1.27	2.92	0.00283	0.0728	lm.nb	Adaptive Immunity, Interferon Signaling, Interleukin Signaling	XM_005569995.1:662
CD7-mRNA	-1.07	0.346	-1.75	-0.393	0.476	0.298	0.762	0.0029	0.074	lm.nb		XM_001113810.2:180
IL13RA1-mRNA	1.23	0.399	0.452	2.02	2.35	1.37	4.05	0.00291	0.074	lm.nb	Interleukin Signaling	XM_002806369.1:670
IL1RAP-mRNA	1.27	0.415	0.455	2.08	2.41	1.37	4.23	0.00325	0.0822	lm.nb	Interleukin Signaling	NM_001032960.1:1255
CD27-mRNA	-1.05	0.346	-1.73	-0.37	0.484	0.302	0.774	0.00351	0.0883	lm.nb	NF-kB	XM_001104337.2:745
SYK-mRNA	0.735	0.249	0.246	1.22	1.66	1.19	2.33	0.00443	0.111	lm.nb	Adaptive Immunity, Fc Receptor Signaling, Interleukin Signaling	XM_005582224.1:1575
NFKB1-mRNA	0.637	0.218	0.21	1.06	1.55	1.16	2.09	0.00475	0.118	lm.nb	Adaptive Immunity, Cellular Stress, Fc Receptor Signaling, Innate Immunity, Interferon Signaling, Interleukin Signaling, NF-kB, TLR Signaling	XM_005555555.1:1074
HLA-DMA-mRNA	-1.27	0.439	-2.13	-0.411	0.414	0.228	0.752	0.00515	0.127	lm.nb		XM_005553355.1:281
HLA-DRA-mRNA	-1.02	0.354	-1.72	-0.327	0.493	0.304	0.797	0.00532	0.131	lm.nb	Adaptive Immunity, Interferon Signaling	NM_001134298.1:360
CDKN1A-mRNA	0.894	0.311	0.284	1.5	1.86	1.22	2.83	0.00546	0.133	lm.nb	Adaptive Immunity, Cell Cycle, Cellular Stress, Fc Receptor Signaling	XM_005553160.1:259
EIF2A-mRNA	-0.393	0.138	-0.662	-0.123	0.762	0.632	0.918	0.0058	0.141	lm.nb		XM_005546091.2:1025
BCL2-mRNA	-0.998	0.354	-1.69	-0.304	0.501	0.309	0.81	0.00639	0.154	lm.nb	Apoptosis	XM_005586524.1:612
MAP3K1-mRNA	0.591	0.212	0.176	1.01	1.51	1.13	2.01	0.0069	0.166	lm.nb	Fc Receptor Signaling, Interferon Signaling, MAPK Signaling, TLR Signaling	XM_002804368.1:3465
IL18RAP-mRNA	2.73	0.986	0.802	4.67	6.66	1.74	25.4	0.00725	0.173	Wald	Interleukin Signaling	XM_005575166.1:1147
TLR8-mRNA	1	0.362	0.29	1.71	2	1.22	3.27	0.00746	0.177	lm.nb	TLR Signaling	NM_001130427.1:120
IL10RA-mRNA	0.748	0.273	0.214	1.28	1.68	1.16	2.43	0.00786	0.186	lm.nb	Interleukin Signaling	XM_001092736.2:525
CCND3-mRNA	0.804	0.295	0.226	1.38	1.75	1.17	2.61	0.00825	0.194	lm.nb	Cell Cycle, MAPK Signaling	XM_005553014.1:1367
ITGB2-mRNA	1.02	0.375	0.283	1.75	2.02	1.22	3.37	0.00848	0.198	lm.nb	Adaptive Immunity, Extracellular matrix organization, TLR Signaling	XM_005548517.1:853
HLA-DPB1-mRNA	-1.16	0.43	-2	-0.314	0.448	0.25	0.804	0.00904	0.21	lm.nb	Adaptive Immunity, Interferon Signaling	XM_005553343.1:545
LCK-mRNA	-0.65	0.242	-1.12	-0.175	0.638	0.459	0.886	0.00924	0.214	lm.nb	Adaptive Immunity, Fc Receptor Signaling, Interleukin Signaling	XM_002802327.1:263
TWIST2-mRNA	2.87	1.08	0.758	4.98	7.3	1.69	31.5	0.00974	0.224	Wald		XM_005574801.1:123
KLRK1-mRNA	-1.38	0.517	-2.39	-0.363	0.385	0.191	0.778	0.00981	0.224	lm.nb	Adaptive Immunity	NM_001283284.1:374
HLA-DQB1-mRNA	-1.47	0.555	-2.56	-0.382	0.361	0.17	0.767	0.0101	0.231	lm.nb	Adaptive Immunity, Interferon Signaling	NM_001283172.1:428
PTPRC-mRNA	0.524	0.201	0.13	0.918	1.44	1.09	1.89	0.0114	0.257	lm.nb	Adaptive Immunity	XM_005540333.1:1225
CTSS-mRNA	0.729	0.287	0.168	1.29	1.66	1.12	2.45	0.0133	0.3	lm.nb	Adaptive Immunity, Extracellular matrix organization, TLR Signaling	XM_005541969.1:751
HMGB2-mRNA	-0.697	0.274	-1.23	-0.159	0.617	0.425	0.896	0.0135	0.302	lm.nb	Apoptosis	XM_005556312.1:369
C2-mRNA	2.4	0.955	0.525	4.27	5.27	1.44	19.3	0.0146	0.326	Wald	Complement System	XM_005553451.1:1121
ATM-mRNA	-0.561	0.225	-1	-0.12	0.678	0.499	0.92	0.0152	0.337	lm.nb	Cell Cycle, Cellular Stress	XM_002799779.1:7160
GNB1-mRNA	0.457	0.185	0.0938	0.82	1.37	1.07	1.77	0.0163	0.359	lm.nb	Metabolism, Wnt Signaling	XM_005545044.1:1155
CFP-mRNA	0.743	0.301	0.152	1.33	1.67	1.11	2.52	0.0164	0.36	lm.nb	Complement System	XM_005593429.1:1073
IRAK3-mRNA	0.88	0.359	0.177	1.58	1.84	1.13	3	0.0168	0.368	lm.nb	Interleukin Signaling, TLR Signaling	XM_001117080.2:1610
KLRC3-mRNA	-1.68	0.686	-3.03	-0.335	0.312	0.123	0.793	0.0171	0.37	lm.nb		XM_005595216.1:692
ICAM2-mRNA	0.536	0.221	0.104	0.969	1.45	1.07	1.96	0.0178	0.385	lm.nb	Adaptive Immunity, Extracellular matrix organization	NM_001195389.1:825
DEFB1-mRNA	2.42	1	0.459	4.38	5.35	1.37	20.8	0.0184	0.396	Wald		XM_005562538.1:180
CCL2-mRNA	2.37	0.989	0.435	4.31	5.18	1.35	19.9	0.0193	0.411	Wald		NM_001032821.1:187
BIRC2-mRNA	0.596	0.248	0.109	1.08	1.51	1.08	2.12	0.0193	0.411	lm.nb	Apoptosis, Death Receptor Signaling, NF-kB, TLR Signaling	XM_005579457.1:1941
ATG12-mRNA	0.317	0.132	0.0578	0.576	1.25	1.04	1.49	0.0194	0.411	lm.nb	Cellular Stress, Interferon Signaling	XR_010348.2:619
EWSR1-mRNA	0.38	0.159	0.0686	0.69	1.3	1.05	1.61	0.0196	0.414	lm.nb		XM_005567685.1:945
CD86-mRNA	0.671	0.282	0.119	1.22	1.59	1.09	2.34	0.0202	0.422	lm.nb	Adaptive Immunity, Fc Receptor Signaling	NM_001042644.1:210
SELPLG-mRNA	0.865	0.363	0.153	1.58	1.82	1.11	2.99	0.0202	0.422	lm.nb		XM_005572152.1:1151
PDCD1LG2-mRNA	2.68	1.13	0.466	4.89	6.39	1.38	29.6	0.0207	0.429	Wald	Adaptive Immunity	NM_001083599.1:760
TYK2-mRNA	0.402	0.17	0.0696	0.735	1.32	1.05	1.66	0.0207	0.429	lm.nb	Interferon Signaling, Interleukin Signaling, MAPK Signaling	XM_001101130.2:2645
IL6-mRNA	3.24	1.38	0.546	5.94	9.47	1.46	61.5	0.0215	0.443	Wald	Cellular Stress, Interleukin Signaling, MAPK Signaling	NM_001042733.1:139
CD1C-mRNA	-1.29	0.557	-2.38	-0.2	0.408	0.191	0.87	0.0235	0.481	lm.nb		XM_005595545.2:1489
MAP4K1-mRNA	-0.601	0.259	-1.11	-0.0928	0.659	0.464	0.938	0.0236	0.481	lm.nb	MAPK Signaling	XM_001082963.2:300
CD163-mRNA	0.926	0.4	0.142	1.71	1.9	1.1	3.27	0.0238	0.482	lm.nb		XM_001118361.2:1059
HLA-DQA1-mRNA	-1	0.436	-1.86	-0.15	0.498	0.276	0.901	0.0244	0.492	lm.nb	Adaptive Immunity, Interferon Signaling	NM_001285343.1:429
TGFBR2-mRNA	0.708	0.31	0.1	1.32	1.63	1.07	2.49	0.0257	0.517	lm.nb		XM_005545564.1:1761
HLA-DPA1-mRNA	-0.833	0.365	-1.55	-0.117	0.562	0.342	0.922	0.0259	0.518	lm.nb	Adaptive Immunity, Interferon Signaling	NM_001048247.1:214
LEF1-mRNA	-0.586	0.258	-1.09	-0.0799	0.666	0.469	0.946	0.0266	0.529	lm.nb	Wnt Signaling	XM_005555635.1:1612
CD55-mRNA	0.839	0.372	0.11	1.57	1.79	1.08	2.97	0.0275	0.544	lm.nb	Complement System	XM_005540684.1:827
IL21-mRNA	-0.62	0.276	-1.16	-0.079	0.651	0.447	0.947	0.0281	0.555	lm.nb	Interleukin Signaling	XM_005555864.1:148
ITGA5-mRNA	0.912	0.408	0.112	1.71	1.88	1.08	3.28	0.029	0.569	lm.nb	Extracellular matrix organization	XM_001110116.2:2435
CD82-mRNA	1.09	0.494	0.121	2.06	2.13	1.09	4.16	0.031	0.607	lm.nb		XM_005578126.1:713
CD79A-mRNA	-1.16	0.525	-2.18	-0.127	0.449	0.22	0.916	0.0312	0.607	lm.nb	Adaptive Immunity	XM_005589419.1:281
CSF1R-mRNA	0.913	0.415	0.0995	1.73	1.88	1.07	3.31	0.0314	0.608	lm.nb		XM_001107711.2:2036
GZMH-mRNA	-0.99	0.451	-1.87	-0.107	0.503	0.273	0.929	0.0316	0.608	lm.nb		XM_005560994.1:163
CLEC4A-mRNA	1.12	0.509	0.12	2.12	2.17	1.09	4.34	0.0317	0.608	lm.nb		XM_001113405.2:190
CASP3-mRNA	0.54	0.25	0.0497	1.03	1.45	1.04	2.04	0.0346	0.661	lm.nb	Apoptosis, Extracellular matrix organization	NM_001284835.1:670
IL6R-mRNA	0.856	0.398	0.0767	1.64	1.81	1.05	3.11	0.035	0.667	lm.nb	Interleukin Signaling, MAPK Signaling	XM_005541663.1:1684
MAPKAPK2-mRNA	0.369	0.175	0.0259	0.711	1.29	1.02	1.64	0.0389	0.737	lm.nb	Cellular Stress, MAPK Signaling, Metabolism, TLR Signaling, VEGF Signaling	XM_005540646.1:856
CD48-mRNA	0.433	0.21	0.0214	0.844	1.35	1.01	1.79	0.0432	0.815	lm.nb		XM_005541239.1:597
CCL5-mRNA	-0.939	0.461	-1.84	-0.0353	0.522	0.279	0.976	0.0458	0.86	lm.nb		NM_001032850.1:170
CAMP-mRNA	0.971	0.478	0.0341	1.91	1.96	1.02	3.75	0.0463	0.866	lm.nb		NM_001033509.1:87
CD247-mRNA	-0.758	0.374	-1.49	-0.0239	0.592	0.356	0.984	0.0471	0.877	lm.nb	Adaptive Immunity	NM_001077423.1:191
IDO2-mRNA	1.99	0.992	0.0488	3.94	3.98	1.03	15.3	0.0487	0.904	Wald	Metabolism	XM_001095833.2:363
IFI35-mRNA	2.85	1.42	0.0569	5.63	7.19	1.04	49.6	0.0497	0.919	Wald	Interferon Signaling	XM_001112861.2:789
MIF-mRNA	-0.359	0.181	-0.713	-0.0046	0.78	0.61	0.997	0.0513	0.943	lm.nb		NM_001283697.1:60
CTSC-mRNA	0.538	0.271	0.00639	1.07	1.45	1	2.1	0.0515	0.943	lm.nb	Adaptive Immunity	NM_001195651.1:1020
BTLA-mRNA	-0.547	0.277	-1.09	-0.00546	0.684	0.47	0.996	0.052	0.947	lm.nb	Adaptive Immunity	XM_005548166.1:1134
CCRL2-mRNA	2.74	1.46	-0.122	5.61	6.69	0.919	48.7	0.0651	1	Wald		XM_001103165.2:488
LGALS3-mRNA	-0.598	0.322	-1.23	0.0325	0.66	0.426	1.02	0.0675	1	lm.nb		XM_005561313.1:642
CD3D-mRNA	-0.688	0.373	-1.42	0.0427	0.621	0.374	1.03	0.0696	1	lm.nb	Adaptive Immunity	NM_001287688.1:129
CXCR6-mRNA	-2	1.09	-4.13	0.128	0.249	0.0569	1.09	0.0701	1	Wald		NM_001047141.1:330
HLA-A-mRNA	1.27	0.697	-0.0912	2.64	2.42	0.939	6.23	0.072	1	lm.nb	Adaptive Immunity, Interferon Signaling	NM_001171838.1:235
KLRD1-mRNA	-1.04	0.572	-2.17	0.0768	0.485	0.223	1.05	0.0725	1	lm.nb	Adaptive Immunity	NM_001032828.1:365
SOCS1-mRNA	2.02	1.1	-0.15	4.18	4.04	0.901	18.1	0.0727	1	Wald	Adaptive Immunity, Interferon Signaling, TLR Signaling	XM_005591262.1:760
CD59-mRNA	0.621	0.344	-0.0535	1.29	1.54	0.964	2.45	0.0758	1	lm.nb	Complement System	XM_005578241.1:812
PTPN22-mRNA	-0.593	0.331	-1.24	0.056	0.663	0.423	1.04	0.078	1	lm.nb		XM_005542274.1:2386
LILRA1-mRNA	2.1	1.18	-0.222	4.41	4.28	0.857	21.3	0.0811	1	Wald	Adaptive Immunity	NM_001040670.1:2367
CCL7-mRNA	2.26	1.28	-0.246	4.76	4.78	0.843	27.1	0.082	1	Wald		XM_001113381.2:78
CD3G-mRNA	-0.522	0.298	-1.11	0.0626	0.696	0.464	1.04	0.0848	1	lm.nb	Adaptive Immunity	NM_001283910.1:263
SIRPA-mRNA	0.697	0.4	-0.0863	1.48	1.62	0.942	2.79	0.0858	1	lm.nb		XM_015457667.1:1451
USP9Y-mRNA	-0.253	0.148	-0.543	0.0374	0.839	0.686	1.03	0.0925	1	lm.nb		XM_005593318.1:2450
TARP-mRNA	-0.835	0.504	-1.82	0.153	0.561	0.283	1.11	0.103	1	lm.nb		XM_015133689.1:350
CEACAM3-mRNA	1.21	0.734	-0.224	2.65	2.32	0.856	6.29	0.103	1	Wald		XM_015442082.1:1254
CHUK-mRNA	0.33	0.2	-0.0616	0.721	1.26	0.958	1.65	0.104	1	lm.nb	Adaptive Immunity, Death Receptor Signaling, Fc Receptor Signaling, Innate Immunity, Interferon Signaling, Interleukin Signaling, NF-kB, TLR Signaling	XM_005566180.1:1561
ICOS-mRNA	-0.52	0.318	-1.14	0.103	0.698	0.453	1.07	0.107	1	lm.nb	Adaptive Immunity	XM_005574018.1:214
CCR1-mRNA	0.758	0.464	-0.151	1.67	1.69	0.9	3.17	0.107	1	lm.nb		NM_001032858.1:466
CCL19-mRNA	1.81	1.14	-0.43	4.05	3.51	0.742	16.6	0.118	1	Wald		NM_001032959.1:58
RAF1-mRNA	0.455	0.289	-0.111	1.02	1.37	0.926	2.03	0.12	1	lm.nb	Adaptive Immunity, Fc Receptor Signaling, Interleukin Signaling, MAPK Signaling, VEGF Signaling	XM_005547856.1:2271
BCL2L11-mRNA	-0.279	0.178	-0.627	0.0694	0.824	0.648	1.05	0.121	1	lm.nb	Apoptosis	XM_005575254.1:1742
MAP4K4-mRNA	0.434	0.278	-0.111	0.979	1.35	0.926	1.97	0.124	1	lm.nb	Cellular Stress, MAPK Signaling	XM_005575143.1:2011
CSF2RB-mRNA	2.16	1.39	-0.566	4.88	4.46	0.676	29.4	0.125	1	Wald	Fc Receptor Signaling, Interleukin Signaling, MAPK Signaling, VEGF Signaling	XM_001086084.2:1149
FLT3LG-mRNA	-0.241	0.157	-0.549	0.0665	0.846	0.684	1.05	0.129	1	lm.nb		XM_005589911.1:713
C14orf166-mRNA	-0.152	0.101	-0.351	0.0464	0.9	0.784	1.03	0.138	1	lm.nb		XM_005561255.1:269
ITGB1-mRNA	-0.184	0.124	-0.428	0.0597	0.88	0.743	1.04	0.144	1	lm.nb	Adaptive Immunity, Extracellular matrix organization	XM_002805609.1:1430
IKZF3-mRNA	-0.509	0.344	-1.18	0.166	0.703	0.44	1.12	0.144	1	lm.nb		XM_005584045.1:1828
EGR1-mRNA	0.845	0.573	-0.279	1.97	1.8	0.824	3.91	0.146	1	lm.nb	Interferon Signaling	XM_005557906.1:2204
PRF1-mRNA	-0.674	0.461	-1.58	0.23	0.627	0.335	1.17	0.149	1	lm.nb		XM_005565623.1:1621
PML-mRNA	2.92	2	-1	6.84	7.55	0.499	114	0.149	1	Wald	Interferon Signaling	NM_001042434.1:441
CCR2-mRNA	-0.448	0.312	-1.06	0.163	0.733	0.48	1.12	0.156	1	lm.nb		NM_001032806.1:40
PECAM1-mRNA	0.443	0.309	-0.163	1.05	1.36	0.893	2.07	0.157	1	lm.nb	Extracellular matrix organization	XM_005584700.1:1356
CCL23-mRNA	1.01	0.717	-0.397	2.41	2.01	0.76	5.33	0.164	1	Wald		NM_001032946.1:225
C1QBP-mRNA	-0.38	0.273	-0.915	0.154	0.768	0.531	1.11	0.168	1	lm.nb	Complement System	XM_001100940.2:544
FN1-mRNA	0.669	0.483	-0.278	1.62	1.59	0.825	3.06	0.171	1	lm.nb	Extracellular matrix organization, Fc Receptor Signaling, Interleukin Signaling, MAPK Signaling, VEGF Signaling	XM_001083548.2:2035
IRF4-mRNA	-0.443	0.326	-1.08	0.196	0.736	0.472	1.15	0.179	1	lm.nb	Interferon Signaling	XM_005554181.1:1367
ICOSLG-mRNA	-1.52	1.13	-3.75	0.7	0.348	0.0744	1.62	0.184	1	Wald	Adaptive Immunity	XM_002803112.1:150
CD6-mRNA	-0.445	0.331	-1.09	0.205	0.735	0.468	1.15	0.184	1	lm.nb		XM_002799538.1:945
CFD-mRNA	0.477	0.375	-0.257	1.21	1.39	0.837	2.32	0.207	1	lm.nb	Complement System	XM_001117186.2:846
LTB4R-mRNA	1.54	1.21	-0.839	3.92	2.91	0.559	15.2	0.209	1	Wald		XM_001114016.2:262
CD14-mRNA	0.591	0.469	-0.327	1.51	1.51	0.797	2.85	0.211	1	lm.nb	Apoptosis, TLR Signaling	NM_001130433.1:517
PLAU-mRNA	1.44	1.14	-0.803	3.68	2.71	0.573	12.8	0.213	1	Wald		XM_005565444.1:1078
AKT3-mRNA	-0.352	0.28	-0.9	0.197	0.784	0.536	1.15	0.214	1	lm.nb	Adaptive Immunity, Apoptosis, Fc Receptor Signaling, VEGF Signaling	XM_005539655.1:300
LILRA3-mRNA	1.69	1.38	-1.01	4.39	3.22	0.495	21	0.225	1	Wald	Adaptive Immunity	NM_001040675.1:230
CXCL9-mRNA	1.42	1.16	-0.857	3.7	2.67	0.552	13	0.226	1	Wald		NM_001032936.1:60
CCL22-mRNA	1.12	0.921	-0.689	2.92	2.17	0.62	7.57	0.23	1	Wald		XM_005592030.1:806
HMGB1-mRNA	-0.234	0.194	-0.614	0.146	0.85	0.653	1.11	0.231	1	lm.nb	Apoptosis, Innate Immunity, Interferon Signaling, TLR Signaling	NM_001283356.1:940
FCGR1A-mRNA	2	1.66	-1.25	5.24	3.99	0.421	37.8	0.232	1	Wald	Adaptive Immunity, Interferon Signaling	NM_001284040.1:867
IL12RB2-mRNA	-1.31	1.09	-3.44	0.825	0.404	0.0922	1.77	0.234	1	Wald	Interleukin Signaling	XM_001094235.1:882
KIR3DL1-mRNA	-1.25	1.07	-3.35	0.85	0.421	0.0983	1.8	0.248	1	Wald	Adaptive Immunity	NM_001193463.1:758
CD96-mRNA	-1.42	1.24	-3.85	1	0.373	0.0694	2	0.254	1	Wald	Adaptive Immunity	XM_005548190.1:437
EGR2-mRNA	0.656	0.58	-0.481	1.79	1.58	0.717	3.47	0.262	1	lm.nb		XM_005565755.1:2073
TNFRSF17-mRNA	-1.04	0.939	-2.88	0.8	0.486	0.136	1.74	0.272	1	Wald	NF-kB	XM_001106826.2:204
IL7R-mRNA	-0.385	0.352	-1.07	0.305	0.766	0.475	1.24	0.278	1	lm.nb	Interleukin Signaling	NM_001284908.1:522
PDCD1-mRNA	-1.11	1.05	-3.17	0.942	0.463	0.111	1.92	0.293	1	Wald	Adaptive Immunity	NM_001114358.1:201
CSF1-mRNA	1.85	1.75	-1.57	5.27	3.61	0.336	38.7	0.293	1	Wald		XM_001090841.2:374
RAC1-mRNA	0.257	0.243	-0.22	0.733	1.19	0.859	1.66	0.295	1	lm.nb	Adaptive Immunity, Fc Receptor Signaling, MAPK Signaling, VEGF Signaling, Wnt Signaling	NM_001283802.1:1072
CLEC7A-mRNA	1.69	1.62	-1.49	4.87	3.23	0.357	29.2	0.301	1	Wald		NM_001032943.1:89
PSMD7-mRNA	0.186	0.181	-0.169	0.541	1.14	0.889	1.46	0.309	1	lm.nb	Adaptive Immunity, Apoptosis, Cell Cycle, Fc Receptor Signaling, Interleukin Signaling, MAPK Signaling, Metabolism, NF-kB, VEGF Signaling, Wnt Signaling	XM_001102147.2:170
KLRF1-mRNA	-1.02	1	-2.98	0.944	0.493	0.127	1.92	0.313	1	Wald	Adaptive Immunity	NM_001285324.1:514
CD99-mRNA	-0.194	0.191	-0.568	0.181	0.874	0.674	1.13	0.315	1	lm.nb		XM_005592879.1:540
ZAP70-mRNA	-1.34	1.33	-3.95	1.26	0.394	0.0648	2.39	0.315	1	Wald	Adaptive Immunity	XM_005575029.1:1045
CD69-mRNA	-1.64	1.62	-4.82	1.54	0.321	0.0353	2.91	0.316	1	Wald		XM_005570089.2:434
DDIT3-mRNA	1.56	1.55	-1.48	4.6	2.95	0.358	24.3	0.319	1	Wald		XM_005571332.1:291
TLR7-mRNA	1.14	1.14	-1.09	3.37	2.2	0.471	10.3	0.319	1	Wald	TLR Signaling	NM_001130426.1:55
GZMM-mRNA	-1.09	1.09	-3.24	1.05	0.469	0.106	2.07	0.322	1	Wald	Complement System	XM_005595770.1:157
NCR1-mRNA	-1.14	1.15	-3.4	1.11	0.453	0.095	2.16	0.324	1	Wald	Adaptive Immunity	XM_005590349.1:1188
BATF3-mRNA	1.63	1.65	-1.6	4.86	3.1	0.33	29.1	0.326	1	Wald		XM_005540791.1:296
TAP2-mRNA	1.98	2.01	-1.97	5.92	3.94	0.256	60.7	0.329	1	Wald	Adaptive Immunity	XM_002803985.1:555
F13A1-mRNA	0.314	0.323	-0.32	0.948	1.24	0.801	1.93	0.335	1	lm.nb		XM_001096669.1:740
IL2RA-mRNA	-1.28	1.32	-3.87	1.31	0.411	0.0683	2.47	0.335	1	Wald	Fc Receptor Signaling, Interleukin Signaling, MAPK Signaling, VEGF Signaling	NM_001032917.1:652
IL16-mRNA	0.26	0.269	-0.266	0.787	1.2	0.832	1.73	0.336	1	lm.nb	Interleukin Signaling	NM_001032808.1:910
GPI-mRNA	-0.195	0.201	-0.589	0.2	0.874	0.665	1.15	0.337	1	lm.nb	Metabolism	XM_005588784.2:776
NLRP3-mRNA	1.67	1.73	-1.73	5.07	3.17	0.301	33.5	0.34	1	Wald		XM_005539576.1:2196
IRGC-mRNA	1.47	1.54	-1.55	4.48	2.76	0.341	22.3	0.345	1	Wald		XM_005589461.2:1059
TGFBI-mRNA	0.36	0.38	-0.384	1.1	1.28	0.766	2.15	0.346	1	lm.nb		XM_005557841.1:1261
RHOA-mRNA	0.148	0.158	-0.162	0.459	1.11	0.894	1.37	0.353	1	lm.nb	VEGF Signaling, Wnt Signaling	XM_001094831.2:315
RNASEL-mRNA	1.64	1.77	-1.82	5.11	3.13	0.282	34.6	0.356	1	Wald	Interferon Signaling	XM_005540173.2:2022
XBP1-mRNA	0.307	0.332	-0.344	0.959	1.24	0.788	1.94	0.358	1	lm.nb		NM_001190861.1:576
HLA-DMB-mRNA	-1.43	1.55	-4.47	1.61	0.372	0.0452	3.06	0.361	1	Wald	Adaptive Immunity	XM_002803688.1:1486
MAPK1-mRNA	-0.165	0.18	-0.518	0.187	0.892	0.698	1.14	0.362	1	lm.nb	Cell Cycle, Cellular Stress, Fc Receptor Signaling, Interleukin Signaling, MAPK Signaling, TLR Signaling, VEGF Signaling	XM_001089600.1:1210
CLU-mRNA	0.475	0.519	-0.543	1.49	1.39	0.686	2.81	0.364	1	lm.nb		NM_001195474.1:1235
CD44-mRNA	-0.287	0.314	-0.903	0.33	0.82	0.535	1.26	0.365	1	lm.nb	Extracellular matrix organization, Interferon Signaling, Metabolism	XM_005578207.1:1153
BCL2L1-mRNA	-0.594	0.657	-1.88	0.693	0.662	0.271	1.62	0.369	1	lm.nb	Apoptosis	XM_005568633.1:727
LTBR-mRNA	1.39	1.53	-1.62	4.39	2.61	0.325	21	0.37	1	Wald	NF-kB	XM_005569894.1:729
IL1R2-mRNA	-0.589	0.664	-1.89	0.712	0.665	0.27	1.64	0.378	1	lm.nb	Interleukin Signaling	NM_001047134.1:415
MAPK3-mRNA	-0.212	0.239	-0.68	0.256	0.864	0.624	1.19	0.379	1	lm.nb	Cell Cycle, Cellular Stress, Fc Receptor Signaling, Interferon Signaling, Interleukin Signaling, MAPK Signaling, TLR Signaling, VEGF Signaling	XM_002802443.1:1010
IFNAR2-mRNA	1.56	1.76	-1.9	5.02	2.94	0.268	32.3	0.381	1	Wald	Interferon Signaling	XM_001092342.2:1272
SMAD2-mRNA	0.111	0.126	-0.136	0.357	1.08	0.91	1.28	0.382	1	lm.nb		XM_005586756.1:1085
MS4A1-mRNA	-0.491	0.56	-1.59	0.605	0.711	0.333	1.52	0.383	1	lm.nb		XM_005577709.1:708
IL1RL1-mRNA	-0.869	1	-2.83	1.09	0.547	0.14	2.13	0.389	1	Wald	Interleukin Signaling	XM_005575158.1:1026
CR1-mRNA	-1.29	1.49	-4.2	1.63	0.409	0.0543	3.09	0.39	1	Wald	Complement System	XM_002801945.1:2925
C3AR1-mRNA	1.55	1.81	-1.99	5.1	2.93	0.251	34.3	0.394	1	Wald	Complement System	XM_001113373.1:564
SRC-mRNA	1.33	1.55	-1.72	4.37	2.51	0.304	20.7	0.396	1	Wald	Adaptive Immunity, Fc Receptor Signaling, Interleukin Signaling, MAPK Signaling, VEGF Signaling	XM_005568964.1:1080
CTLA4-mRNA	-1.1	1.29	-3.64	1.44	0.466	0.0803	2.71	0.398	1	Wald	Adaptive Immunity	NM_001044739.1:364
BCL3-mRNA	1.63	1.94	-2.16	5.43	3.1	0.223	43	0.403	1	Wald		XM_001109319.2:329
AHR-mRNA	-1.43	1.72	-4.8	1.94	0.372	0.036	3.84	0.409	1	Wald		XM_005550046.1:1361
LILRB3-mRNA	1.01	1.22	-1.38	3.41	2.02	0.383	10.6	0.411	1	Wald	Adaptive Immunity	XM_015125531.1:652
DUSP4-mRNA	-1.28	1.55	-4.32	1.76	0.411	0.0501	3.38	0.411	1	Wald	Fc Receptor Signaling, Interleukin Signaling, MAPK Signaling, TLR Signaling, VEGF Signaling	XM_005562972.1:1898
TICAM1-mRNA	1.2	1.47	-1.68	4.07	2.29	0.313	16.8	0.417	1	Wald	Apoptosis, Innate Immunity, TLR Signaling	NM_001287328.1:1134
UBE2L3-mRNA	0.232	0.286	-0.329	0.793	1.17	0.796	1.73	0.421	1	lm.nb	Adaptive Immunity	NM_001193593.1:178
BAX-mRNA	0.184	0.229	-0.265	0.634	1.14	0.832	1.55	0.424	1	lm.nb	Apoptosis	XM_005589832.1:340
TNFSF14-mRNA	1.13	1.41	-1.64	3.89	2.19	0.322	14.9	0.426	1	Wald	NF-kB	XM_015122635.1:389
HLA-C-mRNA	2.15	2.7	-3.13	7.44	4.45	0.114	174	0.427	1	loglinear	Adaptive Immunity, Interferon Signaling	NM_001048245.1:230
FCER1A-mRNA	-1.19	1.49	-4.12	1.74	0.437	0.0574	3.33	0.427	1	Wald	Fc Receptor Signaling	XM_005541313.1:452
CD36-mRNA	-0.725	0.918	-2.52	1.07	0.605	0.174	2.11	0.433	1	Wald	Adaptive Immunity, Metabolism, TLR Signaling	NM_001032913.1:1240
CMKLR1-mRNA	1.04	1.32	-1.55	3.64	2.06	0.341	12.4	0.434	1	Wald		XM_005572139.1:3939
ITGA2B-mRNA	0.409	0.519	-0.608	1.43	1.33	0.656	2.69	0.434	1	lm.nb	Extracellular matrix organization, Fc Receptor Signaling, Interleukin Signaling, MAPK Signaling, VEGF Signaling	XM_001114526.2:795
TGFBR1-mRNA	-0.254	0.328	-0.897	0.388	0.838	0.537	1.31	0.441	1	lm.nb		XM_001112590.2:281
SMPD3-mRNA	-0.794	1.05	-2.84	1.26	0.577	0.139	2.39	0.451	1	Wald	Death Receptor Signaling, Metabolism	XM_005592346.1:1643
IL23A-mRNA	-1.25	1.69	-4.56	2.06	0.421	0.0423	4.18	0.463	1	Wald	Interleukin Signaling	NM_001194669.1:400
C4A-mRNA	1.5	2.05	-2.53	5.52	2.82	0.173	45.9	0.469	1	Wald	Complement System	XM_002805966.1:1627
CD24-mRNA	-0.867	1.21	-3.24	1.51	0.548	0.106	2.84	0.477	1	Wald		XM_005552236.1:484
CR2-mRNA	-1.19	1.69	-4.5	2.13	0.439	0.0441	4.37	0.486	1	Wald		XM_002801946.1:2862
FYN-mRNA	-0.156	0.224	-0.595	0.283	0.898	0.662	1.22	0.489	1	lm.nb	Adaptive Immunity, Fc Receptor Signaling, Interleukin Signaling, MAPK Signaling, VEGF Signaling	XM_005551607.1:674
DEFA1-mRNA	0.456	0.676	-0.868	1.78	1.37	0.548	3.44	0.502	1	lm.nb		NM_001032862.1:199
CEACAM1-mRNA	-0.731	1.1	-2.89	1.43	0.602	0.135	2.7	0.51	1	Wald	Extracellular matrix organization	XM_005589369.1:1624
PSMB7-mRNA	-0.0733	0.111	-0.291	0.145	0.95	0.817	1.11	0.512	1	lm.nb	Adaptive Immunity, Apoptosis, Cell Cycle, Fc Receptor Signaling, Interleukin Signaling, MAPK Signaling, Metabolism, NF-kB, VEGF Signaling, Wnt Signaling	XM_001083368.2:380
CD19-mRNA	-0.775	1.21	-3.14	1.59	0.584	0.113	3.02	0.524	1	Wald	Adaptive Immunity, Fc Receptor Signaling	XM_001103043.2:655
RAPGEF2-mRNA	-0.85	1.34	-3.48	1.77	0.555	0.0899	3.42	0.528	1	Wald	Fc Receptor Signaling, Interleukin Signaling, MAPK Signaling, VEGF Signaling	XM_001093090.2:3725
CD244-mRNA	-1.01	1.6	-4.15	2.13	0.497	0.0565	4.37	0.531	1	Wald		XM_001117630.2:205
CASP10-mRNA	1.47	2.34	-3.12	6.07	2.78	0.115	67	0.532	1	Wald	Death Receptor Signaling, Interferon Signaling	XM_001097804.2:1184
LTF-mRNA	-0.495	0.803	-2.07	1.08	0.709	0.238	2.11	0.539	1	lm.nb		XM_005546908.1:1534
ICAM1-mRNA	1.45	2.39	-3.23	6.14	2.74	0.107	70.4	0.545	1	Wald	Adaptive Immunity, Extracellular matrix organization, Interferon Signaling	NM_001047135.1:1170
IL4R-mRNA	1.28	2.11	-2.85	5.41	2.42	0.139	42.4	0.546	1	Wald	Interleukin Signaling	XM_001093763.2:655
ICAM3-mRNA	1.11	1.85	-2.51	4.72	2.15	0.175	26.4	0.551	1	Wald	Adaptive Immunity, Extracellular matrix organization	NM_001195749.1:233
GP1BB-mRNA	0.355	0.599	-0.818	1.53	1.28	0.567	2.88	0.555	1	lm.nb		XM_015149714.1:370
ITGAX-mRNA	1.04	1.76	-2.41	4.5	2.06	0.188	22.6	0.556	1	Wald	Extracellular matrix organization	XM_005591741.1:2025
TNF-mRNA	0.99	1.68	-2.3	4.28	1.99	0.204	19.4	0.557	1	Wald	Death Receptor Signaling, NF-kB	NM_001047149.1:195
PTGS2-mRNA	-0.433	0.736	-1.87	1.01	0.741	0.273	2.01	0.558	1	lm.nb	Metabolism	XM_001107538.2:1343
CLEC4E-mRNA	0.387	0.661	-0.909	1.68	1.31	0.533	3.21	0.56	1	lm.nb		XM_001118423.2:173
BLK-mRNA	-0.662	1.15	-2.92	1.6	0.632	0.132	3.02	0.568	1	Wald	Adaptive Immunity	XM_005562580.1:711
CD8A-mRNA	-0.942	1.66	-4.2	2.31	0.52	0.0545	4.97	0.572	1	Wald	Adaptive Immunity	XM_001092778.2:630
PTGER4-mRNA	0.175	0.309	-0.43	0.78	1.13	0.742	1.72	0.573	1	lm.nb		XM_005556783.1:2355
ITGA4-mRNA	-0.0945	0.167	-0.422	0.233	0.937	0.746	1.18	0.574	1	lm.nb	Adaptive Immunity, Extracellular matrix organization	XM_001100929.2:2035
GNAS-mRNA	-0.069	0.122	-0.309	0.171	0.953	0.807	1.13	0.575	1	lm.nb	Metabolism	XM_005569452.1:2102
IL15-mRNA	1.26	2.26	-3.18	5.69	2.39	0.11	51.7	0.581	1	Wald	Interleukin Signaling	NM_001044731.1:113
CD1D-mRNA	1.09	2.02	-2.86	5.05	2.14	0.138	33.1	0.589	1	Wald		NM_001033114.1:910
IL12RB1-mRNA	1.23	2.26	-3.2	5.65	2.34	0.109	50.3	0.589	1	Wald	Interleukin Signaling	XM_001115186.2:1312
IL6ST-mRNA	0.11	0.205	-0.292	0.511	1.08	0.817	1.43	0.594	1	lm.nb	Interleukin Signaling, MAPK Signaling	XM_005556924.1:2096
KIR3DS1-mRNA	-0.567	1.06	-2.65	1.52	0.675	0.159	2.86	0.596	1	Wald		XM_005595313.1:851
RELA-mRNA	1.07	2.02	-2.89	5.04	2.11	0.135	32.9	0.597	1	Wald	Adaptive Immunity, Cellular Stress, Fc Receptor Signaling, Innate Immunity, Interferon Signaling, Interleukin Signaling, TLR Signaling	XM_005577248.1:1689
GNAQ-mRNA	-0.193	0.364	-0.906	0.52	0.875	0.534	1.43	0.597	1	lm.nb	Metabolism	XM_005581977.1:642
PTAFR-mRNA	0.262	0.493	-0.705	1.23	1.2	0.614	2.34	0.597	1	lm.nb	Interferon Signaling	XM_005544241.1:1072
KLRC2-mRNA	-0.704	1.32	-3.3	1.89	0.614	0.102	3.71	0.597	1	Wald		XM_005596017.1:1024
SKI-mRNA	-0.975	1.84	-4.58	2.63	0.509	0.0419	6.17	0.597	1	Wald		XM_001086434.1:222
HLA-DOB-mRNA	-0.84	1.58	-3.94	2.26	0.559	0.0649	4.81	0.598	1	Wald	Adaptive Immunity	XM_005553370.1:723
THY1-mRNA	-0.733	1.38	-3.44	1.98	0.602	0.0919	3.94	0.598	1	Wald		XM_005579921.1:490
TAL1-mRNA	-0.651	1.24	-3.08	1.78	0.637	0.118	3.43	0.601	1	Wald		XM_005543455.1:3194
CCR3-mRNA	-0.608	1.16	-2.89	1.67	0.656	0.135	3.19	0.603	1	Wald		NM_001047140.1:543
GFI1-mRNA	-0.782	1.5	-3.73	2.17	0.582	0.0754	4.49	0.605	1	Wald		XM_005542722.1:1019
TNFRSF13C-mRNA	-1.05	2.02	-5	2.91	0.484	0.0312	7.51	0.606	1	Wald	NF-kB	XM_001101623.2:356
CXCL6-mRNA	0.553	1.07	-1.55	2.65	1.47	0.342	6.29	0.608	1	Wald		XM_005555086.1:565
EOMES-mRNA	-0.903	1.77	-4.37	2.57	0.535	0.0483	5.93	0.612	1	Wald		XM_005545584.1:1990
IFNB1-mRNA	0.718	1.42	-2.07	3.51	1.65	0.238	11.4	0.615	1	Wald	Cellular Stress, Interferon Signaling	NM_001135795.1:272
TOLLIP-mRNA	1.17	2.33	-3.41	5.74	2.25	0.0944	53.5	0.618	1	Wald	Interleukin Signaling	XM_005576837.1:609
PTGIR-mRNA	1.36	2.73	-3.98	6.71	2.57	0.0634	104	0.619	1	Wald		XM_005589661.1:920
KIT-mRNA	-0.635	1.28	-3.15	1.88	0.644	0.113	3.67	0.622	1	Wald	Adaptive Immunity, Fc Receptor Signaling, Interleukin Signaling, MAPK Signaling, VEGF Signaling	XM_005555273.1:1317
TNFSF11-mRNA	0.555	1.13	-1.65	2.76	1.47	0.318	6.79	0.624	1	Wald	NF-kB	XM_005585744.1:621
CIITA-mRNA	-0.752	1.53	-3.75	2.25	0.594	0.0741	4.76	0.625	1	Wald	Interferon Signaling	XM_001103518.2:558
BATF-mRNA	1.26	2.58	-3.79	6.32	2.4	0.0724	79.7	0.625	1	Wald		XM_005561820.1:826
SH2D1A-mRNA	-0.796	1.63	-4	2.41	0.576	0.0625	5.31	0.628	1	Wald	Adaptive Immunity	NM_001032837.1:135
RELB-mRNA	1.25	2.63	-3.9	6.41	2.38	0.0668	84.9	0.636	1	Wald	NF-kB	XM_001104559.2:724
CISH-mRNA	0.739	1.56	-2.31	3.79	1.67	0.201	13.8	0.637	1	Wald		XM_001097616.2:438
HSPB2-mRNA	0.812	1.73	-2.59	4.21	1.76	0.167	18.5	0.641	1	Wald		XM_005579610.1:435
STAT5B-mRNA	0.143	0.306	-0.457	0.742	1.1	0.729	1.67	0.643	1	lm.nb	Interleukin Signaling	XM_001109317.2:255
PLA2G6-mRNA	0.633	1.37	-2.05	3.31	1.55	0.242	9.94	0.645	1	Wald	Metabolism	XM_002798388.1:2066
CCR6-mRNA	-0.78	1.69	-4.1	2.54	0.582	0.0584	5.8	0.646	1	Wald		NM_001032935.1:85
THBS1-mRNA	-0.207	0.453	-1.1	0.681	0.866	0.468	1.6	0.649	1	lm.nb	Extracellular matrix organization	XM_001093770.2:2670
CDC42-mRNA	0.0659	0.146	-0.221	0.352	1.05	0.858	1.28	0.654	1	lm.nb	Adaptive Immunity, MAPK Signaling, VEGF Signaling	XM_005553127.1:145
MBP-mRNA	0.772	1.73	-2.61	4.16	1.71	0.163	17.8	0.656	1	Wald		XM_001098960.2:707
CD83-mRNA	-0.797	1.81	-4.34	2.74	0.575	0.0495	6.69	0.66	1	Wald		XM_005553991.1:694
HMGN1-mRNA	-0.0908	0.206	-0.494	0.313	0.939	0.71	1.24	0.661	1	lm.nb		XM_005548677.1:914
MME-mRNA	0.501	1.14	-1.73	2.73	1.42	0.302	6.63	0.661	1	Wald		XM_001105564.1:1261
CARD9-mRNA	0.837	1.91	-2.91	4.58	1.79	0.133	24	0.663	1	Wald		XM_001095549.2:1126
ALOX5-mRNA	0.643	1.48	-2.25	3.54	1.56	0.21	11.6	0.665	1	Wald	Metabolism	XM_005565109.1:700
CD5-mRNA	-0.765	1.76	-4.22	2.69	0.589	0.0536	6.46	0.666	1	Wald		XM_005578865.1:1771
CD40-mRNA	-0.638	1.49	-3.55	2.28	0.642	0.0852	4.84	0.669	1	Wald	Adaptive Immunity, NF-kB	XM_001104255.1:180
PTGER2-mRNA	0.592	1.4	-2.15	3.33	1.51	0.226	10.1	0.673	1	Wald		XM_005561261.1:1979
MAP2K4-mRNA	0.155	0.368	-0.567	0.878	1.11	0.675	1.84	0.675	1	lm.nb	Cellular Stress, Fc Receptor Signaling, Interleukin Signaling, MAPK Signaling, TLR Signaling	XM_001114292.2:385
CCL15-mRNA	-0.383	0.922	-2.19	1.42	0.767	0.219	2.68	0.679	1	Wald		XM_002800380.1:156
CD46-mRNA	0.146	0.359	-0.558	0.85	1.11	0.679	1.8	0.686	1	lm.nb	Complement System	NM_001195746.1:225
AICDA-mRNA	-0.481	1.2	-2.83	1.87	0.717	0.14	3.66	0.69	1	Wald		XM_005570042.1:942
NFKB2-mRNA	0.653	1.64	-2.56	3.87	1.57	0.17	14.6	0.692	1	Wald	Innate Immunity, Interferon Signaling, Interleukin Signaling, NF-kB, TLR Signaling	XM_001104566.2:905
PLCB1-mRNA	-0.566	1.42	-3.35	2.22	0.676	0.0982	4.65	0.692	1	Wald	Metabolism, Wnt Signaling	XM_001116017.1:715
ATG7-mRNA	0.887	2.25	-3.52	5.29	1.85	0.0871	39.2	0.695	1	Wald	Adaptive Immunity, Cellular Stress	NM_001265972.1:136
CCL4-mRNA	-0.71	1.81	-4.26	2.84	0.611	0.052	7.18	0.697	1	Wald		XM_005583502.1:354
CD1A-mRNA	-0.363	0.931	-2.19	1.46	0.777	0.219	2.75	0.698	1	Wald		XM_005595551.1:2397
CMA1-mRNA	-0.868	2.23	-5.24	3.5	0.548	0.0265	11.3	0.699	1	Wald	Extracellular matrix organization	NM_001285192.1:191
KLRC1-mRNA	-0.426	1.11	-2.6	1.75	0.744	0.165	3.37	0.703	1	Wald	Adaptive Immunity	NM_001284177.1:95
TNFRSF13B-mRNA	-0.511	1.33	-3.12	2.1	0.702	0.115	4.3	0.703	1	Wald	NF-kB	XM_005582995.1:465
TBX21-mRNA	0.125	0.334	-0.529	0.779	1.09	0.693	1.72	0.709	1	lm.nb		XM_005583510.1:744
CXCL12-mRNA	0.446	1.19	-1.89	2.78	1.36	0.27	6.88	0.709	1	Wald		NM_001032934.1:90
NOD1-mRNA	0.795	2.16	-3.43	5.02	1.74	0.0928	32.5	0.713	1	Wald	Interleukin Signaling, TLR Signaling	XM_005549884.1:2719
LTB-mRNA	0.1	0.274	-0.436	0.637	1.07	0.739	1.55	0.715	1	lm.nb	NF-kB	NM_001047150.1:222
IL2RG-mRNA	-0.0973	0.269	-0.625	0.43	0.935	0.649	1.35	0.719	1	lm.nb	Fc Receptor Signaling, Interleukin Signaling, MAPK Signaling, VEGF Signaling	NM_001035529.1:645
LTB4R2-mRNA	0.58	1.61	-2.58	3.74	1.5	0.167	13.4	0.72	1	Wald		XM_001113942.2:1007
MEF2BNB-mRNA	0.899	2.51	-4.02	5.82	1.86	0.0617	56.3	0.721	1	Wald		XM_005588524.1:344
BAD-mRNA	-0.665	1.91	-4.41	3.08	0.631	0.0471	8.45	0.729	1	Wald	Adaptive Immunity, Apoptosis, Fc Receptor Signaling	XM_005577426.2:425
HDAC4-mRNA	0.796	2.32	-3.76	5.35	1.74	0.0739	40.8	0.733	1	Wald		XM_005574802.1:2433
CD79B-mRNA	-0.644	1.88	-4.33	3.04	0.64	0.0497	8.24	0.733	1	Wald	Adaptive Immunity	XM_005584687.1:260
PAX5-mRNA	-0.6	1.76	-4.06	2.86	0.66	0.06	7.25	0.735	1	Wald		XM_005581286.1:699
GATA3-mRNA	-0.507	1.52	-3.49	2.47	0.704	0.0892	5.55	0.74	1	Wald		XM_005564600.1:1760
MAF-mRNA	-0.809	2.48	-5.67	4.05	0.571	0.0197	16.6	0.745	1	Wald		XM_005592863.1:782
CD9-mRNA	0.105	0.323	-0.528	0.738	1.08	0.693	1.67	0.747	1	lm.nb		XM_005569889.1:719
DOCK9-mRNA	-0.567	1.77	-4.03	2.9	0.675	0.061	7.47	0.749	1	Wald		XM_005586152.1:1971
IL11RA-mRNA	-0.529	1.66	-3.78	2.72	0.693	0.073	6.58	0.75	1	Wald	Interleukin Signaling	XM_005581441.1:642
LAIR1-mRNA	0.121	0.391	-0.646	0.887	1.09	0.639	1.85	0.759	1	lm.nb	Adaptive Immunity	XM_005590317.1:341
SIGIRR-mRNA	-0.67	2.22	-5.01	3.67	0.629	0.031	12.7	0.763	1	Wald	TLR Signaling	XM_005576724.1:1856
TIGIT-mRNA	-0.585	1.95	-4.41	3.24	0.666	0.0471	9.43	0.765	1	Wald		XM_005548101.1:411
ALOX15-mRNA	-0.281	0.949	-2.14	1.58	0.823	0.227	2.99	0.768	1	lm.nb	Metabolism	XM_001094627.2:1345
IFNG-mRNA	-0.31	1.05	-2.37	1.75	0.806	0.194	3.36	0.769	1	Wald	Interferon Signaling	NM_001287657.1:358
TNFRSF14-mRNA	0.716	2.46	-4.11	5.54	1.64	0.0579	46.6	0.772	1	Wald	Adaptive Immunity, NF-kB	NM_001043357.1:107
CD2-mRNA	-0.518	1.78	-4.01	2.98	0.698	0.0619	7.88	0.772	1	Wald		NM_001283777.1:636
IL10-mRNA	0.44	1.53	-2.55	3.43	1.36	0.17	10.8	0.774	1	Wald		XM_005540653.1:448
IKBKAP-mRNA	-0.767	2.68	-6.01	4.48	0.588	0.0155	22.3	0.775	1	Wald	NF-kB	XM_005581114.1:2077
CXCR3-mRNA	-0.494	1.73	-3.88	2.89	0.71	0.068	7.42	0.776	1	Wald		XM_005593931.1:680
ENTPD1-mRNA	0.678	2.4	-4.04	5.39	1.6	0.061	42	0.779	1	Wald		XM_002805770.1:1254
BCL10-mRNA	0.891	3.16	-5.31	7.09	1.85	0.0252	137	0.779	1	Wald	Adaptive Immunity, Fc Receptor Signaling	XM_005542846.1:722
TCF4-mRNA	0.532	1.89	-3.17	4.23	1.45	0.111	18.8	0.779	1	Wald		XM_005586613.1:2123
POU2F2-mRNA	0.535	1.91	-3.2	4.27	1.45	0.109	19.3	0.78	1	Wald		XM_002808195.1:1136
DPP4-mRNA	-0.766	2.74	-6.13	4.6	0.588	0.0143	24.2	0.78	1	Wald		NM_001039190.1:805
CD28-mRNA	-0.669	2.41	-5.39	4.05	0.629	0.0238	16.6	0.782	1	Wald	Adaptive Immunity, Fc Receptor Signaling	NM_001042641.2:145
TPSAB1-mRNA	0.405	1.47	-2.48	3.29	1.32	0.179	9.81	0.784	1	Wald	Extracellular matrix organization	XM_005590832.2:868
ICAM4-mRNA	-0.252	0.921	-2.06	1.55	0.84	0.24	2.94	0.785	1	Wald	Adaptive Immunity, Extracellular matrix organization	XM_001100946.2:406
CD80-mRNA	0.488	1.79	-3.03	4	1.4	0.123	16	0.787	1	Wald	Adaptive Immunity, Fc Receptor Signaling	NM_001042642.1:320
CXCL2-mRNA	-0.308	1.15	-2.56	1.94	0.808	0.17	3.84	0.789	1	Wald		XM_001092240.2:156
CRADD-mRNA	-0.42	1.57	-3.49	2.65	0.747	0.0889	6.28	0.789	1	Wald		XM_005571871.1:694
AREG-mRNA	-0.374	1.45	-3.21	2.46	0.772	0.108	5.5	0.797	1	Wald		XM_001101978.2:405
CCR5-mRNA	0.516	2	-3.41	4.44	1.43	0.094	21.7	0.798	1	Wald		XM_005546902.1:1188
IL18R1-mRNA	0.409	1.59	-2.71	3.53	1.33	0.152	11.6	0.798	1	Wald	Interleukin Signaling	XM_002799354.1:1245
TCF7-mRNA	-0.441	1.74	-3.85	2.97	0.737	0.0693	7.84	0.801	1	Wald	Wnt Signaling	XM_005595987.1:820
IL21R-mRNA	0.089	0.352	-0.601	0.779	1.06	0.659	1.72	0.801	1	lm.nb	Interleukin Signaling	XM_001094102.2:295
HFE-mRNA	0.431	1.71	-2.91	3.77	1.35	0.133	13.7	0.801	1	Wald		XM_005553872.1:400
PPP1R12B-mRNA	-0.491	1.96	-4.33	3.35	0.711	0.0497	10.2	0.803	1	Wald	Cell Cycle	XM_001106168.2:540
IFNAR1-mRNA	0.764	3.08	-5.26	6.79	1.7	0.026	111	0.805	1	Wald	Interferon Signaling	XM_001092098.1:143
SMAD5-mRNA	-0.49	2	-4.4	3.42	0.712	0.0473	10.7	0.807	1	Wald		XM_005557849.1:212
IRF8-mRNA	0.0682	0.28	-0.481	0.617	1.05	0.717	1.53	0.808	1	lm.nb	Interferon Signaling	XM_005592710.1:1266
LAG3-mRNA	0.239	1	-1.73	2.21	1.18	0.301	4.62	0.813	1	Wald		XM_005569954.1:1283
C9-mRNA	-0.557	2.4	-5.26	4.14	0.68	0.0261	17.7	0.817	1	Wald	Complement System	XM_001084671.2:595
CCL20-mRNA	0.262	1.16	-2.01	2.53	1.2	0.249	5.78	0.822	1	Wald		NM_001032854.1:28
MEF2C-mRNA	-0.474	2.1	-4.58	3.64	0.72	0.0417	12.4	0.822	1	Wald	TLR Signaling	XM_001086519.1:1210
PLAUR-mRNA	0.33	1.48	-2.57	3.23	1.26	0.169	9.36	0.824	1	Wald		XM_001106634.2:532
C4B-mRNA	0.392	1.78	-3.1	3.88	1.31	0.117	14.8	0.826	1	Wald	Complement System	XM_005553435.1:1550
CCR4-mRNA	0.465	2.12	-3.69	4.62	1.38	0.0773	24.6	0.827	1	Wald		XM_005545534.1:830
MYC-mRNA	0.599	2.75	-4.79	5.99	1.51	0.0361	63.6	0.828	1	Wald	Cell Cycle, MAPK Signaling, Wnt Signaling	NM_001142873.1:1200
MRC1-mRNA	-0.24	1.1	-2.4	1.92	0.847	0.189	3.8	0.829	1	Wald	Adaptive Immunity	XM_005564743.1:1361
TNFSF15-mRNA	0.345	1.59	-2.76	3.45	1.27	0.147	10.9	0.829	1	Wald	NF-kB	NM_001194132.1:495
TRAF1-mRNA	-0.365	1.7	-3.71	2.98	0.776	0.0766	7.86	0.831	1	Wald	Death Receptor Signaling	XM_001095862.2:983
ZEB1-mRNA	0.533	2.53	-4.43	5.5	1.45	0.0463	45.2	0.834	1	Wald		XM_005564912.2:2675
CFB-mRNA	0.265	1.27	-2.22	2.74	1.2	0.215	6.7	0.835	1	Wald	Complement System	XM_001113553.2:3014
TRAF6-mRNA	0.59	2.83	-4.95	6.13	1.51	0.0323	70.2	0.835	1	Wald	Adaptive Immunity, Fc Receptor Signaling, Interferon Signaling, Interleukin Signaling, TLR Signaling	XM_005578173.1:1458
ATG5-mRNA	0.642	3.12	-5.48	6.76	1.56	0.0225	108	0.838	1	Wald	Cellular Stress, Interferon Signaling	XM_005552246.1:766
CEACAM6-mRNA	0.27	1.31	-2.3	2.84	1.21	0.203	7.18	0.838	1	Wald	Extracellular matrix organization	XM_005589431.1:670
IFNA2-mRNA	0.256	1.27	-2.24	2.75	1.19	0.211	6.75	0.841	1	Wald	Interferon Signaling	NM_001135794.1:330
CCL26-mRNA	-0.345	1.78	-3.84	3.15	0.787	0.0698	8.87	0.847	1	Wald		XM_001109808.2:20
CXCR4-mRNA	-0.068	0.353	-0.76	0.625	0.954	0.59	1.54	0.848	1	lm.nb		NM_001042645.1:610
TRAF5-mRNA	-0.464	2.41	-5.2	4.27	0.725	0.0273	19.3	0.848	1	Wald		XM_005540752.1:1091
IL7-mRNA	-0.446	2.36	-5.08	4.19	0.734	0.0295	18.2	0.851	1	Wald	Interleukin Signaling	XM_005563593.1:654
XCR1-mRNA	-0.318	1.7	-3.65	3.02	0.802	0.0795	8.1	0.852	1	Wald		XM_001114260.1:745
CD4-mRNA	0.428	2.33	-4.13	4.99	1.35	0.057	31.7	0.855	1	Wald	Adaptive Immunity	NM_001042662.1:796
C8B-mRNA	0.32	1.75	-3.1	3.74	1.25	0.117	13.4	0.855	1	Wald	Complement System	XM_001114456.2:215
ITLN1-mRNA	-0.18	0.99	-2.12	1.76	0.883	0.23	3.39	0.857	1	Wald		XM_005541233.1:716
FADD-mRNA	0.657	3.64	-6.47	7.78	1.58	0.0113	220	0.857	1	Wald	Apoptosis, Death Receptor Signaling, Interferon Signaling, TLR Signaling	XM_005576969.1:596
ATG16L1-mRNA	0.353	1.96	-3.48	4.19	1.28	0.0895	18.2	0.857	1	Wald	Cellular Stress	XM_005574649.1:1754
IKBKG-mRNA	0.428	2.38	-4.25	5.1	1.35	0.0527	34.3	0.858	1	Wald	Adaptive Immunity, Death Receptor Signaling, Fc Receptor Signaling, Innate Immunity, Interferon Signaling, Interleukin Signaling, NF-kB, TLR Signaling	XM_005595004.1:1116
KIR3DL2-mRNA	-0.271	1.51	-3.23	2.69	0.829	0.106	6.46	0.858	1	Wald	Adaptive Immunity	XM_005595311.1:1444
RPS6KA5-mRNA	0.501	2.84	-5.07	6.07	1.42	0.0297	67.4	0.861	1	Wald	TLR Signaling	XM_001088246.2:1243
MS4A2-mRNA	-0.234	1.33	-2.84	2.37	0.851	0.14	5.17	0.861	1	Wald	Fc Receptor Signaling	XM_005577736.1:657
ABL1-mRNA	-0.313	1.8	-3.83	3.21	0.805	0.0701	9.25	0.862	1	Wald		XM_005580623.1:1470
TNFSF12-mRNA	0.527	3.08	-5.51	6.56	1.44	0.022	94.4	0.865	1	Wald	NF-kB	NM_001205135.1:280
JUN-mRNA	0.0682	0.4	-0.716	0.852	1.05	0.609	1.8	0.865	1	lm.nb	Cellular Stress, Fc Receptor Signaling, MAPK Signaling, TLR Signaling	XM_005543232.1:1008
CD22-mRNA	-0.219	1.3	-2.76	2.32	0.859	0.148	5	0.866	1	Wald	Adaptive Immunity	XM_001111493.1:2450
CCR7-mRNA	0.312	1.84	-3.3	3.93	1.24	0.101	15.2	0.866	1	Wald		NM_001032884.1:178
NOTCH1-mRNA	0.379	2.25	-4.04	4.79	1.3	0.061	27.7	0.867	1	Wald		XM_001116824.1:174
KIR3DL3-mRNA	-0.211	1.25	-2.67	2.25	0.864	0.157	4.75	0.867	1	Wald		XM_005590338.1:878
VCAM1-mRNA	-0.297	1.77	-3.78	3.18	0.814	0.073	9.08	0.868	1	Wald	Adaptive Immunity, Extracellular matrix organization, Interferon Signaling	XM_005542580.1:955
TRAF2-mRNA	0.358	2.19	-3.94	4.65	1.28	0.0653	25.1	0.871	1	Wald	Apoptosis, Death Receptor Signaling, Interferon Signaling, NF-kB	XM_005580376.1:1555
CEACAM8-mRNA	-0.217	1.34	-2.84	2.41	0.86	0.139	5.31	0.872	1	Wald	Extracellular matrix organization	XM_005589367.1:913
IL27-mRNA	0.306	1.9	-3.42	4.03	1.24	0.0935	16.3	0.873	1	Wald	Interleukin Signaling	XM_001097165.2:172
NR3C1-mRNA	0.0443	0.282	-0.509	0.597	1.03	0.703	1.51	0.876	1	lm.nb		XM_005558115.1:1376
LAMP3-mRNA	-0.264	1.74	-3.68	3.15	0.833	0.078	8.89	0.88	1	Wald		XM_005546488.1:987
SMAD7-mRNA	0.332	2.26	-4.09	4.76	1.26	0.0586	27	0.884	1	Wald		XM_005586745.1:1886
IRAK2-mRNA	0.359	2.44	-4.43	5.15	1.28	0.0464	35.4	0.884	1	Wald	Interleukin Signaling, TLR Signaling	XM_001090790.2:595
IL8-mRNA	0.0842	0.576	-1.04	1.21	1.06	0.485	2.32	0.884	1	lm.nb	Interleukin Signaling	NM_001032965.1:125
NFATC2-mRNA	-0.429	2.99	-6.29	5.43	0.743	0.0128	43.2	0.886	1	Wald	Fc Receptor Signaling	XM_005569356.1:2090
CCL21-mRNA	0.236	1.65	-3	3.47	1.18	0.125	11.1	0.887	1	Wald		NM_001032855.1:97
APP-mRNA	0.0363	0.253	-0.46	0.533	1.03	0.727	1.45	0.887	1	lm.nb	Extracellular matrix organization, Innate Immunity, Interferon Signaling, TLR Signaling	XM_002803170.1:1684
PDGFRB-mRNA	-0.244	1.73	-3.64	3.15	0.844	0.0803	8.88	0.888	1	Wald	Adaptive Immunity, Fc Receptor Signaling, Interleukin Signaling, MAPK Signaling, VEGF Signaling	XM_005558242.1:2141
PTK2-mRNA	0.361	2.64	-4.82	5.54	1.28	0.0354	46.6	0.892	1	Wald	Apoptosis, Fc Receptor Signaling, Interleukin Signaling, MAPK Signaling, VEGF Signaling	XM_001093060.2:843
IL5RA-mRNA	0.131	0.962	-1.75	2.02	1.09	0.296	4.04	0.892	1	Wald	Fc Receptor Signaling, Interleukin Signaling, MAPK Signaling, VEGF Signaling	XM_005547648.1:769
IRAK1-mRNA	0.496	3.76	-6.88	7.87	1.41	0.00851	234	0.896	1	Wald	Interleukin Signaling, TLR Signaling	XM_002806456.1:553
SLC2A1-mRNA	-0.236	1.8	-3.76	3.29	0.849	0.0737	9.79	0.896	1	Wald	Metabolism	XM_005543699.1:2110
MAPK8-mRNA	-0.399	3.08	-6.43	5.63	0.759	0.0116	49.7	0.897	1	Wald	Apoptosis, Cellular Stress, Fc Receptor Signaling, MAPK Signaling, TLR Signaling	XM_005565179.1:2612
MAP2K6-mRNA	-0.485	3.85	-8.02	7.05	0.715	0.00385	133	0.9	1	Wald	Cellular Stress, Interleukin Signaling, MAPK Signaling, TLR Signaling	NM_001261706.1:1132
CFI-mRNA	-0.205	1.64	-3.42	3.01	0.868	0.0934	8.06	0.901	1	Wald	Complement System	XM_001087512.2:1008
IL1R1-mRNA	-0.148	1.19	-2.49	2.19	0.902	0.178	4.57	0.901	1	Wald	Interleukin Signaling	XM_005575155.1:1899
NCAM1-mRNA	-0.189	1.54	-3.2	2.83	0.877	0.109	7.09	0.903	1	Wald	Extracellular matrix organization, Fc Receptor Signaling, Interferon Signaling, Interleukin Signaling, MAPK Signaling, VEGF Signaling	XM_005579655.1:1488
TNFSF4-mRNA	0.239	1.96	-3.6	4.07	1.18	0.0827	16.8	0.903	1	Wald	NF-kB	XM_005540021.1:1004
FXYD2-mRNA	0.226	1.87	-3.43	3.89	1.17	0.0926	14.8	0.904	1	Wald		XM_005579768.1:626
MAFG-mRNA	0.331	2.9	-5.34	6.01	1.26	0.0246	64.3	0.909	1	Wald		XM_005585281.1:3773
IKBKB-mRNA	0.373	3.3	-6.1	6.85	1.3	0.0146	115	0.91	1	Wald	Adaptive Immunity, Death Receptor Signaling, Fc Receptor Signaling, Innate Immunity, Interferon Signaling, Interleukin Signaling, NF-kB, TLR Signaling	XM_001096913.2:870
CFL1-mRNA	0.0184	0.166	-0.307	0.344	1.01	0.808	1.27	0.912	1	lm.nb		XM_005577224.2:1183
MAP2K1-mRNA	0.0212	0.208	-0.386	0.428	1.01	0.765	1.35	0.919	1	lm.nb	Fc Receptor Signaling, Interleukin Signaling, MAPK Signaling, TLR Signaling, VEGF Signaling	XM_005559865.1:912
TIRAP-mRNA	0.269	2.64	-4.9	5.44	1.2	0.0335	43.3	0.919	1	Wald	TLR Signaling	NM_001130435.1:155
TGFB2-mRNA	-0.177	1.74	-3.59	3.23	0.885	0.0833	9.39	0.919	1	Wald	Extracellular matrix organization	XM_005540874.1:1913
XCL1-mRNA	-0.188	1.85	-3.82	3.44	0.878	0.071	10.9	0.919	1	Wald		NM_001032947.1:18
TRAF3-mRNA	0.354	3.53	-6.56	7.27	1.28	0.0106	155	0.92	1	Wald	Interferon Signaling, NF-kB, TLR Signaling	XM_005562258.1:431
MAPKAPK5-mRNA	0.233	2.34	-4.36	4.83	1.17	0.0486	28.4	0.921	1	Wald	Cellular Stress, MAPK Signaling	XM_001102910.2:1015
ITLN2-mRNA	-0.133	1.34	-2.76	2.49	0.912	0.148	5.62	0.921	1	Wald		XM_005545159.1:713
C8A-mRNA	-0.131	1.34	-2.75	2.49	0.913	0.148	5.61	0.922	1	Wald	Complement System	XM_001114403.1:1445
CYSLTR2-mRNA	-0.145	1.51	-3.1	2.81	0.904	0.117	7	0.924	1	Wald		XM_005585841.1:592
SMAD3-mRNA	0.456	4.73	-8.82	9.73	1.37	0.00222	848	0.924	1	Wald		XM_005559876.1:1523
PRKCA-mRNA	-0.356	3.72	-7.65	6.94	0.781	0.00498	123	0.924	1	Wald	Cell Cycle, Extracellular matrix organization, Metabolism, VEGF Signaling, Wnt Signaling	XM_005584740.1:2902
CXCL5-mRNA	0.145	1.52	-2.83	3.12	1.11	0.14	8.72	0.924	1	Wald		XM_001092000.3:108
CFH-mRNA	-0.126	1.35	-2.77	2.52	0.917	0.146	5.74	0.926	1	Wald	Complement System	XM_001111875.2:484
PTGS1-mRNA	0.165	1.84	-3.45	3.78	1.12	0.0916	13.7	0.929	1	Wald	Metabolism	XM_005580874.1:1122
TP53-mRNA	-0.354	4	-8.2	7.49	0.783	0.0034	180	0.93	1	Wald	Apoptosis, Cell Cycle, Cellular Stress	XM_005582787.1:1006
PDGFB-mRNA	-0.157	1.8	-3.68	3.36	0.897	0.0782	10.3	0.931	1	Wald	Adaptive Immunity, Extracellular matrix organization, Fc Receptor Signaling, Interleukin Signaling, MAPK Signaling, VEGF Signaling	XM_005567244.1:2051
TYROBP-mRNA	0.0277	0.318	-0.596	0.652	1.02	0.661	1.57	0.931	1	lm.nb	Adaptive Immunity	XM_005588917.1:524
IKBKE-mRNA	0.224	2.59	-4.84	5.29	1.17	0.0348	39.2	0.931	1	Wald	Interferon Signaling, NF-kB, TLR Signaling	XM_005540634.1:1473
CSF3-mRNA	-0.171	1.98	-4.06	3.72	0.888	0.06	13.1	0.932	1	Wald		XM_001095097.2:798
IL33-mRNA	-0.119	1.38	-2.82	2.59	0.921	0.141	6	0.932	1	Wald	Interleukin Signaling	XM_005581767.2:102
BLNK-mRNA	-0.222	2.59	-5.3	4.86	0.857	0.0253	29	0.932	1	Wald	Adaptive Immunity, Interleukin Signaling	XM_001100700.2:975
MAFF-mRNA	-0.209	2.49	-5.08	4.66	0.865	0.0295	25.4	0.933	1	Wald		XM_005567311.1:1380
BTK-mRNA	0.222	2.64	-4.95	5.4	1.17	0.0323	42.1	0.933	1	Wald	Adaptive Immunity, Fc Receptor Signaling, TLR Signaling	XM_002806330.1:1175
CCL24-mRNA	-0.0993	1.19	-2.42	2.22	0.933	0.186	4.67	0.934	1	Wald		NM_001194459.1:124
JAK1-mRNA	0.0111	0.132	-0.248	0.271	1.01	0.842	1.21	0.934	1	lm.nb	Fc Receptor Signaling, Interferon Signaling, Interleukin Signaling, MAPK Signaling, VEGF Signaling	XM_005543157.1:1294
IL1A-mRNA	-0.123	1.49	-3.05	2.8	0.918	0.121	6.96	0.934	1	Wald	Cellular Stress, Interleukin Signaling	NM_001042757.1:80
ABCB1-mRNA	-0.137	1.67	-3.4	3.13	0.91	0.0947	8.74	0.935	1	Wald	Metabolism	NM_001032887.1:290
STAT4-mRNA	-0.169	2.07	-4.23	3.89	0.889	0.0533	14.8	0.935	1	Wald		XM_001082561.2:2220
TGFB1-mRNA	-0.0136	0.166	-0.34	0.313	0.991	0.79	1.24	0.935	1	lm.nb	Extracellular matrix organization	XM_005589339.1:1170
CXCL1-mRNA	-0.15	1.87	-3.81	3.51	0.901	0.0714	11.4	0.936	1	Wald		NM_001283494.1:51
GTF3C1-mRNA	-0.245	3.14	-6.4	5.91	0.844	0.0119	60	0.938	1	Wald		XM_005591522.1:4642
CLEC6A-mRNA	-0.116	1.49	-3.04	2.8	0.923	0.122	6.98	0.938	1	Wald		XM_005570039.1:339
PDCD2-mRNA	-0.175	2.4	-4.88	4.53	0.886	0.0339	23.2	0.942	1	Wald		XM_005551355.1:362
MAP4K2-mRNA	0.138	2.09	-3.97	4.24	1.1	0.064	18.9	0.948	1	Wald	MAPK Signaling	XM_005595670.1:976
CD40LG-mRNA	0.129	2.06	-3.9	4.16	1.09	0.0668	17.9	0.95	1	Wald	Adaptive Immunity, NF-kB	NM_001032839.1:669
IL18-mRNA	-0.147	2.38	-4.81	4.51	0.903	0.0358	22.8	0.951	1	Wald	Interleukin Signaling	XM_005579633.1:355
CD209-mRNA	0.0772	1.3	-2.47	2.62	1.05	0.181	6.16	0.953	1	Wald		NM_001032870.1:169
MAP3K9-mRNA	0.0888	1.65	-3.14	3.32	1.06	0.113	10	0.957	1	Wald	MAPK Signaling	XM_005561663.1:1933
CD207-mRNA	-0.0626	1.3	-2.61	2.49	0.958	0.163	5.61	0.962	1	Wald	Adaptive Immunity	XM_005575643.2:659
CUL9-mRNA	-0.14	2.94	-5.9	5.62	0.907	0.0168	49	0.962	1	Wald		XM_002808385.1:2474
REPS1-mRNA	-0.349	7.32	-14.7	14	0.785	3.78e-05	16300	0.962	1	Wald		XM_005551982.1:1536
HAVCR2-mRNA	-0.0552	1.16	-2.33	2.22	0.962	0.198	4.67	0.962	1	Wald	Interleukin Signaling	XM_005558381.1:529
SLAMF1-mRNA	0.101	2.16	-4.13	4.33	1.07	0.057	20.2	0.963	1	Wald		XM_001117605.2:526
KLRF2-mRNA	-0.0987	2.13	-4.27	4.08	0.934	0.0517	16.9	0.963	1	Wald		XM_005570092.1:616
MEF2D-mRNA	0.129	2.87	-5.5	5.76	1.09	0.0221	54.2	0.964	1	Wald		XM_005541443.1:2469
CCL1-mRNA	-0.0529	1.26	-2.51	2.41	0.964	0.175	5.31	0.967	1	Wald		NM_001032849.1:166
CXCL3-mRNA	0.0646	1.57	-3.02	3.15	1.05	0.123	8.89	0.967	1	Wald		NM_001032879.1:202
PTGFR-mRNA	0.0545	1.39	-2.68	2.79	1.04	0.156	6.89	0.969	1	Wald		XM_005542941.1:1071
FCGRT-mRNA	0.0687	1.83	-3.52	3.66	1.05	0.0871	12.6	0.97	1	Wald		XM_001115276.2:694
DAXX-mRNA	0.157	4.21	-8.1	8.41	1.11	0.00365	340	0.97	1	Wald		XM_001109244.2:1815
PLA2G4A-mRNA	0.0765	2.16	-4.16	4.31	1.05	0.056	19.9	0.972	1	Wald	Metabolism	XM_005540257.1:711
CD160-mRNA	0.0586	1.67	-3.21	3.33	1.04	0.108	10	0.972	1	Wald	Adaptive Immunity	XM_005542122.1:545
KLRG1-mRNA	-0.0322	0.938	-1.87	1.81	0.978	0.274	3.5	0.973	1	Wald	Adaptive Immunity	XM_005570060.1:673
MAP3K7-mRNA	0.0897	2.63	-5.06	5.24	1.06	0.0299	37.9	0.973	1	Wald	Adaptive Immunity, Death Receptor Signaling, Fc Receptor Signaling, Interleukin Signaling, MAPK Signaling, TLR Signaling, Wnt Signaling	XM_005552337.1:1242
TRADD-mRNA	0.104	3.16	-6.1	6.31	1.07	0.0146	79.2	0.974	1	Wald	Apoptosis, Death Receptor Signaling	XM_005592202.1:494
MALT1-mRNA	0.116	3.75	-7.23	7.46	1.08	0.00668	176	0.975	1	Wald	Adaptive Immunity, Fc Receptor Signaling	XM_005586570.1:1344
CASP2-mRNA	-0.118	3.89	-7.75	7.51	0.922	0.00464	183	0.976	1	Wald		XM_001087704.2:405
NUP107-mRNA	-0.149	4.94	-9.84	9.54	0.902	0.00109	745	0.976	1	Wald	Cell Cycle, Cellular Stress, Interferon Signaling, Metabolism	XM_005571495.1:1272
ELK1-mRNA	0.0948	3.16	-6.11	6.3	1.07	0.0145	78.7	0.976	1	Wald	TLR Signaling	XM_005593430.1:635
FASLG-mRNA	-0.0554	2.06	-4.08	3.97	0.962	0.059	15.7	0.979	1	Wald	Death Receptor Signaling, NF-kB	NM_001032838.1:495
TRAF4-mRNA	0.101	3.85	-7.44	7.64	1.07	0.00578	199	0.979	1	Wald		XM_001107048.2:1637
BCAP31-mRNA	0.136	5.35	-10.3	10.6	1.1	0.000767	1570	0.98	1	Wald	Adaptive Immunity, Apoptosis	XM_005594916.1:648
HRAS-mRNA	-0.045	1.92	-3.82	3.73	0.969	0.071	13.2	0.981	1	Wald	Adaptive Immunity, Fc Receptor Signaling, Interleukin Signaling, MAPK Signaling, VEGF Signaling	XM_005576732.1:297
IL29-mRNA	-0.0408	1.87	-3.7	3.62	0.972	0.077	12.3	0.983	1	Wald	Interleukin Signaling	XM_001085768.2:255
TFRC-mRNA	0.0386	2.21	-4.3	4.38	1.03	0.0508	20.8	0.986	1	Wald		XM_005545258.1:2141
JAK3-mRNA	-0.0321	2.09	-4.13	4.07	0.978	0.057	16.8	0.988	1	Wald	Fc Receptor Signaling, Interleukin Signaling, MAPK Signaling, VEGF Signaling	XM_001115037.2:2516
SLAMF6-mRNA	-0.0349	2.32	-4.58	4.51	0.976	0.0417	22.8	0.988	1	Wald	Adaptive Immunity	XM_005541247.1:658
NFATC1-mRNA	0.0556	4.23	-8.23	8.34	1.04	0.00334	324	0.99	1	Wald	Fc Receptor Signaling, Wnt Signaling	XM_001087929.2:296
TNFRSF4-mRNA	0.0102	1.49	-2.91	2.93	1.01	0.133	7.62	0.995	1	Wald	NF-kB	XM_005545122.1:233
ITGA6-mRNA	0.0215	3.16	-6.17	6.21	1.02	0.0139	74.3	0.995	1	Wald	Extracellular matrix organization	XM_001086200.2:605
ATG10-mRNA	-0.0173	2.91	-5.72	5.69	0.988	0.0189	51.5	0.995	1	Wald	Cellular Stress	XM_001111368.2:405
RUNX1-mRNA	-0.0154	2.7	-5.31	5.28	0.989	0.0252	38.9	0.995	1	Wald		XM_005548734.1:611
GNGT1-mRNA	-0.00704	1.33	-2.62	2.6	0.995	0.163	6.08	0.996	1	Wald	Metabolism, Wnt Signaling	XM_005550208.1:194
KEAP1-mRNA	0.00334	2.75	-5.39	5.4	1	0.0238	42.2	0.999	1	Wald	Adaptive Immunity	XM_001105867.2:605
IKZF2-mRNA	-0.0025	2.16	-4.23	4.23	0.998	0.0532	18.7	0.999	1	Wald		XM_001083114.2:935
PSMC2-mRNA	-1.12e-16	0.211	-0.413	0.413	1	0.751	1.33	1	1	lm.nb	Adaptive Immunity, Apoptosis, Cell Cycle, Fc Receptor Signaling, Interleukin Signaling, MAPK Signaling, Metabolism, NF-kB, VEGF Signaling, Wnt Signaling	XM_005550431.1:982

## Sheet: DE results - Day3
Gene	Log2 fold change	std error (log2)	Lower confidence limit (log2)	Upper confidence limit (log2)	Linear fold change	Lower confidence limit (linear)	Upper confidence limit (linear)	P-value	BY.p.value	method	Gene.sets	probe.ID
MX2-mRNA	3.78	0.498	2.81	4.76	13.8	6.99	27.1	1.55e-10	4.34e-07	lm.nb	Interferon Signaling	XM_005548647.1:1483
IFNGR2-mRNA	2.45	0.325	1.81	3.08	5.45	3.5	8.47	2.01e-10	4.34e-07	lm.nb	Interferon Signaling	XM_005548806.2:830
IFIT1-mRNA	4.13	0.56	3.03	5.22	17.5	8.16	37.4	3.85e-10	5.54e-07	lm.nb	Interferon Signaling	NM_001287726.1:1154
MX1-mRNA	4.58	0.639	3.33	5.84	24	10.1	57.2	8.6e-10	8.57e-07	lm.nb	Interferon Signaling	NM_001079693.1:1034
IFIH1-mRNA	3.51	0.492	2.55	4.47	11.4	5.84	22.2	9.92e-10	8.57e-07	lm.nb	Interferon Signaling	NM_001047123.1:655
OAS3-mRNA	4.14	0.589	2.99	5.3	17.7	7.94	39.3	1.5e-09	1.06e-06	lm.nb	Interferon Signaling	XM_005572307.1:2923
IFIT3-mRNA	5.17	0.739	3.73	6.62	36.1	13.2	98.6	1.72e-09	1.06e-06	lm.nb	Interferon Signaling	XM_005565907.1:776
MKNK1-mRNA	2.13	0.305	1.53	2.73	4.37	2.88	6.61	2e-09	1.08e-06	lm.nb		XM_005543476.1:848
DDX58-mRNA	3.7	0.535	2.65	4.74	13	6.27	26.8	2.49e-09	1.09e-06	lm.nb	Interferon Signaling	XM_005581558.1:1793
IFIT2-mRNA	6.12	0.886	4.38	7.85	69.4	20.8	231	2.52e-09	1.09e-06	lm.nb	Interferon Signaling	XM_001086302.2:1204
IFI16-mRNA	2.13	0.312	1.52	2.74	4.38	2.87	6.7	3.36e-09	1.27e-06	lm.nb	Innate Immunity	XM_005541319.1:858
TNFSF13B-mRNA	3	0.439	2.14	3.86	7.98	4.4	14.5	3.53e-09	1.27e-06	lm.nb	NF-kB	XM_005586224.1:906
OAS2-mRNA	4.18	0.617	2.97	5.39	18.1	7.84	42	4.33e-09	1.44e-06	lm.nb	Interferon Signaling	XM_005572308.1:515
IFI44-mRNA	4.72	0.709	3.33	6.11	26.4	10.1	69.1	6.98e-09	2.15e-06	lm.nb		XM_005542938.1:626
ISG20-mRNA	2.76	0.417	1.94	3.58	6.78	3.85	11.9	7.88e-09	2.27e-06	lm.nb	Interferon Signaling	XM_005560453.2:437
TNFAIP6-mRNA	6.15	0.933	4.32	7.98	71	20	252	9.05e-09	2.44e-06	lm.nb		XM_001083111.2:166
EIF2AK2-mRNA	2.56	0.391	1.79	3.32	5.88	3.46	10	1.09e-08	2.78e-06	lm.nb	Interferon Signaling	XM_015433780.1:1390
OAS1-mRNA	5.74	0.884	4.01	7.47	53.4	16.1	178	1.34e-08	3.21e-06	lm.nb	Interferon Signaling	NM_001083949.1:731
BST2-mRNA	2.16	0.333	1.5	2.81	4.46	2.84	7	1.43e-08	3.25e-06	lm.nb	Interferon Signaling	NM_001161666.1:64
HSH2D-mRNA	2.43	0.377	1.69	3.17	5.38	3.22	8.98	1.67e-08	3.61e-06	lm.nb		XM_005588318.1:1049
TNFSF10-mRNA	3.6	0.564	2.49	4.7	12.1	5.64	26.1	2.07e-08	4.27e-06	lm.nb	Apoptosis, Death Receptor Signaling	NM_001266034.1:115
CX3CR1-mRNA	2.62	0.412	1.81	3.43	6.14	3.51	10.8	2.37e-08	4.66e-06	lm.nb		NM_001265871.1:834
OASL-mRNA	4.97	0.784	3.43	6.51	31.3	10.8	90.8	2.56e-08	4.8e-06	lm.nb	Interferon Signaling	XM_005572424.1:1339
IL1RN-mRNA	4.21	0.681	2.88	5.55	18.6	7.36	46.8	4.62e-08	8.31e-06	lm.nb	Interleukin Signaling	XM_005575305.1:499
TAP1-mRNA	2.28	0.372	1.55	3.01	4.85	2.93	8.05	5.86e-08	1.01e-05	lm.nb	Adaptive Immunity	XM_005553361.1:970
GBP1-mRNA	3.88	0.644	2.62	5.14	14.7	6.13	35.2	8.78e-08	1.46e-05	lm.nb	Interferon Signaling	XM_005542801.1:1863
PSMB8-mRNA	1.47	0.249	0.984	1.96	2.78	1.98	3.9	1.4e-07	2.23e-05	lm.nb	Adaptive Immunity, Apoptosis, Cell Cycle, Fc Receptor Signaling, Interferon Signaling, Interleukin Signaling, MAPK Signaling, Metabolism, NF-kB, VEGF Signaling, Wnt Signaling	XM_005553359.1:807
MYD88-mRNA	1.93	0.333	1.27	2.58	3.8	2.42	5.98	2.31e-07	3.56e-05	lm.nb	Innate Immunity, Interferon Signaling, Interleukin Signaling, TLR Signaling	NM_001130681.1:602
JAK2-mRNA	1.89	0.33	1.25	2.54	3.71	2.37	5.82	2.78e-07	4.14e-05	lm.nb	Fc Receptor Signaling, Interferon Signaling, Interleukin Signaling, MAPK Signaling, VEGF Signaling	XM_005581792.1:3097
S100A9-mRNA	3.01	0.527	1.98	4.04	8.05	3.94	16.5	3e-07	4.31e-05	lm.nb		XM_005541789.1:223
CD274-mRNA	3.11	0.545	2.04	4.17	8.61	4.11	18	3.17e-07	4.41e-05	lm.nb	Adaptive Immunity	NM_001083889.1:505
PYCARD-mRNA	1.69	0.306	1.09	2.29	3.23	2.13	4.89	6.16e-07	8.32e-05	lm.nb		XM_005591734.1:888
CASP1-mRNA	2.42	0.439	1.56	3.28	5.35	2.94	9.72	6.7e-07	8.77e-05	lm.nb	Interleukin Signaling	XM_001094943.2:1600
CXCL10-mRNA	5.02	0.915	3.23	6.81	32.5	9.37	112	7.17e-07	9.11e-05	lm.nb		NM_001032892.1:169
PSMB9-mRNA	1.49	0.276	0.946	2.03	2.8	1.93	4.08	1.06e-06	0.000131	lm.nb	Adaptive Immunity, Apoptosis, Cell Cycle, Fc Receptor Signaling, Interleukin Signaling, MAPK Signaling, Metabolism, NF-kB, VEGF Signaling, Wnt Signaling	NM_001283167.1:407
IRF5-mRNA	1.85	0.346	1.17	2.53	3.6	2.25	5.76	1.26e-06	0.000151	lm.nb	Interferon Signaling	XM_005550729.1:1158
MEF2A-mRNA	1.56	0.293	0.986	2.13	2.95	1.98	4.39	1.32e-06	0.000154	lm.nb	TLR Signaling	XM_005560599.1:2185
NOD2-mRNA	1.45	0.273	0.915	1.98	2.73	1.89	3.96	1.38e-06	0.000157	lm.nb	Interleukin Signaling, TLR Signaling	XM_005591903.1:1212
ITGAM-mRNA	1.97	0.371	1.24	2.7	3.92	2.37	6.48	1.42e-06	0.000157	lm.nb	Extracellular matrix organization, TLR Signaling	XM_005591740.1:1671
S100A8-mRNA	2.88	0.55	1.8	3.96	7.36	3.49	15.5	1.85e-06	0.0002	lm.nb		XM_005541787.1:236
IL10RB-mRNA	1.19	0.231	0.735	1.64	2.28	1.66	3.12	2.68e-06	0.000274	lm.nb	Interleukin Signaling	XM_005548811.1:270
FPR2-mRNA	3.19	0.62	1.97	4.4	9.11	3.93	21.1	2.68e-06	0.000274	lm.nb		XM_005590140.1:712
TLR1-mRNA	1.82	0.355	1.13	2.52	3.54	2.19	5.74	2.72e-06	0.000274	lm.nb	TLR Signaling	NM_001130424.1:487
IDO1-mRNA	2.47	0.481	1.53	3.41	5.54	2.88	10.6	2.82e-06	0.000277	lm.nb	Metabolism	NM_001077483.1:133
LY96-mRNA	2.16	0.423	1.33	2.99	4.45	2.51	7.92	3.3e-06	0.000317	lm.nb	Apoptosis, TLR Signaling	NM_001130432.1:327
STAT2-mRNA	2.41	0.474	1.48	3.34	5.3	2.78	10.1	3.52e-06	0.00033	lm.nb	Interferon Signaling	XM_001115072.2:2435
SELL-mRNA	2.02	0.401	1.23	2.81	4.05	2.35	6.99	4.06e-06	0.000367	lm.nb	Adaptive Immunity	XM_005539939.1:626
STAT1-mRNA	2.18	0.433	1.33	3.03	4.52	2.51	8.14	4.08e-06	0.000367	lm.nb	Interferon Signaling, Interleukin Signaling	NM_001261614.1:1598
FCER1G-mRNA	1.54	0.308	0.932	2.14	2.9	1.91	4.41	4.91e-06	0.000431	lm.nb	Fc Receptor Signaling	XM_005541196.1:395
IRF7-mRNA	3.13	0.628	1.9	4.36	8.73	3.72	20.5	4.99e-06	0.000431	lm.nb	Innate Immunity, Interferon Signaling, TLR Signaling	NM_001136100.1:1398
CYBB-mRNA	1.59	0.32	0.961	2.22	3.01	1.95	4.65	5.36e-06	0.000446	lm.nb	Adaptive Immunity, VEGF Signaling	XM_001083654.2:1670
RIPK2-mRNA	1.96	0.395	1.19	2.74	3.89	2.27	6.66	5.37e-06	0.000446	lm.nb	Adaptive Immunity, Interleukin Signaling, TLR Signaling	XM_005563661.1:895
FCGR3-mRNA	2.43	0.496	1.46	3.41	5.41	2.75	10.6	6.56e-06	0.000535	lm.nb		NM_001283192.1:339
S1PR1-mRNA	-1.4	0.287	-1.97	-0.84	0.378	0.256	0.559	7.05e-06	0.000564	lm.nb		XM_005542570.1:1899
ANP32B-mRNA	-0.579	0.12	-0.814	-0.344	0.669	0.569	0.788	8.84e-06	0.000695	lm.nb		XM_005581222.1:1225
ROCK2-mRNA	1.19	0.252	0.693	1.68	2.28	1.62	3.21	1.32e-05	0.00101	lm.nb	VEGF Signaling	XM_005576551.1:4211
CD68-mRNA	2.19	0.465	1.28	3.11	4.57	2.43	8.61	1.33e-05	0.00101	lm.nb		XM_005582776.1:980
TLR6-mRNA	2.04	0.438	1.18	2.9	4.11	2.27	7.45	1.63e-05	0.00121	lm.nb	TLR Signaling	NM_001130430.1:123
TLR5-mRNA	1.82	0.392	1.05	2.59	3.53	2.07	6.01	1.76e-05	0.00128	lm.nb	TLR Signaling	NM_001130429.1:2215
GPR183-mRNA	-1.46	0.315	-2.08	-0.843	0.363	0.237	0.557	1.78e-05	0.00128	lm.nb		XM_005586155.1:427
BID-mRNA	1.08	0.233	0.619	1.53	2.11	1.54	2.89	1.88e-05	0.00133	lm.nb	Apoptosis	XM_002798280.1:1164
TLR2-mRNA	2.1	0.456	1.21	2.99	4.29	2.31	7.97	1.99e-05	0.00139	lm.nb	TLR Signaling	NM_001130425.1:40
FAS-mRNA	1.9	0.414	1.09	2.71	3.73	2.12	6.54	2.1e-05	0.00144	lm.nb	Death Receptor Signaling	NM_001032933.1:797
MCL1-mRNA	1.44	0.315	0.821	2.05	2.71	1.77	4.15	2.24e-05	0.00151	lm.nb		NM_001266501.2:955
ITGAL-mRNA	0.854	0.19	0.48	1.23	1.81	1.4	2.34	3.06e-05	0.00203	lm.nb	Adaptive Immunity, Extracellular matrix organization	XM_001100800.2:1305
KCNJ2-mRNA	2.69	0.616	1.48	3.9	6.46	2.8	14.9	4.61e-05	0.00302	lm.nb		XM_005584811.1:1400
TAGAP-mRNA	1.25	0.289	0.688	1.82	2.38	1.61	3.53	5.02e-05	0.00324	lm.nb		XM_005551523.1:931
LITAF-mRNA	2.09	0.483	1.14	3.04	4.26	2.21	8.21	5.28e-05	0.00336	lm.nb		XM_005591267.1:620
TNFRSF1B-mRNA	1.51	0.348	0.822	2.19	2.84	1.77	4.56	5.43e-05	0.0034	lm.nb	NF-kB	XM_001105753.2:840
IFITM1-mRNA	1.84	0.43	1	2.69	3.59	2	6.43	6.03e-05	0.00372	lm.nb	Adaptive Immunity, Interferon Signaling	XM_005576718.1:454
SERPING1-mRNA	3.6	0.843	1.95	5.26	12.2	3.87	38.2	6.49e-05	0.00395	Wald		XM_001092271.2:1235
FCGR2B-mRNA	1.67	0.392	0.899	2.44	3.18	1.87	5.41	6.88e-05	0.00413	lm.nb	Adaptive Immunity	XM_005541161.1:887
NFATC3-mRNA	-0.915	0.216	-1.34	-0.492	0.53	0.396	0.711	7.15e-05	0.00422	lm.nb	Fc Receptor Signaling	XM_005592343.1:1271
RIPK1-mRNA	1.16	0.273	0.622	1.69	2.23	1.54	3.23	7.23e-05	0.00422	lm.nb	Apoptosis, Death Receptor Signaling, Innate Immunity, Interferon Signaling, TLR Signaling	XM_005554158.1:1545
LILRB1-mRNA	1.86	0.443	0.997	2.73	3.64	2	6.64	7.96e-05	0.00458	lm.nb	Adaptive Immunity	NM_001040672.1:52
CSF3R-mRNA	2.07	0.495	1.1	3.04	4.19	2.14	8.21	9.16e-05	0.00521	lm.nb		XM_005543945.1:2291
STAT5A-mRNA	1.15	0.28	0.605	1.7	2.22	1.52	3.25	0.000108	0.00607	lm.nb	Interleukin Signaling	XM_001109557.2:2414
SHC1-mRNA	0.645	0.157	0.338	0.952	1.56	1.26	1.93	0.000111	0.00613	lm.nb	Adaptive Immunity, Fc Receptor Signaling, Interleukin Signaling, MAPK Signaling, VEGF Signaling	XM_005541642.1:2414
FCAR-mRNA	1.87	0.461	0.97	2.78	3.67	1.96	6.86	0.000133	0.00729	lm.nb		NM_001039950.1:390
PSMB5-mRNA	0.948	0.239	0.48	1.42	1.93	1.39	2.67	0.000182	0.00981	lm.nb	Adaptive Immunity, Apoptosis, Cell Cycle, Fc Receptor Signaling, Interleukin Signaling, MAPK Signaling, Metabolism, NF-kB, VEGF Signaling, Wnt Signaling	NM_001260845.1:646
IKZF1-mRNA	0.383	0.0969	0.193	0.573	1.3	1.14	1.49	0.000192	0.0102	loglinear		XM_005549595.1:528
TBK1-mRNA	1.06	0.27	0.535	1.59	2.09	1.45	3.01	0.000197	0.0104	lm.nb	Innate Immunity, Interferon Signaling, TLR Signaling	XM_001116924.2:1385
SIGLEC1-mRNA	3.81	0.967	1.91	5.7	14	3.77	52.1	0.000203	0.0105	Wald	Adaptive Immunity	XM_005568446.2:2406
ARG2-mRNA	2.06	0.523	1.03	3.09	4.17	2.05	8.49	0.000204	0.0105	lm.nb	Metabolism	NM_001261253.1:529
FOS-mRNA	1.56	0.403	0.77	2.35	2.95	1.71	5.1	0.000254	0.0128	lm.nb	Cellular Stress, Fc Receptor Signaling, TLR Signaling	NM_001098399.1:509
PRKCB-mRNA	1.22	0.316	0.603	1.84	2.33	1.52	3.58	0.000255	0.0128	lm.nb	Adaptive Immunity, Cell Cycle, VEGF Signaling, Wnt Signaling	XM_001095880.2:1530
CD164-mRNA	1.18	0.307	0.576	1.78	2.26	1.49	3.43	0.000287	0.0143	lm.nb		XM_005551554.1:345
ETS1-mRNA	-1.07	0.281	-1.62	-0.515	0.478	0.326	0.7	0.000325	0.0159	lm.nb	Cellular Stress	XM_005580142.1:2883
IL17RA-mRNA	1.11	0.295	0.536	1.69	2.16	1.45	3.23	0.000344	0.0167	lm.nb	Interleukin Signaling	XM_005568062.1:842
C5aR1-mRNA	1.35	0.357	0.647	2.05	2.54	1.57	4.13	0.000352	0.0169	lm.nb	Complement System	XM_005589697.2:1207
SOCS3-mRNA	1.54	0.416	0.729	2.36	2.92	1.66	5.13	0.000427	0.0203	lm.nb	Adaptive Immunity, Interferon Signaling, Interleukin Signaling	NM_001194326.1:599
LEF1-mRNA	-0.956	0.259	-1.46	-0.448	0.516	0.363	0.733	0.000462	0.0217	lm.nb	Wnt Signaling	XM_005555635.1:1612
B2M-mRNA	0.98	0.267	0.458	1.5	1.97	1.37	2.83	0.00048	0.0223	lm.nb	Adaptive Immunity, Interferon Signaling	NM_001047137.1:25
CEBPB-mRNA	1.41	0.383	0.656	2.16	2.65	1.58	4.46	0.000492	0.0226	lm.nb	Cellular Stress	XM_005569338.1:1730
ILF3-mRNA	-0.582	0.159	-0.894	-0.27	0.668	0.538	0.829	0.000509	0.0232	lm.nb	Interleukin Signaling	XM_001102411.2:495
IRF1-mRNA	1.29	0.355	0.589	1.98	2.44	1.5	3.95	0.000578	0.026	lm.nb	Interferon Signaling	XM_001104048.1:179
MAPK14-mRNA	1.14	0.317	0.517	1.76	2.2	1.43	3.39	0.000636	0.0283	lm.nb	Cellular Stress, MAPK Signaling, TLR Signaling, VEGF Signaling	XM_001112423.2:595
MAX-mRNA	0.507	0.142	0.229	0.784	1.42	1.17	1.72	0.000663	0.0293	lm.nb	Cell Cycle	NM_001285216.1:181
LILRB2-mRNA	1.41	0.398	0.628	2.19	2.65	1.55	4.55	0.000747	0.0326	lm.nb	Adaptive Immunity	XM_015441717.1:2837
ICOS-mRNA	-1.12	0.32	-1.75	-0.492	0.46	0.298	0.711	0.000848	0.0366	lm.nb	Adaptive Immunity	XM_005574018.1:214
FCGR2A-mRNA	1.63	0.466	0.715	2.54	3.09	1.64	5.82	0.000859	0.0368	lm.nb		XM_001118066.2:766
LILRA5-mRNA	1.67	0.483	0.724	2.62	3.18	1.65	6.14	0.000962	0.0408	lm.nb	Adaptive Immunity	XM_005590290.1:1094
C1QB-mRNA	3.13	0.913	1.34	4.92	8.76	2.53	30.3	0.00107	0.0448	Wald	Complement System	XM_005544500.1:562
TNFSF13-mRNA	1.21	0.356	0.514	1.91	2.32	1.43	3.75	0.00113	0.0471	lm.nb	NF-kB	XM_005582760.2:625
CD53-mRNA	0.774	0.228	0.328	1.22	1.71	1.26	2.33	0.00116	0.0476	lm.nb		XM_005542401.1:734
STAT3-mRNA	0.868	0.256	0.366	1.37	1.83	1.29	2.58	0.00119	0.0484	lm.nb	Cellular Stress, Interleukin Signaling	XM_005584241.1:1000
TAPBP-mRNA	0.79	0.234	0.332	1.25	1.73	1.26	2.37	0.00122	0.049	lm.nb	Adaptive Immunity	XM_005553311.1:1042
TMEM173-mRNA	0.893	0.264	0.376	1.41	1.86	1.3	2.66	0.00122	0.049	lm.nb	Innate Immunity	XM_005557935.1:904
TLR3-mRNA	3.11	0.931	1.28	4.93	8.61	2.43	30.5	0.00142	0.0561	Wald	Apoptosis, Innate Immunity, TLR Signaling	NM_001036685.1:1641
ITGB2-mRNA	1.25	0.375	0.511	1.98	2.37	1.43	3.94	0.00146	0.0573	lm.nb	Adaptive Immunity, Extracellular matrix organization, TLR Signaling	XM_005548517.1:853
BCL2-mRNA	-1.17	0.355	-1.87	-0.476	0.444	0.274	0.719	0.00155	0.0605	lm.nb	Apoptosis	XM_005586524.1:612
C10orf54-mRNA	1.02	0.311	0.41	1.63	2.03	1.33	3.09	0.00167	0.0645	lm.nb		XM_015456211.1:333
ADA-mRNA	1.07	0.328	0.428	1.71	2.1	1.35	3.28	0.00176	0.0667	lm.nb	Metabolism	XM_001109908.2:1305
FLT3LG-mRNA	-0.516	0.158	-0.826	-0.206	0.699	0.564	0.867	0.00176	0.0667	lm.nb		XM_005589911.1:713
IRAK4-mRNA	0.568	0.175	0.224	0.911	1.48	1.17	1.88	0.0019	0.0714	lm.nb	Interleukin Signaling, TLR Signaling	NM_001136101.1:810
PRKCD-mRNA	1.03	0.319	0.404	1.65	2.04	1.32	3.15	0.00197	0.0733	lm.nb	Apoptosis, Interferon Signaling, VEGF Signaling	XM_001083320.1:1715
TNFSF8-mRNA	1.15	0.358	0.451	1.86	2.22	1.37	3.62	0.00202	0.0745	lm.nb		XM_005580959.1:769
PTPN6-mRNA	0.976	0.306	0.377	1.57	1.97	1.3	2.98	0.00218	0.0797	lm.nb	Adaptive Immunity, Interferon Signaling, Interleukin Signaling	XM_005569995.1:662
GRB2-mRNA	0.524	0.166	0.199	0.849	1.44	1.15	1.8	0.00237	0.0861	lm.nb	Adaptive Immunity, Fc Receptor Signaling, Interleukin Signaling, MAPK Signaling, VEGF Signaling	XM_001095326.2:585
ATM-mRNA	-0.71	0.225	-1.15	-0.269	0.611	0.45	0.83	0.00246	0.0885	lm.nb	Cell Cycle, Cellular Stress	XM_002799779.1:7160
EIF2A-mRNA	-0.432	0.138	-0.702	-0.162	0.741	0.615	0.894	0.00257	0.0909	lm.nb		XM_005546091.2:1025
CD3E-mRNA	-0.767	0.244	-1.25	-0.288	0.588	0.422	0.819	0.00257	0.0909	lm.nb	Adaptive Immunity	NM_001283615.1:236
CSF1R-mRNA	1.29	0.415	0.48	2.11	2.45	1.39	4.31	0.00273	0.0957	lm.nb		XM_001107711.2:2036
TLR4-mRNA	1.53	0.492	0.566	2.49	2.89	1.48	5.63	0.00276	0.0963	lm.nb	Apoptosis, TLR Signaling	NM_001037092.1:2100
C1QA-mRNA	2.77	0.917	0.975	4.57	6.83	1.97	23.7	0.00359	0.124	Wald	Complement System	XM_001101933.2:476
LCP2-mRNA	1	0.334	0.347	1.65	2	1.27	3.15	0.00383	0.131	lm.nb	Adaptive Immunity, Fc Receptor Signaling	XM_005558492.1:895
C1QBP-mRNA	-0.805	0.274	-1.34	-0.268	0.572	0.394	0.83	0.00455	0.155	lm.nb	Complement System	XM_001100940.2:544
IFNGR1-mRNA	1.07	0.368	0.35	1.79	2.1	1.27	3.46	0.00491	0.165	lm.nb	Interferon Signaling	NM_001266300.2:1200
BCL6-mRNA	1.19	0.41	0.389	2	2.28	1.31	3.99	0.00496	0.165	lm.nb		XM_005545439.1:791
RARRES3-mRNA	1.36	0.468	0.444	2.28	2.57	1.36	4.86	0.00498	0.165	lm.nb		XM_001118373.2:324
CXCR2-mRNA	1.52	0.523	0.494	2.54	2.86	1.41	5.83	0.00503	0.166	lm.nb		XM_001088762.2:760
GZMK-mRNA	-1.56	0.539	-2.62	-0.507	0.338	0.163	0.703	0.00506	0.166	lm.nb		XM_005556895.1:484
NCF4-mRNA	1.11	0.386	0.354	1.87	2.16	1.28	3.65	0.00541	0.176	lm.nb	Adaptive Immunity, VEGF Signaling	XM_005567397.1:536
IGF2R-mRNA	1.11	0.388	0.349	1.87	2.16	1.27	3.66	0.00572	0.185	lm.nb		XM_002803958.1:245
CTSC-mRNA	0.767	0.271	0.236	1.3	1.7	1.18	2.46	0.00615	0.197	lm.nb	Adaptive Immunity	NM_001195651.1:1020
HLA-B-mRNA	1.09	0.385	0.332	1.84	2.12	1.26	3.58	0.0063	0.2	lm.nb	Adaptive Immunity, Interferon Signaling	NM_001114964.1:228
TLR8-mRNA	1.02	0.362	0.31	1.73	2.03	1.24	3.32	0.00641	0.202	lm.nb	TLR Signaling	NM_001130427.1:120
IRF3-mRNA	-0.306	0.109	-0.52	-0.0923	0.809	0.697	0.938	0.00661	0.206	lm.nb	Innate Immunity, Interferon Signaling, TLR Signaling	NM_001135797.1:290
IL10RA-mRNA	0.765	0.273	0.231	1.3	1.7	1.17	2.46	0.00662	0.206	lm.nb	Interleukin Signaling	XM_001092736.2:525
MR1-mRNA	3.03	1.08	0.91	5.16	8.18	1.88	35.6	0.00675	0.208	Wald		NM_001284968.1:765
CXCR1-mRNA	1.66	0.598	0.485	2.83	3.16	1.4	7.12	0.00729	0.222	lm.nb		NM_001040420.1:79
CCL8-mRNA	2.65	0.955	0.775	4.52	6.26	1.71	22.9	0.0073	0.222	Wald		NM_001032851.1:42
CCL3-mRNA	1.5	0.546	0.435	2.57	2.84	1.35	5.96	0.00757	0.229	lm.nb		NM_001034200.1:124
NFE2L2-mRNA	0.766	0.279	0.219	1.31	1.7	1.16	2.48	0.00778	0.233	lm.nb		XM_005573572.1:709
CD44-mRNA	-0.863	0.315	-1.48	-0.246	0.55	0.359	0.843	0.00788	0.235	lm.nb	Extracellular matrix organization, Interferon Signaling, Metabolism	XM_005578207.1:1153
GZMB-mRNA	-1.25	0.458	-2.15	-0.356	0.419	0.225	0.782	0.00801	0.237	lm.nb	Apoptosis	XM_005560998.1:576
SYK-mRNA	0.677	0.249	0.189	1.17	1.6	1.14	2.24	0.0084	0.247	lm.nb	Adaptive Immunity, Fc Receptor Signaling, Interleukin Signaling	XM_005582224.1:1575
MMP9-mRNA	1.09	0.402	0.302	1.88	2.13	1.23	3.68	0.0086	0.251	lm.nb	Extracellular matrix organization	XM_001104871.2:1515
USP9Y-mRNA	-0.4	0.148	-0.69	-0.109	0.758	0.62	0.927	0.00896	0.26	lm.nb		XM_005593318.1:2450
FKBP5-mRNA	0.822	0.306	0.223	1.42	1.77	1.17	2.68	0.00912	0.263	lm.nb		XM_005553215.1:1729
CD74-mRNA	-0.873	0.327	-1.51	-0.232	0.546	0.35	0.852	0.0096	0.275	lm.nb	Adaptive Immunity	XM_001099491.2:702
PSMB10-mRNA	0.751	0.284	0.195	1.31	1.68	1.14	2.47	0.0102	0.291	lm.nb	Adaptive Immunity, Apoptosis, Cell Cycle, Fc Receptor Signaling, Interleukin Signaling, MAPK Signaling, Metabolism, NF-kB, VEGF Signaling, Wnt Signaling	XM_005592304.1:741
IRAK3-mRNA	0.946	0.359	0.243	1.65	1.93	1.18	3.14	0.0104	0.295	lm.nb	Interleukin Signaling, TLR Signaling	XM_001117080.2:1610
CLU-mRNA	1.36	0.518	0.344	2.38	2.57	1.27	5.19	0.0108	0.304	lm.nb		NM_001195474.1:1235
PTPN2-mRNA	0.688	0.263	0.172	1.2	1.61	1.13	2.3	0.0111	0.31	lm.nb	Interferon Signaling	XM_005587248.1:320
SIRPA-mRNA	1.04	0.4	0.254	1.82	2.05	1.19	3.53	0.0117	0.323	lm.nb		XM_015457667.1:1451
LCK-mRNA	-0.628	0.242	-1.1	-0.153	0.647	0.466	0.899	0.0117	0.323	lm.nb	Adaptive Immunity, Fc Receptor Signaling, Interleukin Signaling	XM_002802327.1:263
NOTCH2-mRNA	0.645	0.251	0.153	1.14	1.56	1.11	2.2	0.0125	0.341	lm.nb		XM_001114248.2:1870
CD97-mRNA	0.951	0.371	0.223	1.68	1.93	1.17	3.2	0.0128	0.347	lm.nb		XM_002801104.1:2191
MAP3K1-mRNA	0.541	0.212	0.125	0.956	1.45	1.09	1.94	0.0131	0.354	lm.nb	Fc Receptor Signaling, Interferon Signaling, MAPK Signaling, TLR Signaling	XM_002804368.1:3465
LILRA2-mRNA	1.1	0.433	0.248	1.94	2.14	1.19	3.85	0.0137	0.368	lm.nb	Adaptive Immunity	XM_005596068.1:724
FN1-mRNA	1.22	0.483	0.27	2.16	2.32	1.21	4.48	0.0142	0.38	lm.nb	Extracellular matrix organization, Fc Receptor Signaling, Interleukin Signaling, MAPK Signaling, VEGF Signaling	XM_001083548.2:2035
IL21-mRNA	-0.696	0.276	-1.24	-0.154	0.617	0.424	0.899	0.0143	0.38	lm.nb	Interleukin Signaling	XM_005555864.1:148
HLA-DRB1-mRNA	-0.916	0.368	-1.64	-0.195	0.53	0.322	0.874	0.0154	0.405	lm.nb	Adaptive Immunity, Interferon Signaling	NM_001284641.1:634
STAT6-mRNA	0.475	0.193	0.0976	0.853	1.39	1.07	1.81	0.0163	0.426	lm.nb	Innate Immunity	XM_005571286.1:1881
BCL2L1-mRNA	-1.6	0.657	-2.89	-0.316	0.329	0.135	0.803	0.0174	0.453	lm.nb	Apoptosis	XM_005568633.1:727
CDKN1A-mRNA	0.756	0.311	0.146	1.37	1.69	1.11	2.58	0.0179	0.463	lm.nb	Adaptive Immunity, Cell Cycle, Cellular Stress, Fc Receptor Signaling	XM_005553160.1:259
HMGB1-mRNA	-0.469	0.194	-0.849	-0.0892	0.722	0.555	0.94	0.0183	0.471	lm.nb	Apoptosis, Innate Immunity, Interferon Signaling, TLR Signaling	NM_001283356.1:940
PECAM1-mRNA	0.742	0.309	0.136	1.35	1.67	1.1	2.55	0.0193	0.492	lm.nb	Extracellular matrix organization	XM_005584700.1:1356
CD3G-mRNA	-0.716	0.299	-1.3	-0.131	0.609	0.406	0.913	0.0194	0.492	lm.nb	Adaptive Immunity	NM_001283910.1:263
CD7-mRNA	-0.823	0.346	-1.5	-0.145	0.565	0.354	0.904	0.0203	0.51	lm.nb		XM_001113810.2:180
CTSS-mRNA	0.682	0.287	0.12	1.24	1.6	1.09	2.37	0.0203	0.51	lm.nb	Adaptive Immunity, Extracellular matrix organization, TLR Signaling	XM_005541969.1:751
FYN-mRNA	-0.529	0.224	-0.969	-0.0897	0.693	0.511	0.94	0.0213	0.529	lm.nb	Adaptive Immunity, Fc Receptor Signaling, Interleukin Signaling, MAPK Signaling, VEGF Signaling	XM_005551607.1:674
CD79A-mRNA	-1.24	0.525	-2.27	-0.21	0.424	0.208	0.865	0.0213	0.529	lm.nb	Adaptive Immunity	XM_005589419.1:281
HMGB2-mRNA	-0.646	0.274	-1.18	-0.109	0.639	0.44	0.927	0.0215	0.529	lm.nb	Apoptosis	XM_005556312.1:369
CXCL11-mRNA	2.39	1.01	0.401	4.37	5.22	1.32	20.7	0.0216	0.529	Wald		XM_005555011.1:254
CD58-mRNA	0.379	0.161	0.0633	0.695	1.3	1.04	1.62	0.0217	0.53	lm.nb		XM_001112756.1:404
MAP3K5-mRNA	0.437	0.186	0.0724	0.802	1.35	1.05	1.74	0.0219	0.53	lm.nb	Cellular Stress, MAPK Signaling	XM_002803926.1:1885
IRF4-mRNA	-0.767	0.327	-1.41	-0.127	0.588	0.377	0.916	0.0219	0.53	lm.nb	Interferon Signaling	XM_005554181.1:1367
ARHGDIB-mRNA	-0.378	0.163	-0.697	-0.0595	0.769	0.617	0.96	0.0232	0.551	lm.nb		XM_005570240.1:356
GZMA-mRNA	-2.56	1.1	-4.71	-0.402	0.17	0.0382	0.757	0.0232	0.551	lm.nb		XM_001097639.2:645
AKT3-mRNA	-0.651	0.28	-1.2	-0.102	0.637	0.435	0.932	0.0232	0.551	lm.nb	Adaptive Immunity, Apoptosis, Fc Receptor Signaling, VEGF Signaling	XM_005539655.1:300
C2-mRNA	2.19	0.955	0.322	4.07	4.58	1.25	16.8	0.0249	0.588	Wald	Complement System	XM_005553451.1:1121
CD27-mRNA	-0.785	0.345	-1.46	-0.109	0.58	0.363	0.928	0.0263	0.617	lm.nb	NF-kB	XM_001104337.2:745
GNB1-mRNA	0.421	0.185	0.0572	0.784	1.34	1.04	1.72	0.0266	0.622	lm.nb	Metabolism, Wnt Signaling	XM_005545044.1:1155
CD8B-mRNA	-1.27	0.564	-2.38	-0.165	0.414	0.192	0.892	0.0276	0.642	lm.nb	Adaptive Immunity	XM_005575360.1:388
CCL23-mRNA	1.63	0.732	0.196	3.06	3.1	1.15	8.37	0.0294	0.677	Wald		NM_001032946.1:225
CD48-mRNA	0.467	0.21	0.0558	0.878	1.38	1.04	1.84	0.0295	0.677	lm.nb		XM_005541239.1:597
CFP-mRNA	0.66	0.302	0.0691	1.25	1.58	1.05	2.38	0.0322	0.736	lm.nb	Complement System	XM_005593429.1:1073
CD1C-mRNA	-1.22	0.557	-2.31	-0.125	0.43	0.202	0.917	0.0326	0.741	lm.nb		XM_005595545.2:1489
CD3D-mRNA	-0.806	0.373	-1.54	-0.0758	0.572	0.345	0.949	0.0342	0.774	lm.nb	Adaptive Immunity	NM_001287688.1:129
CD163-mRNA	0.851	0.4	0.0667	1.64	1.8	1.05	3.11	0.0373	0.838	lm.nb		XM_001118361.2:1059
SLAMF7-mRNA	0.746	0.353	0.0545	1.44	1.68	1.04	2.71	0.0383	0.858	lm.nb	Adaptive Immunity	XM_001117618.2:1032
ITGA5-mRNA	0.849	0.409	0.0479	1.65	1.8	1.03	3.14	0.0417	0.93	lm.nb	Extracellular matrix organization	XM_001110116.2:2435
SELPLG-mRNA	0.744	0.364	0.0315	1.46	1.67	1.02	2.74	0.0448	0.987	lm.nb		XM_005572152.1:1151
CCL22-mRNA	1.49	0.729	0.0625	2.92	2.81	1.04	7.57	0.0449	0.987	Wald		XM_005592030.1:806
CD6-mRNA	-0.678	0.332	-1.33	-0.0278	0.625	0.398	0.981	0.045	0.987	lm.nb		XM_002799538.1:945
DEFB1-mRNA	2.04	1	0.0698	4	4.1	1.05	16	0.0466	1	Wald		XM_005562538.1:180
CASP8-mRNA	0.351	0.174	0.0104	0.693	1.28	1.01	1.62	0.0476	1	lm.nb	Apoptosis, Death Receptor Signaling, Interferon Signaling, TLR Signaling	XM_001091080.2:375
IL6R-mRNA	0.8	0.398	0.0205	1.58	1.74	1.01	2.99	0.0484	1	lm.nb	Interleukin Signaling, MAPK Signaling	XM_005541663.1:1684
IL13RA1-mRNA	0.797	0.399	0.0152	1.58	1.74	1.01	2.99	0.0499	1	lm.nb	Interleukin Signaling	XM_002806369.1:670
KLRB1-mRNA	-0.909	0.456	-1.8	-0.0162	0.532	0.287	0.989	0.0502	1	lm.nb	Adaptive Immunity	XM_005570085.1:377
PTPRC-mRNA	0.4	0.201	0.00545	0.794	1.32	1	1.73	0.0511	1	lm.nb	Adaptive Immunity	XM_005540333.1:1225
CEACAM3-mRNA	1.61	0.812	0.0167	3.2	3.05	1.01	9.19	0.0519	1	Wald		XM_015442082.1:1254
ALOX15-mRNA	-1.88	0.952	-3.74	-0.0101	0.272	0.0748	0.993	0.053	1	lm.nb	Metabolism	XM_001094627.2:1345
IL2RB-mRNA	-0.764	0.388	-1.52	-0.00269	0.589	0.348	0.998	0.0535	1	lm.nb	Fc Receptor Signaling, Interleukin Signaling, MAPK Signaling, VEGF Signaling	XM_001085792.2:202
ATG12-mRNA	0.26	0.132	0.000569	0.519	1.2	1	1.43	0.0538	1	lm.nb	Cellular Stress, Interferon Signaling	XR_010348.2:619
TWIST2-mRNA	2.11	1.08	-0.00699	4.22	4.31	0.995	18.7	0.0551	1	Wald		XM_005574801.1:123
HLA-DRA-mRNA	-0.69	0.354	-1.38	0.00369	0.62	0.383	1	0.0555	1	lm.nb	Adaptive Immunity, Interferon Signaling	NM_001134298.1:360
ITGA2B-mRNA	1.01	0.519	-0.0106	2.02	2.01	0.993	4.06	0.0568	1	lm.nb	Extracellular matrix organization, Fc Receptor Signaling, Interleukin Signaling, MAPK Signaling, VEGF Signaling	XM_001114526.2:795
HLA-A-mRNA	1.35	0.697	-0.015	2.72	2.55	0.99	6.57	0.0569	1	lm.nb	Adaptive Immunity, Interferon Signaling	NM_001171838.1:235
TGFBR2-mRNA	0.596	0.31	-0.012	1.2	1.51	0.992	2.3	0.0591	1	lm.nb		XM_005545564.1:1761
CCL19-mRNA	2.19	1.14	-0.0457	4.42	4.55	0.969	21.4	0.0593	1	Wald		NM_001032959.1:58
HLA-DQA1-mRNA	-0.828	0.436	-1.68	0.0263	0.563	0.312	1.02	0.0619	1	lm.nb	Adaptive Immunity, Interferon Signaling	NM_001285343.1:429
PDCD1LG2-mRNA	2.11	1.12	-0.0769	4.3	4.33	0.948	19.7	0.0631	1	Wald	Adaptive Immunity	NM_001083599.1:760
HLA-DPB1-mRNA	-0.813	0.43	-1.66	0.03	0.569	0.317	1.02	0.0632	1	lm.nb	Adaptive Immunity, Interferon Signaling	XM_005553343.1:545
HLA-DMA-mRNA	-0.826	0.439	-1.69	0.0339	0.564	0.311	1.02	0.0642	1	lm.nb		XM_005553355.1:281
IL21R-mRNA	0.66	0.351	-0.0282	1.35	1.58	0.981	2.54	0.0646	1	lm.nb	Interleukin Signaling	XM_001094102.2:295
F13A1-mRNA	0.607	0.323	-0.0261	1.24	1.52	0.982	2.36	0.0647	1	lm.nb		XM_001096669.1:740
CD247-mRNA	-0.689	0.374	-1.42	0.0443	0.62	0.373	1.03	0.0701	1	lm.nb	Adaptive Immunity	NM_001077423.1:191
CASP3-mRNA	0.445	0.25	-0.0458	0.935	1.36	0.969	1.91	0.0803	1	lm.nb	Apoptosis, Extracellular matrix organization	NM_001284835.1:670
CCND3-mRNA	0.521	0.295	-0.0582	1.1	1.43	0.96	2.14	0.0826	1	lm.nb	Cell Cycle, MAPK Signaling	XM_005553014.1:1367
NFKBIA-mRNA	0.628	0.356	-0.0703	1.33	1.55	0.952	2.51	0.0827	1	lm.nb	Adaptive Immunity, Fc Receptor Signaling, Innate Immunity, Interferon Signaling, NF-kB, TLR Signaling	NM_001284932.1:606
HLA-DQB1-mRNA	-0.969	0.554	-2.06	0.117	0.511	0.241	1.08	0.0849	1	lm.nb	Adaptive Immunity, Interferon Signaling	NM_001283172.1:428
IL18RAP-mRNA	1.66	0.959	-0.225	3.54	3.15	0.856	11.6	0.0892	1	Wald	Interleukin Signaling	XM_005575166.1:1147
NFIL3-mRNA	0.636	0.37	-0.0895	1.36	1.55	0.94	2.57	0.0905	1	lm.nb		XM_001101854.1:430
CD47-mRNA	0.331	0.193	-0.0469	0.709	1.26	0.968	1.63	0.0907	1	lm.nb	Extracellular matrix organization	XM_005548232.2:858
IL1B-mRNA	0.766	0.452	-0.12	1.65	1.7	0.92	3.14	0.0951	1	lm.nb	Interleukin Signaling	NM_001042756.1:391
MAP4K1-mRNA	-0.431	0.259	-0.938	0.0761	0.742	0.522	1.05	0.101	1	lm.nb	MAPK Signaling	XM_001082963.2:300
PRDM1-mRNA	0.453	0.273	-0.0817	0.987	1.37	0.945	1.98	0.102	1	lm.nb		XM_001087708.2:775
CREB1-mRNA	0.269	0.163	-0.0497	0.589	1.21	0.966	1.5	0.103	1	lm.nb	Adaptive Immunity, Fc Receptor Signaling, TLR Signaling	XM_001107192.2:885
C14orf166-mRNA	-0.165	0.101	-0.364	0.0338	0.892	0.777	1.02	0.109	1	lm.nb		XM_005561255.1:269
PTGS2-mRNA	-1.19	0.736	-2.63	0.256	0.439	0.162	1.19	0.112	1	lm.nb	Metabolism	XM_001107538.2:1343
MIF-mRNA	-0.288	0.18	-0.642	0.0653	0.819	0.641	1.05	0.115	1	lm.nb		NM_001283697.1:60
NFKBIZ-mRNA	0.365	0.229	-0.0846	0.814	1.29	0.943	1.76	0.117	1	lm.nb	NF-kB	XM_005548255.1:2861
RAF1-mRNA	0.452	0.289	-0.114	1.02	1.37	0.924	2.02	0.122	1	lm.nb	Adaptive Immunity, Fc Receptor Signaling, Interleukin Signaling, MAPK Signaling, VEGF Signaling	XM_005547856.1:2271
IL6ST-mRNA	-0.32	0.205	-0.723	0.082	0.801	0.606	1.06	0.123	1	lm.nb	Interleukin Signaling, MAPK Signaling	XM_005556924.1:2096
CCRL2-mRNA	2.28	1.46	-0.591	5.15	4.85	0.664	35.4	0.125	1	Wald		XM_001103165.2:488
BAX-mRNA	0.355	0.229	-0.0942	0.804	1.28	0.937	1.75	0.126	1	lm.nb	Apoptosis	XM_005589832.1:340
BTLA-mRNA	-0.423	0.276	-0.964	0.118	0.746	0.513	1.09	0.13	1	lm.nb	Adaptive Immunity	XM_005548166.1:1134
CFD-mRNA	0.572	0.375	-0.163	1.31	1.49	0.893	2.47	0.132	1	lm.nb	Complement System	XM_001117186.2:846
CCL2-mRNA	1.45	0.973	-0.452	3.36	2.74	0.731	10.3	0.14	1	Wald		NM_001032821.1:187
CD99-mRNA	0.282	0.191	-0.092	0.656	1.22	0.938	1.58	0.144	1	lm.nb		XM_005592879.1:540
IFI35-mRNA	2.09	1.43	-0.707	4.88	4.25	0.613	29.5	0.148	1	Wald	Interferon Signaling	XM_001112861.2:789
IL7R-mRNA	-0.512	0.352	-1.2	0.177	0.701	0.435	1.13	0.15	1	lm.nb	Interleukin Signaling	NM_001284908.1:522
IL6-mRNA	1.99	1.37	-0.696	4.67	3.97	0.617	25.5	0.151	1	Wald	Cellular Stress, Interleukin Signaling, MAPK Signaling	NM_001042733.1:139
CD82-mRNA	0.709	0.494	-0.259	1.68	1.63	0.835	3.2	0.156	1	lm.nb		XM_005578126.1:713
CTLA4-mRNA	-1.86	1.3	-4.4	0.686	0.276	0.0474	1.61	0.157	1	Wald	Adaptive Immunity	NM_001044739.1:364
HIF1A-mRNA	0.399	0.282	-0.153	0.951	1.32	0.9	1.93	0.161	1	lm.nb	Cellular Stress	XM_005561440.1:2618
LILRA1-mRNA	1.67	1.18	-0.646	3.99	3.19	0.639	15.9	0.162	1	Wald	Adaptive Immunity	NM_001040670.1:2367
IL1RAP-mRNA	0.583	0.415	-0.23	1.4	1.5	0.852	2.63	0.165	1	lm.nb	Interleukin Signaling	NM_001032960.1:1255
CAMP-mRNA	0.67	0.478	-0.267	1.61	1.59	0.831	3.05	0.166	1	lm.nb		NM_001033509.1:87
PLAU-mRNA	1.59	1.14	-0.647	3.82	3	0.638	14.1	0.169	1	Wald		XM_005565444.1:1078
CD69-mRNA	-2.24	1.63	-5.43	0.948	0.211	0.0231	1.93	0.173	1	Wald		XM_005570089.2:434
CCR1-mRNA	0.635	0.464	-0.274	1.54	1.55	0.827	2.92	0.176	1	lm.nb		NM_001032858.1:466
GNLY-mRNA	-0.548	0.404	-1.34	0.245	0.684	0.395	1.18	0.18	1	lm.nb		XM_005575397.1:801
TNFAIP3-mRNA	0.554	0.412	-0.254	1.36	1.47	0.839	2.57	0.183	1	lm.nb	Death Receptor Signaling, Interferon Signaling	NM_001283816.1:1043
CHUK-mRNA	0.268	0.2	-0.124	0.659	1.2	0.918	1.58	0.185	1	lm.nb	Adaptive Immunity, Death Receptor Signaling, Fc Receptor Signaling, Innate Immunity, Interferon Signaling, Interleukin Signaling, NF-kB, TLR Signaling	XM_005566180.1:1561
GP1BB-mRNA	0.801	0.598	-0.371	1.97	1.74	0.773	3.93	0.185	1	lm.nb		XM_015149714.1:370
TARP-mRNA	-0.668	0.504	-1.66	0.32	0.63	0.317	1.25	0.19	1	lm.nb		XM_015133689.1:350
IKZF3-mRNA	-0.455	0.344	-1.13	0.22	0.729	0.457	1.16	0.191	1	lm.nb		XM_005584045.1:1828
CD46-mRNA	-0.47	0.359	-1.17	0.234	0.722	0.443	1.18	0.195	1	lm.nb	Complement System	NM_001195746.1:225
TYK2-mRNA	0.222	0.17	-0.111	0.555	1.17	0.926	1.47	0.197	1	lm.nb	Interferon Signaling, Interleukin Signaling, MAPK Signaling	XM_001101130.2:2645
GNAQ-mRNA	-0.472	0.364	-1.19	0.242	0.721	0.44	1.18	0.2	1	lm.nb	Metabolism	XM_005581977.1:642
RAC1-mRNA	0.312	0.243	-0.164	0.789	1.24	0.893	1.73	0.203	1	lm.nb	Adaptive Immunity, Fc Receptor Signaling, MAPK Signaling, VEGF Signaling, Wnt Signaling	NM_001283802.1:1072
KLRK1-mRNA	-0.641	0.516	-1.65	0.37	0.641	0.318	1.29	0.218	1	lm.nb	Adaptive Immunity	NM_001283284.1:374
PDCD1-mRNA	-1.29	1.04	-3.34	0.759	0.409	0.099	1.69	0.222	1	Wald	Adaptive Immunity	NM_001114358.1:201
EGR1-mRNA	0.705	0.573	-0.419	1.83	1.63	0.748	3.55	0.223	1	lm.nb	Interferon Signaling	XM_005557906.1:2204
MS4A1-mRNA	-0.687	0.56	-1.78	0.41	0.621	0.29	1.33	0.224	1	lm.nb		XM_005577709.1:708
ICOSLG-mRNA	-1.38	1.13	-3.6	0.84	0.384	0.0822	1.79	0.227	1	Wald	Adaptive Immunity	XM_002803112.1:150
XBP1-mRNA	0.397	0.332	-0.254	1.05	1.32	0.838	2.07	0.237	1	lm.nb		NM_001190861.1:576
UBE2L3-mRNA	-0.341	0.287	-0.903	0.221	0.79	0.535	1.17	0.239	1	lm.nb	Adaptive Immunity	NM_001193593.1:178
PSMB7-mRNA	-0.132	0.111	-0.35	0.0866	0.913	0.785	1.06	0.241	1	lm.nb	Adaptive Immunity, Apoptosis, Cell Cycle, Fc Receptor Signaling, Interleukin Signaling, MAPK Signaling, Metabolism, NF-kB, VEGF Signaling, Wnt Signaling	XM_001083368.2:380
CSF2RB-mRNA	1.63	1.39	-1.09	4.36	3.1	0.469	20.5	0.245	1	Wald	Fc Receptor Signaling, Interleukin Signaling, MAPK Signaling, VEGF Signaling	XM_001086084.2:1149
ITLN1-mRNA	-1.14	0.984	-3.07	0.788	0.454	0.119	1.73	0.251	1	Wald		XM_005541233.1:716
BCL2L11-mRNA	-0.203	0.177	-0.551	0.144	0.868	0.683	1.1	0.255	1	lm.nb	Apoptosis	XM_005575254.1:1742
GNAS-mRNA	-0.138	0.123	-0.378	0.102	0.909	0.769	1.07	0.264	1	lm.nb	Metabolism	XM_005569452.1:2102
IL1R2-mRNA	-0.733	0.664	-2.03	0.568	0.602	0.244	1.48	0.273	1	lm.nb	Interleukin Signaling	NM_001047134.1:415
IL16-mRNA	0.296	0.269	-0.23	0.822	1.23	0.852	1.77	0.275	1	lm.nb	Interleukin Signaling	NM_001032808.1:910
PML-mRNA	2.16	2	-1.76	6.09	4.48	0.295	68.1	0.284	1	Wald	Interferon Signaling	NM_001042434.1:441
DDIT3-mRNA	1.66	1.55	-1.38	4.7	3.16	0.384	26	0.289	1	Wald		XM_005571332.1:291
CD86-mRNA	0.301	0.283	-0.253	0.855	1.23	0.839	1.81	0.29	1	lm.nb	Adaptive Immunity, Fc Receptor Signaling	NM_001042644.1:210
EGR2-mRNA	0.617	0.58	-0.521	1.75	1.53	0.697	3.37	0.292	1	lm.nb		XM_005565755.1:2073
NFKB1-mRNA	0.23	0.218	-0.198	0.658	1.17	0.872	1.58	0.297	1	lm.nb	Adaptive Immunity, Cellular Stress, Fc Receptor Signaling, Innate Immunity, Interferon Signaling, Interleukin Signaling, NF-kB, TLR Signaling	XM_005555555.1:1074
CLEC7A-mRNA	1.69	1.62	-1.48	4.87	3.23	0.358	29.2	0.3	1	Wald		NM_001032943.1:89
MAPKAPK2-mRNA	0.178	0.175	-0.166	0.522	1.13	0.892	1.44	0.313	1	lm.nb	Cellular Stress, MAPK Signaling, Metabolism, TLR Signaling, VEGF Signaling	XM_005540646.1:856
CD81-mRNA	0.16	0.158	-0.15	0.469	1.12	0.901	1.38	0.315	1	lm.nb	Adaptive Immunity	XM_005576902.1:601
TGFBI-mRNA	0.38	0.38	-0.363	1.12	1.3	0.777	2.18	0.32	1	lm.nb		XM_005557841.1:1261
CCL7-mRNA	1.27	1.28	-1.24	3.78	2.41	0.423	13.8	0.325	1	Wald		XM_001113381.2:78
TGFBR1-mRNA	-0.313	0.328	-0.955	0.33	0.805	0.516	1.26	0.343	1	lm.nb		XM_001112590.2:281
LILRA3-mRNA	1.31	1.38	-1.39	4.02	2.49	0.381	16.2	0.345	1	Wald	Adaptive Immunity	NM_001040675.1:230
RHOA-mRNA	0.15	0.158	-0.161	0.461	1.11	0.895	1.38	0.347	1	lm.nb	VEGF Signaling, Wnt Signaling	XM_001094831.2:315
IRGC-mRNA	1.45	1.54	-1.57	4.47	2.74	0.338	22.2	0.349	1	Wald		XM_005589461.2:1059
GPI-mRNA	-0.189	0.201	-0.583	0.206	0.877	0.668	1.15	0.352	1	lm.nb	Metabolism	XM_005588784.2:776
CFL1-mRNA	0.154	0.166	-0.172	0.479	1.11	0.888	1.39	0.359	1	lm.nb		XM_005577224.2:1183
PTPN22-mRNA	-0.305	0.331	-0.953	0.344	0.81	0.516	1.27	0.36	1	lm.nb		XM_005542274.1:2386
IL5RA-mRNA	0.878	0.958	-1	2.76	1.84	0.5	6.76	0.363	1	Wald	Fc Receptor Signaling, Interleukin Signaling, MAPK Signaling, VEGF Signaling	XM_005547648.1:769
CD14-mRNA	0.427	0.469	-0.492	1.35	1.34	0.711	2.54	0.366	1	lm.nb	Apoptosis, TLR Signaling	NM_001130433.1:517
JAK1-mRNA	-0.12	0.133	-0.38	0.139	0.92	0.768	1.1	0.367	1	lm.nb	Fc Receptor Signaling, Interferon Signaling, Interleukin Signaling, MAPK Signaling, VEGF Signaling	XM_005543157.1:1294
DEFA1-mRNA	0.61	0.676	-0.714	1.93	1.53	0.61	3.82	0.37	1	lm.nb		NM_001032862.1:199
LTBR-mRNA	1.38	1.53	-1.63	4.38	2.59	0.322	20.9	0.374	1	Wald	NF-kB	XM_005569894.1:729
CTNNB1-mRNA	0.118	0.133	-0.143	0.378	1.09	0.906	1.3	0.378	1	lm.nb	Apoptosis, Innate Immunity, VEGF Signaling, Wnt Signaling	XM_005546748.1:867
LGALS3-mRNA	-0.284	0.322	-0.915	0.347	0.821	0.531	1.27	0.381	1	lm.nb		XM_005561313.1:642
TNFRSF17-mRNA	-0.825	0.936	-2.66	1.01	0.565	0.158	2.01	0.382	1	Wald	NF-kB	XM_001106826.2:204
LAIR1-mRNA	0.34	0.391	-0.426	1.11	1.27	0.744	2.15	0.388	1	lm.nb	Adaptive Immunity	XM_005590317.1:341
CR2-mRNA	-1.45	1.7	-4.77	1.87	0.366	0.0366	3.67	0.396	1	Wald		XM_002801946.1:2862
IDO2-mRNA	0.843	0.989	-1.09	2.78	1.79	0.468	6.87	0.397	1	Wald	Metabolism	XM_001095833.2:363
CR1-mRNA	-1.26	1.5	-4.2	1.68	0.418	0.0546	3.2	0.404	1	Wald	Complement System	XM_002801945.1:2925
CD38-mRNA	-0.222	0.265	-0.742	0.297	0.857	0.598	1.23	0.405	1	lm.nb		XM_005554514.1:1197
PSMC2-mRNA	-0.177	0.211	-0.591	0.237	0.884	0.664	1.18	0.405	1	lm.nb	Adaptive Immunity, Apoptosis, Cell Cycle, Fc Receptor Signaling, Interleukin Signaling, MAPK Signaling, Metabolism, NF-kB, VEGF Signaling, Wnt Signaling	XM_005550431.1:982
TAP2-mRNA	1.69	2.01	-2.26	5.63	3.22	0.209	49.7	0.405	1	Wald	Adaptive Immunity	XM_002803985.1:555
SRC-mRNA	1.27	1.55	-1.78	4.32	2.41	0.292	19.9	0.417	1	Wald	Adaptive Immunity, Fc Receptor Signaling, Interleukin Signaling, MAPK Signaling, VEGF Signaling	XM_005568964.1:1080
DUSP4-mRNA	-1.25	1.55	-4.29	1.78	0.42	0.0512	3.44	0.422	1	Wald	Fc Receptor Signaling, Interleukin Signaling, MAPK Signaling, TLR Signaling, VEGF Signaling	XM_005562972.1:1898
IL8-mRNA	-0.464	0.576	-1.59	0.665	0.725	0.331	1.59	0.424	1	lm.nb	Interleukin Signaling	NM_001032965.1:125
IL2RG-mRNA	-0.214	0.269	-0.742	0.314	0.862	0.598	1.24	0.43	1	lm.nb	Fc Receptor Signaling, Interleukin Signaling, MAPK Signaling, VEGF Signaling	NM_001035529.1:645
RNASEL-mRNA	1.36	1.77	-2.11	4.83	2.56	0.232	28.4	0.445	1	Wald	Interferon Signaling	XM_005540173.2:2022
FCGR1A-mRNA	1.27	1.66	-1.98	4.51	2.41	0.253	22.9	0.447	1	Wald	Adaptive Immunity, Interferon Signaling	NM_001284040.1:867
CLEC4A-mRNA	0.389	0.51	-0.609	1.39	1.31	0.656	2.62	0.448	1	lm.nb		XM_001113405.2:190
SOCS1-mRNA	0.843	1.11	-1.33	3.01	1.79	0.399	8.07	0.449	1	Wald	Adaptive Immunity, Interferon Signaling, TLR Signaling	XM_005591262.1:760
IFNAR2-mRNA	1.34	1.77	-2.12	4.8	2.53	0.23	27.8	0.451	1	Wald	Interferon Signaling	XM_001092342.2:1272
BATF3-mRNA	1.25	1.65	-1.98	4.48	2.38	0.253	22.3	0.451	1	Wald		XM_005540791.1:296
C3AR1-mRNA	1.37	1.81	-2.18	4.92	2.58	0.221	30.2	0.452	1	Wald	Complement System	XM_001113373.1:564
ITGA4-mRNA	-0.126	0.167	-0.453	0.202	0.917	0.73	1.15	0.455	1	lm.nb	Adaptive Immunity, Extracellular matrix organization	XM_001100929.2:2035
CXCL12-mRNA	0.892	1.19	-1.44	3.22	1.86	0.368	9.35	0.456	1	Wald		NM_001032934.1:90
ATF2-mRNA	0.079	0.107	-0.13	0.288	1.06	0.914	1.22	0.462	1	loglinear	TLR Signaling	XM_005573535.1:1606
LTB4R-mRNA	0.896	1.22	-1.49	3.28	1.86	0.356	9.72	0.464	1	Wald		XM_001114016.2:262
TNFSF14-mRNA	1.02	1.41	-1.74	3.78	2.03	0.299	13.7	0.472	1	Wald	NF-kB	XM_015122635.1:389
ICAM4-mRNA	-0.661	0.921	-2.47	1.14	0.633	0.181	2.21	0.476	1	Wald	Adaptive Immunity, Extracellular matrix organization	XM_001100946.2:406
STAT5B-mRNA	0.218	0.306	-0.381	0.817	1.16	0.768	1.76	0.478	1	lm.nb	Interleukin Signaling	XM_001109317.2:255
TAL1-mRNA	-0.866	1.23	-3.29	1.55	0.548	0.103	2.93	0.485	1	Wald		XM_005543455.1:3194
IL2RA-mRNA	-0.911	1.32	-3.49	1.67	0.532	0.089	3.18	0.492	1	Wald	Fc Receptor Signaling, Interleukin Signaling, MAPK Signaling, VEGF Signaling	NM_001032917.1:652
CYSLTR1-mRNA	0.191	0.28	-0.357	0.74	1.14	0.781	1.67	0.497	1	lm.nb		XM_005594006.1:885
AHR-mRNA	-1.16	1.73	-4.55	2.22	0.446	0.0427	4.66	0.502	1	Wald		XM_005550046.1:1361
IL12RB2-mRNA	-0.721	1.08	-2.83	1.39	0.607	0.14	2.62	0.506	1	Wald	Interleukin Signaling	XM_001094235.1:882
CSF1-mRNA	1.17	1.75	-2.26	4.6	2.24	0.208	24.2	0.507	1	Wald		XM_001090841.2:374
APP-mRNA	0.168	0.253	-0.328	0.665	1.12	0.797	1.59	0.509	1	lm.nb	Extracellular matrix organization, Innate Immunity, Interferon Signaling, TLR Signaling	XM_002803170.1:1684
BIRC2-mRNA	-0.164	0.249	-0.652	0.324	0.893	0.637	1.25	0.512	1	lm.nb	Apoptosis, Death Receptor Signaling, NF-kB, TLR Signaling	XM_005579457.1:1941
HLA-DPA1-mRNA	-0.24	0.365	-0.956	0.475	0.847	0.516	1.39	0.513	1	lm.nb	Adaptive Immunity, Interferon Signaling	NM_001048247.1:214
CMKLR1-mRNA	0.867	1.33	-1.74	3.47	1.82	0.3	11.1	0.516	1	Wald		XM_005572139.1:3939
NR3C1-mRNA	-0.183	0.282	-0.736	0.371	0.881	0.6	1.29	0.52	1	lm.nb		XM_005558115.1:1376
CD5-mRNA	-1.13	1.76	-4.58	2.32	0.457	0.0417	5.01	0.524	1	Wald		XM_005578865.1:1771
TNFRSF13C-mRNA	-1.28	2.02	-5.24	2.68	0.412	0.0265	6.4	0.529	1	Wald	NF-kB	XM_001101623.2:356
CD83-mRNA	-1.14	1.81	-4.67	2.4	0.455	0.0392	5.28	0.531	1	Wald		XM_005553991.1:694
CD24-mRNA	-0.762	1.22	-3.15	1.63	0.59	0.112	3.09	0.534	1	Wald		XM_005552236.1:484
CD19-mRNA	-0.752	1.2	-3.11	1.61	0.594	0.116	3.05	0.534	1	Wald	Adaptive Immunity, Fc Receptor Signaling	XM_001103043.2:655
TNF-mRNA	1.05	1.68	-2.24	4.33	2.06	0.211	20.2	0.535	1	Wald	Death Receptor Signaling, NF-kB	NM_001047149.1:195
CD1D-mRNA	1.25	2.02	-2.7	5.2	2.38	0.154	36.8	0.536	1	Wald		NM_001033114.1:910
C4A-mRNA	1.26	2.05	-2.77	5.29	2.39	0.147	39	0.542	1	Wald	Complement System	XM_002805966.1:1627
IFNB1-mRNA	0.86	1.42	-1.93	3.65	1.82	0.263	12.5	0.547	1	Wald	Cellular Stress, Interferon Signaling	NM_001135795.1:272
CXCR6-mRNA	-0.641	1.06	-2.72	1.44	0.641	0.152	2.71	0.548	1	Wald		NM_001047141.1:330
EWSR1-mRNA	0.0944	0.159	-0.217	0.406	1.07	0.86	1.33	0.555	1	lm.nb		XM_005567685.1:945
CXCL6-mRNA	0.627	1.06	-1.45	2.71	1.54	0.365	6.53	0.557	1	Wald		XM_005555086.1:565
BLK-mRNA	-0.683	1.16	-2.95	1.58	0.623	0.129	3	0.557	1	Wald	Adaptive Immunity	XM_005562580.1:711
PSMD7-mRNA	0.105	0.182	-0.25	0.461	1.08	0.841	1.38	0.563	1	lm.nb	Adaptive Immunity, Apoptosis, Cell Cycle, Fc Receptor Signaling, Interleukin Signaling, MAPK Signaling, Metabolism, NF-kB, VEGF Signaling, Wnt Signaling	XM_001102147.2:170
CD96-mRNA	-0.711	1.23	-3.12	1.7	0.611	0.115	3.24	0.565	1	Wald	Adaptive Immunity	XM_005548190.1:437
TGFB1-mRNA	0.0943	0.166	-0.232	0.421	1.07	0.852	1.34	0.573	1	lm.nb	Extracellular matrix organization	XM_005589339.1:1170
TLR7-mRNA	0.632	1.13	-1.59	2.86	1.55	0.332	7.24	0.579	1	Wald	TLR Signaling	NM_001130426.1:55
ITGAX-mRNA	0.973	1.76	-2.48	4.43	1.96	0.179	21.6	0.583	1	Wald	Extracellular matrix organization	XM_005591741.1:2025
DOCK9-mRNA	-0.971	1.77	-4.44	2.5	0.51	0.0461	5.65	0.585	1	Wald		XM_005586152.1:1971
CD1A-mRNA	-0.516	0.941	-2.36	1.33	0.699	0.195	2.51	0.585	1	Wald		XM_005595551.1:2397
KLRG1-mRNA	-0.521	0.949	-2.38	1.34	0.697	0.192	2.53	0.585	1	Wald	Adaptive Immunity	XM_005570060.1:673
KIT-mRNA	-0.702	1.28	-3.22	1.81	0.615	0.107	3.51	0.586	1	Wald	Adaptive Immunity, Fc Receptor Signaling, Interleukin Signaling, MAPK Signaling, VEGF Signaling	XM_005555273.1:1317
PLA2G6-mRNA	0.747	1.37	-1.94	3.43	1.68	0.261	10.8	0.588	1	Wald	Metabolism	XM_002798388.1:2066
HAVCR2-mRNA	-0.625	1.16	-2.9	1.65	0.648	0.134	3.15	0.593	1	Wald	Interleukin Signaling	XM_005558381.1:529
CCR2-mRNA	0.167	0.311	-0.442	0.776	1.12	0.736	1.71	0.593	1	lm.nb		NM_001032806.1:40
CIITA-mRNA	-0.813	1.53	-3.82	2.19	0.569	0.0709	4.57	0.598	1	Wald	Interferon Signaling	XM_001103518.2:558
GZMM-mRNA	-0.569	1.08	-2.68	1.54	0.674	0.156	2.91	0.599	1	Wald	Complement System	XM_005595770.1:157
CDC42-mRNA	-0.0767	0.146	-0.363	0.21	0.948	0.777	1.16	0.602	1	lm.nb	Adaptive Immunity, MAPK Signaling, VEGF Signaling	XM_005553127.1:145
MAP4K4-mRNA	0.146	0.279	-0.4	0.692	1.11	0.758	1.62	0.602	1	lm.nb	Cellular Stress, MAPK Signaling	XM_005575143.1:2011
PRF1-mRNA	-0.24	0.461	-1.14	0.664	0.847	0.453	1.58	0.604	1	lm.nb		XM_005565623.1:1621
CXCR3-mRNA	-0.897	1.73	-4.29	2.49	0.537	0.0512	5.64	0.606	1	Wald		XM_005593931.1:680
NLRP3-mRNA	0.897	1.74	-2.51	4.3	1.86	0.176	19.7	0.607	1	Wald		XM_005539576.1:2196
MAPK1-mRNA	-0.0926	0.18	-0.445	0.26	0.938	0.735	1.2	0.608	1	lm.nb	Cell Cycle, Cellular Stress, Fc Receptor Signaling, Interleukin Signaling, MAPK Signaling, TLR Signaling, VEGF Signaling	XM_001089600.1:1210
BCL3-mRNA	0.988	1.94	-2.81	4.79	1.98	0.143	27.6	0.612	1	Wald		XM_001109319.2:329
PTGER2-mRNA	0.706	1.4	-2.03	3.44	1.63	0.245	10.9	0.615	1	Wald		XM_005561261.1:1979
MAF-mRNA	-1.24	2.48	-6.11	3.62	0.423	0.0145	12.3	0.618	1	Wald		XM_005592863.1:782
MBP-mRNA	0.852	1.73	-2.53	4.23	1.8	0.173	18.8	0.623	1	Wald		XM_001098960.2:707
CCL26-mRNA	-0.882	1.79	-4.39	2.63	0.543	0.0477	6.17	0.624	1	Wald		XM_001109808.2:20
HLA-DMB-mRNA	-0.76	1.55	-3.79	2.27	0.59	0.0722	4.83	0.625	1	Wald	Adaptive Immunity	XM_002803688.1:1486
HLA-DOB-mRNA	-0.776	1.58	-3.88	2.33	0.584	0.0678	5.02	0.626	1	Wald	Adaptive Immunity	XM_005553370.1:723
LILRB3-mRNA	0.597	1.22	-1.79	2.99	1.51	0.289	7.93	0.626	1	Wald	Adaptive Immunity	XM_015125531.1:652
IL4R-mRNA	1.02	2.11	-3.11	5.15	2.03	0.116	35.5	0.63	1	Wald	Interleukin Signaling	XM_001093763.2:655
CD40-mRNA	-0.708	1.49	-3.62	2.21	0.612	0.0812	4.62	0.636	1	Wald	Adaptive Immunity, NF-kB	XM_001104255.1:180
IL15-mRNA	1.07	2.26	-3.37	5.51	2.1	0.0968	45.5	0.638	1	Wald	Interleukin Signaling	NM_001044731.1:113
ICAM3-mRNA	0.867	1.85	-2.75	4.49	1.82	0.148	22.4	0.64	1	Wald	Adaptive Immunity, Extracellular matrix organization	NM_001195749.1:233
CCL5-mRNA	-0.216	0.461	-1.12	0.687	0.861	0.461	1.61	0.641	1	lm.nb		NM_001032850.1:170
IL12RB1-mRNA	1.05	2.26	-3.38	5.48	2.07	0.0963	44.6	0.643	1	Wald	Interleukin Signaling	XM_001115186.2:1312
SKI-mRNA	-0.842	1.84	-4.44	2.76	0.558	0.046	6.76	0.648	1	Wald		XM_001086434.1:222
MAP2K4-mRNA	-0.167	0.369	-0.89	0.555	0.89	0.54	1.47	0.651	1	lm.nb	Cellular Stress, Fc Receptor Signaling, Interleukin Signaling, MAPK Signaling, TLR Signaling	XM_001114292.2:385
CEACAM1-mRNA	-0.501	1.11	-2.67	1.67	0.707	0.157	3.17	0.652	1	Wald	Extracellular matrix organization	XM_005589369.1:1624
CARD9-mRNA	0.862	1.91	-2.88	4.61	1.82	0.136	24.4	0.653	1	Wald		XM_001095549.2:1126
TBX21-mRNA	0.149	0.334	-0.506	0.803	1.11	0.704	1.74	0.658	1	lm.nb		XM_005583510.1:744
CD28-mRNA	-1.06	2.41	-5.79	3.66	0.479	0.0181	12.7	0.661	1	Wald	Adaptive Immunity, Fc Receptor Signaling	NM_001042641.2:145
CASP10-mRNA	1.02	2.34	-3.57	5.61	2.02	0.0839	48.8	0.666	1	Wald	Death Receptor Signaling, Interferon Signaling	XM_001097804.2:1184
KIR3DL1-mRNA	-0.449	1.06	-2.53	1.63	0.732	0.173	3.09	0.673	1	Wald	Adaptive Immunity	NM_001193463.1:758
CXCR4-mRNA	-0.149	0.353	-0.842	0.543	0.902	0.558	1.46	0.674	1	lm.nb		NM_001042645.1:610
PTGIR-mRNA	1.14	2.73	-4.21	6.48	2.2	0.0541	89.3	0.678	1	Wald		XM_005589661.1:920
TPSAB1-mRNA	0.611	1.47	-2.28	3.5	1.53	0.206	11.3	0.68	1	Wald	Extracellular matrix organization	XM_005590832.2:868
TICAM1-mRNA	0.602	1.47	-2.27	3.48	1.52	0.207	11.1	0.683	1	Wald	Apoptosis, Innate Immunity, TLR Signaling	NM_001287328.1:1134
BATF-mRNA	1.05	2.58	-4	6.1	2.08	0.0626	68.8	0.684	1	Wald		XM_005561820.1:826
PLAUR-mRNA	0.587	1.48	-2.31	3.48	1.5	0.202	11.2	0.692	1	Wald		XM_001106634.2:532
HLA-C-mRNA	1.07	2.7	-4.22	6.36	2.1	0.0537	82	0.693	1	loglinear	Adaptive Immunity, Interferon Signaling	NM_001048245.1:230
TIGIT-mRNA	-0.755	1.95	-4.58	3.07	0.593	0.0418	8.4	0.7	1	Wald		XM_005548101.1:411
ZAP70-mRNA	-0.511	1.32	-3.1	2.08	0.702	0.116	4.23	0.7	1	Wald	Adaptive Immunity	XM_005575029.1:1045
CD79B-mRNA	-0.715	1.88	-4.4	2.97	0.609	0.0473	7.84	0.705	1	Wald	Adaptive Immunity	XM_005584687.1:260
IL10-mRNA	0.567	1.52	-2.42	3.55	1.48	0.187	11.7	0.711	1	Wald		XM_005540653.1:448
CCR3-mRNA	0.431	1.16	-1.85	2.71	1.35	0.277	6.55	0.713	1	Wald		NM_001047140.1:543
CD209-mRNA	0.477	1.29	-2.06	3.01	1.39	0.24	8.06	0.713	1	Wald		NM_001032870.1:169
KLRC1-mRNA	0.42	1.14	-1.82	2.66	1.34	0.284	6.31	0.714	1	Wald	Adaptive Immunity	NM_001284177.1:95
CCR6-mRNA	-0.621	1.69	-3.94	2.69	0.65	0.0653	6.47	0.715	1	Wald		NM_001032935.1:85
LTF-mRNA	-0.294	0.802	-1.87	1.28	0.815	0.274	2.43	0.715	1	lm.nb		XM_005546908.1:1534
TOLLIP-mRNA	0.842	2.33	-3.73	5.42	1.79	0.0753	42.7	0.719	1	Wald	Interleukin Signaling	XM_005576837.1:609
ICAM1-mRNA	0.859	2.39	-3.83	5.54	1.81	0.0705	46.6	0.721	1	Wald	Adaptive Immunity, Extracellular matrix organization, Interferon Signaling	NM_001047135.1:1170
POU2F2-mRNA	0.677	1.91	-3.06	4.41	1.6	0.12	21.3	0.724	1	Wald		XM_002808195.1:1136
MAPK3-mRNA	0.0839	0.238	-0.383	0.551	1.06	0.767	1.46	0.726	1	lm.nb	Cell Cycle, Cellular Stress, Fc Receptor Signaling, Interferon Signaling, Interleukin Signaling, MAPK Signaling, TLR Signaling, VEGF Signaling	XM_002802443.1:1010
CD8A-mRNA	-0.583	1.66	-3.84	2.67	0.668	0.0701	6.36	0.727	1	Wald	Adaptive Immunity	XM_001092778.2:630
PPP1R12B-mRNA	-0.687	1.96	-4.53	3.16	0.621	0.0433	8.92	0.727	1	Wald	Cell Cycle	XM_001106168.2:540
IL1RL1-mRNA	-0.347	0.998	-2.3	1.61	0.786	0.203	3.05	0.729	1	Wald	Interleukin Signaling	XM_005575158.1:1026
CD36-mRNA	0.323	0.931	-1.5	2.15	1.25	0.353	4.43	0.73	1	Wald	Adaptive Immunity, Metabolism, TLR Signaling	NM_001032913.1:1240
CD2-mRNA	-0.604	1.79	-4.1	2.9	0.658	0.0582	7.44	0.736	1	Wald		NM_001283777.1:636
GATA3-mRNA	-0.511	1.52	-3.49	2.47	0.702	0.0887	5.55	0.738	1	Wald		XM_005564600.1:1760
CD55-mRNA	0.124	0.372	-0.606	0.853	1.09	0.657	1.81	0.741	1	lm.nb	Complement System	XM_005540684.1:827
ALOX5-mRNA	0.488	1.48	-2.41	3.38	1.4	0.189	10.4	0.742	1	Wald	Metabolism	XM_005565109.1:700
IL23A-mRNA	-0.552	1.68	-3.84	2.74	0.682	0.0698	6.66	0.743	1	Wald	Interleukin Signaling	NM_001194669.1:400
RELA-mRNA	0.663	2.02	-3.3	4.63	1.58	0.101	24.7	0.744	1	Wald	Adaptive Immunity, Cellular Stress, Fc Receptor Signaling, Innate Immunity, Interferon Signaling, Interleukin Signaling, TLR Signaling	XM_005577248.1:1689
NOD1-mRNA	0.705	2.16	-3.52	4.93	1.63	0.0871	30.5	0.745	1	Wald	Interleukin Signaling, TLR Signaling	XM_005549884.1:2719
HSPB2-mRNA	0.559	1.73	-2.84	3.96	1.47	0.14	15.5	0.748	1	Wald		XM_005579610.1:435
DPP4-mRNA	-0.876	2.74	-6.24	4.49	0.545	0.0132	22.5	0.75	1	Wald		NM_001039190.1:805
PTAFR-mRNA	0.158	0.493	-0.809	1.12	1.12	0.571	2.18	0.75	1	lm.nb	Interferon Signaling	XM_005544241.1:1072
RELB-mRNA	0.82	2.63	-4.34	5.98	1.77	0.0495	63	0.756	1	Wald	NF-kB	XM_001104559.2:724
HMGN1-mRNA	-0.063	0.206	-0.466	0.34	0.957	0.724	1.27	0.761	1	lm.nb		XM_005548677.1:914
TRAF5-mRNA	-0.729	2.42	-5.47	4.01	0.603	0.0226	16.1	0.764	1	Wald		XM_005540752.1:1091
AREG-mRNA	-0.429	1.44	-3.26	2.4	0.743	0.104	5.29	0.768	1	Wald		XM_001101978.2:405
SIGIRR-mRNA	-0.656	2.22	-5	3.69	0.635	0.0313	12.9	0.768	1	Wald	TLR Signaling	XM_005576724.1:1856
IL11RA-mRNA	-0.473	1.65	-3.71	2.77	0.721	0.0764	6.8	0.776	1	Wald	Interleukin Signaling	XM_005581441.1:642
IL29-mRNA	-0.52	1.87	-4.18	3.14	0.698	0.0553	8.8	0.781	1	Wald	Interleukin Signaling	XM_001085768.2:255
CXCL9-mRNA	0.311	1.13	-1.91	2.53	1.24	0.267	5.77	0.784	1	Wald		NM_001032936.1:60
CD22-mRNA	-0.355	1.29	-2.89	2.18	0.782	0.135	4.54	0.785	1	Wald	Adaptive Immunity	XM_001111493.1:2450
C9-mRNA	-0.654	2.4	-5.36	4.06	0.636	0.0243	16.6	0.786	1	Wald	Complement System	XM_001084671.2:595
THBS1-mRNA	-0.123	0.453	-1.01	0.765	0.918	0.496	1.7	0.787	1	lm.nb	Extracellular matrix organization	XM_001093770.2:2670
TNFSF11-mRNA	0.302	1.13	-1.91	2.51	1.23	0.266	5.71	0.79	1	Wald	NF-kB	XM_005585744.1:621
CD59-mRNA	0.0918	0.344	-0.583	0.766	1.07	0.668	1.7	0.79	1	lm.nb	Complement System	XM_005578241.1:812
TNFRSF14-mRNA	0.654	2.46	-4.17	5.48	1.57	0.0555	44.6	0.791	1	Wald	Adaptive Immunity, NF-kB	NM_001043357.1:107
MEF2BNB-mRNA	0.665	2.51	-4.25	5.58	1.59	0.0525	47.9	0.792	1	Wald		XM_005588524.1:344
HDAC4-mRNA	0.611	2.32	-3.94	5.16	1.53	0.0651	35.8	0.793	1	Wald		XM_005574802.1:2433
CRADD-mRNA	-0.399	1.57	-3.47	2.67	0.759	0.0902	6.38	0.8	1	Wald		XM_005571871.1:694
ATG7-mRNA	0.569	2.25	-3.84	4.98	1.48	0.0698	31.5	0.801	1	Wald	Adaptive Immunity, Cellular Stress	NM_001265972.1:136
CMA1-mRNA	-0.556	2.23	-4.92	3.81	0.68	0.033	14	0.804	1	Wald	Extracellular matrix organization	NM_001285192.1:191
SH2D1A-mRNA	-0.405	1.63	-3.61	2.8	0.755	0.0821	6.95	0.805	1	Wald	Adaptive Immunity	NM_001032837.1:135
NFKB2-mRNA	0.402	1.64	-2.81	3.61	1.32	0.143	12.2	0.807	1	Wald	Innate Immunity, Interferon Signaling, Interleukin Signaling, NF-kB, TLR Signaling	XM_001104566.2:905
PAX5-mRNA	-0.432	1.76	-3.89	3.02	0.741	0.0676	8.13	0.807	1	Wald		XM_005581286.1:699
IL1R1-mRNA	0.29	1.19	-2.04	2.62	1.22	0.243	6.15	0.808	1	Wald	Interleukin Signaling	XM_005575155.1:1899
CLEC4E-mRNA	-0.159	0.662	-1.46	1.14	0.896	0.365	2.2	0.811	1	lm.nb		XM_001118423.2:173
TGFB2-mRNA	-0.416	1.74	-3.82	2.99	0.75	0.0708	7.94	0.812	1	Wald	Extracellular matrix organization	XM_005540874.1:1913
JAK3-mRNA	-0.492	2.09	-4.6	3.61	0.711	0.0413	12.2	0.815	1	Wald	Fc Receptor Signaling, Interleukin Signaling, MAPK Signaling, VEGF Signaling	XM_001115037.2:2516
MRC1-mRNA	-0.259	1.11	-2.43	1.91	0.835	0.185	3.77	0.816	1	Wald	Adaptive Immunity	XM_005564743.1:1361
SMAD2-mRNA	-0.029	0.126	-0.276	0.218	0.98	0.826	1.16	0.819	1	lm.nb		XM_005586756.1:1085
IL7-mRNA	-0.542	2.37	-5.18	4.09	0.687	0.0276	17.1	0.82	1	Wald	Interleukin Signaling	XM_005563593.1:654
KIR3DL2-mRNA	0.344	1.51	-2.62	3.3	1.27	0.163	9.87	0.821	1	Wald	Adaptive Immunity	XM_005595311.1:1444
LTB4R2-mRNA	0.365	1.61	-2.79	3.52	1.29	0.145	11.5	0.821	1	Wald		XM_001113942.2:1007
CEACAM6-mRNA	0.284	1.31	-2.29	2.86	1.22	0.205	7.24	0.829	1	Wald	Extracellular matrix organization	XM_005589431.1:670
MME-mRNA	0.245	1.14	-1.98	2.47	1.19	0.253	5.55	0.83	1	Wald		XM_001105564.1:1261
IKBKAP-mRNA	-0.571	2.67	-5.81	4.67	0.673	0.0178	25.4	0.832	1	Wald	NF-kB	XM_005581114.1:2077
CEACAM8-mRNA	0.28	1.34	-2.35	2.91	1.21	0.197	7.49	0.835	1	Wald	Extracellular matrix organization	XM_005589367.1:913
MAFF-mRNA	-0.519	2.49	-5.4	4.36	0.698	0.0238	20.5	0.836	1	Wald		XM_005567311.1:1380
ITGB1-mRNA	-0.0257	0.124	-0.269	0.218	0.982	0.83	1.16	0.837	1	lm.nb	Adaptive Immunity, Extracellular matrix organization	XM_002805609.1:1430
KLRF1-mRNA	0.196	0.959	-1.68	2.07	1.15	0.311	4.21	0.839	1	Wald	Adaptive Immunity	NM_001285324.1:514
KLRD1-mRNA	-0.114	0.571	-1.23	1.01	0.924	0.425	2.01	0.842	1	lm.nb	Adaptive Immunity	NM_001032828.1:365
IFNG-mRNA	-0.212	1.06	-2.29	1.87	0.863	0.205	3.64	0.842	1	Wald	Interferon Signaling	NM_001287657.1:358
CXCL1-mRNA	-0.373	1.87	-4.04	3.29	0.772	0.061	9.77	0.842	1	Wald		NM_001283494.1:51
BLNK-mRNA	-0.518	2.59	-5.6	4.57	0.699	0.0206	23.7	0.842	1	Wald	Adaptive Immunity, Interleukin Signaling	XM_001100700.2:975
TNFRSF13B-mRNA	-0.266	1.33	-2.88	2.35	0.832	0.136	5.08	0.842	1	Wald	NF-kB	XM_005582995.1:465
CCL15-mRNA	0.184	0.924	-1.63	1.99	1.14	0.324	3.98	0.843	1	Wald		XM_002800380.1:156
CD80-mRNA	0.348	1.79	-3.17	3.86	1.27	0.111	14.5	0.847	1	Wald	Adaptive Immunity, Fc Receptor Signaling	NM_001042642.1:320
TCF7-mRNA	-0.332	1.74	-3.74	3.08	0.795	0.0746	8.46	0.85	1	Wald	Wnt Signaling	XM_005595987.1:820
SLAMF1-mRNA	-0.388	2.16	-4.63	3.85	0.764	0.0405	14.4	0.858	1	Wald		XM_001117605.2:526
PDCD2-mRNA	-0.426	2.4	-5.14	4.29	0.745	0.0284	19.5	0.86	1	Wald		XM_005551355.1:362
ENTPD1-mRNA	0.411	2.4	-4.3	5.12	1.33	0.0507	34.9	0.865	1	Wald		XM_002805770.1:1254
TRAF2-mRNA	0.372	2.19	-3.92	4.66	1.29	0.0661	25.3	0.866	1	Wald	Apoptosis, Death Receptor Signaling, Interferon Signaling, NF-kB	XM_005580376.1:1555
ITGA6-mRNA	-0.532	3.16	-6.73	5.66	0.691	0.00944	50.7	0.867	1	Wald	Extracellular matrix organization	XM_001086200.2:605
IFNAR1-mRNA	0.515	3.08	-5.51	6.54	1.43	0.0219	93.3	0.868	1	Wald	Interferon Signaling	XM_001092098.1:143
SMPD3-mRNA	0.171	1.03	-1.85	2.2	1.13	0.276	4.59	0.869	1	Wald	Death Receptor Signaling, Metabolism	XM_005592346.1:1643
NFATC2-mRNA	-0.494	2.99	-6.36	5.37	0.71	0.0122	41.4	0.869	1	Wald	Fc Receptor Signaling	XM_005569356.1:2090
TNFSF12-mRNA	0.501	3.08	-5.53	6.53	1.41	0.0216	92.7	0.871	1	Wald	NF-kB	NM_001205135.1:280
BAD-mRNA	-0.308	1.91	-4.04	3.43	0.808	0.0606	10.8	0.872	1	Wald	Adaptive Immunity, Apoptosis, Fc Receptor Signaling	XM_005577426.2:425
BCL10-mRNA	0.493	3.17	-5.71	6.7	1.41	0.0191	104	0.877	1	Wald	Adaptive Immunity, Fc Receptor Signaling	XM_005542846.1:722
LAMP3-mRNA	-0.27	1.74	-3.68	3.14	0.829	0.078	8.82	0.877	1	Wald		XM_005546488.1:987
PDGFB-mRNA	-0.275	1.79	-3.79	3.24	0.827	0.0722	9.46	0.879	1	Wald	Adaptive Immunity, Extracellular matrix organization, Fc Receptor Signaling, Interleukin Signaling, MAPK Signaling, VEGF Signaling	XM_005567244.1:2051
SLC2A1-mRNA	-0.27	1.8	-3.8	3.26	0.829	0.0718	9.58	0.881	1	Wald	Metabolism	XM_005543699.1:2110
CXCL3-mRNA	0.236	1.58	-2.85	3.33	1.18	0.138	10	0.882	1	Wald		NM_001032879.1:202
MEF2C-mRNA	-0.311	2.1	-4.42	3.8	0.806	0.0467	13.9	0.882	1	Wald	TLR Signaling	XM_001086519.1:1210
IL27-mRNA	-0.282	1.9	-4.01	3.44	0.823	0.0622	10.9	0.883	1	Wald	Interleukin Signaling	XM_001097165.2:172
CD9-mRNA	0.0473	0.323	-0.586	0.68	1.03	0.666	1.6	0.884	1	lm.nb		XM_005569889.1:719
MAP2K6-mRNA	-0.562	3.85	-8.1	6.97	0.677	0.00365	126	0.884	1	Wald	Cellular Stress, Interleukin Signaling, MAPK Signaling, TLR Signaling	NM_001261706.1:1132
KIR3DL3-mRNA	-0.18	1.25	-2.63	2.27	0.882	0.161	4.83	0.886	1	Wald		XM_005590338.1:878
CD207-mRNA	-0.182	1.3	-2.72	2.36	0.882	0.151	5.14	0.889	1	Wald	Adaptive Immunity	XM_005575643.2:659
TNFRSF4-mRNA	-0.204	1.49	-3.13	2.72	0.868	0.115	6.58	0.891	1	Wald	NF-kB	XM_005545122.1:233
VCAM1-mRNA	-0.241	1.77	-3.72	3.24	0.846	0.076	9.42	0.892	1	Wald	Adaptive Immunity, Extracellular matrix organization, Interferon Signaling	XM_005542580.1:955
CCR5-mRNA	0.268	2	-3.66	4.19	1.2	0.0792	18.3	0.894	1	Wald		XM_005546902.1:1188
FCER1A-mRNA	-0.199	1.49	-3.12	2.72	0.871	0.115	6.61	0.894	1	Wald	Fc Receptor Signaling	XM_005541313.1:452
NCAM1-mRNA	-0.203	1.54	-3.22	2.81	0.869	0.107	7.03	0.896	1	Wald	Extracellular matrix organization, Fc Receptor Signaling, Interferon Signaling, Interleukin Signaling, MAPK Signaling, VEGF Signaling	XM_005579655.1:1488
CFI-mRNA	-0.214	1.64	-3.42	2.99	0.862	0.0932	7.97	0.896	1	Wald	Complement System	XM_001087512.2:1008
PTGFR-mRNA	0.179	1.39	-2.55	2.9	1.13	0.171	7.49	0.898	1	Wald		XM_005542941.1:1071
MYC-mRNA	0.355	2.75	-5.04	5.75	1.28	0.0305	53.7	0.898	1	Wald	Cell Cycle, MAPK Signaling, Wnt Signaling	NM_001142873.1:1200
EOMES-mRNA	-0.227	1.77	-3.69	3.24	0.854	0.0772	9.44	0.898	1	Wald		XM_005545584.1:1990
RAPGEF2-mRNA	-0.17	1.33	-2.77	2.43	0.889	0.147	5.39	0.899	1	Wald	Fc Receptor Signaling, Interleukin Signaling, MAPK Signaling, VEGF Signaling	XM_001093090.2:3725
NCR1-mRNA	0.144	1.13	-2.06	2.35	1.1	0.239	5.1	0.899	1	Wald	Adaptive Immunity	XM_005590349.1:1188
FADD-mRNA	0.463	3.64	-6.66	7.59	1.38	0.00986	193	0.899	1	Wald	Apoptosis, Death Receptor Signaling, Interferon Signaling, TLR Signaling	XM_005576969.1:596
THY1-mRNA	-0.171	1.38	-2.88	2.54	0.888	0.136	5.8	0.902	1	Wald		XM_005579921.1:490
PLA2G4A-mRNA	0.265	2.16	-3.97	4.5	1.2	0.0639	22.6	0.903	1	Wald	Metabolism	XM_005540257.1:711
CYSLTR2-mRNA	-0.183	1.5	-3.13	2.76	0.881	0.115	6.77	0.904	1	Wald		XM_005585841.1:592
MAFG-mRNA	0.352	2.9	-5.32	6.03	1.28	0.025	65.2	0.904	1	Wald		XM_005585281.1:3773
CCR7-mRNA	-0.221	1.85	-3.84	3.4	0.858	0.0698	10.5	0.905	1	Wald		NM_001032884.1:178
TRAF1-mRNA	-0.203	1.7	-3.53	3.13	0.869	0.0863	8.75	0.905	1	Wald	Death Receptor Signaling	XM_001095862.2:983
TP53-mRNA	-0.477	4	-8.32	7.37	0.719	0.00312	166	0.906	1	Wald	Apoptosis, Cell Cycle, Cellular Stress	XM_005582787.1:1006
CCR4-mRNA	-0.251	2.12	-4.42	3.91	0.84	0.0469	15.1	0.906	1	Wald		XM_005545534.1:830
BTK-mRNA	0.31	2.64	-4.86	5.48	1.24	0.0344	44.7	0.907	1	Wald	Adaptive Immunity, Fc Receptor Signaling, TLR Signaling	XM_002806330.1:1175
NOTCH1-mRNA	0.262	2.25	-4.15	4.68	1.2	0.0562	25.5	0.908	1	Wald		XM_001116824.1:174
ICAM2-mRNA	-0.0257	0.221	-0.459	0.408	0.982	0.727	1.33	0.908	1	lm.nb	Adaptive Immunity, Extracellular matrix organization	NM_001195389.1:825
CSF3-mRNA	-0.222	1.98	-4.11	3.67	0.858	0.0578	12.7	0.911	1	Wald		XM_001095097.2:798
IKZF2-mRNA	-0.235	2.16	-4.47	4	0.85	0.0451	16	0.914	1	Wald		XM_001083114.2:935
FCGRT-mRNA	-0.199	1.83	-3.79	3.39	0.871	0.0722	10.5	0.914	1	Wald		XM_001115276.2:694
PTGS1-mRNA	0.199	1.85	-3.42	3.82	1.15	0.0935	14.1	0.915	1	Wald	Metabolism	XM_005580874.1:1122
CCL24-mRNA	-0.124	1.19	-2.45	2.2	0.918	0.183	4.6	0.917	1	Wald		NM_001194459.1:124
TRAF6-mRNA	0.294	2.83	-5.25	5.84	1.23	0.0263	57.2	0.918	1	Wald	Adaptive Immunity, Fc Receptor Signaling, Interferon Signaling, Interleukin Signaling, TLR Signaling	XM_005578173.1:1458
C8B-mRNA	0.18	1.74	-3.24	3.6	1.13	0.106	12.1	0.918	1	Wald	Complement System	XM_001114456.2:215
KLRC3-mRNA	-0.0681	0.684	-1.41	1.27	0.954	0.377	2.42	0.921	1	lm.nb		XM_005595216.1:692
AICDA-mRNA	-0.117	1.18	-2.44	2.2	0.922	0.185	4.61	0.922	1	Wald		XM_005570042.1:942
IKBKG-mRNA	0.235	2.38	-4.44	4.91	1.18	0.0461	30	0.922	1	Wald	Adaptive Immunity, Death Receptor Signaling, Fc Receptor Signaling, Innate Immunity, Interferon Signaling, Interleukin Signaling, NF-kB, TLR Signaling	XM_005595004.1:1116
PTGER4-mRNA	-0.0301	0.309	-0.635	0.575	0.979	0.644	1.49	0.923	1	lm.nb		XM_005556783.1:2355
PDGFRB-mRNA	0.168	1.73	-3.22	3.56	1.12	0.107	11.8	0.923	1	Wald	Adaptive Immunity, Fc Receptor Signaling, Interleukin Signaling, MAPK Signaling, VEGF Signaling	XM_005558242.1:2141
CXCL5-mRNA	0.145	1.52	-2.84	3.13	1.11	0.14	8.73	0.924	1	Wald		XM_001092000.3:108
CFB-mRNA	0.12	1.26	-2.36	2.6	1.09	0.195	6.05	0.924	1	Wald	Complement System	XM_001113553.2:3014
XCL1-mRNA	0.175	1.84	-3.44	3.79	1.13	0.0922	13.8	0.925	1	Wald		NM_001032947.1:18
ABCB1-mRNA	-0.156	1.66	-3.42	3.11	0.898	0.0936	8.61	0.926	1	Wald	Metabolism	NM_001032887.1:290
CD4-mRNA	0.215	2.33	-4.34	4.77	1.16	0.0493	27.3	0.927	1	Wald	Adaptive Immunity	NM_001042662.1:796
TNFSF4-mRNA	-0.181	1.96	-4.02	3.66	0.882	0.0618	12.6	0.927	1	Wald	NF-kB	XM_005540021.1:1004
MAPK8-mRNA	-0.283	3.08	-6.31	5.75	0.822	0.0126	53.8	0.927	1	Wald	Apoptosis, Cellular Stress, Fc Receptor Signaling, MAPK Signaling, TLR Signaling	XM_005565179.1:2612
CUL9-mRNA	-0.266	2.94	-6.02	5.49	0.832	0.0154	45	0.928	1	Wald		XM_002808385.1:2474
TIRAP-mRNA	0.228	2.64	-4.94	5.4	1.17	0.0326	42.1	0.931	1	Wald	TLR Signaling	NM_001130435.1:155
SMAD5-mRNA	-0.171	2	-4.08	3.74	0.888	0.059	13.4	0.932	1	Wald		XM_005557849.1:212
PLCB1-mRNA	-0.116	1.41	-2.88	2.65	0.923	0.136	6.27	0.935	1	Wald	Metabolism, Wnt Signaling	XM_001116017.1:715
XCR1-mRNA	-0.138	1.7	-3.47	3.2	0.909	0.09	9.18	0.936	1	Wald		XM_001114260.1:745
C4B-mRNA	0.143	1.78	-3.34	3.62	1.1	0.0988	12.3	0.936	1	Wald	Complement System	XM_005553435.1:1550
CD244-mRNA	0.127	1.6	-3	3.26	1.09	0.125	9.57	0.937	1	Wald		XM_001117630.2:205
GFI1-mRNA	0.118	1.49	-2.8	3.04	1.09	0.143	8.21	0.937	1	Wald		XM_005542722.1:1019
LTB-mRNA	-0.0216	0.274	-0.559	0.515	0.985	0.679	1.43	0.937	1	lm.nb	NF-kB	NM_001047150.1:222
ATG16L1-mRNA	0.153	1.96	-3.68	3.99	1.11	0.0779	15.9	0.938	1	Wald	Cellular Stress	XM_005574649.1:1754
MAP3K7-mRNA	0.203	2.63	-4.94	5.35	1.15	0.0325	40.8	0.939	1	Wald	Adaptive Immunity, Death Receptor Signaling, Fc Receptor Signaling, Interleukin Signaling, MAPK Signaling, TLR Signaling, Wnt Signaling	XM_005552337.1:1242
IRF8-mRNA	0.0213	0.28	-0.528	0.571	1.01	0.694	1.49	0.94	1	lm.nb	Interferon Signaling	XM_005592710.1:1266
CFH-mRNA	0.102	1.34	-2.53	2.74	1.07	0.173	6.67	0.94	1	Wald	Complement System	XM_001111875.2:484
CCL4-mRNA	-0.132	1.81	-3.68	3.42	0.912	0.0779	10.7	0.942	1	Wald		XM_005583502.1:354
HFE-mRNA	0.119	1.7	-3.22	3.46	1.09	0.107	11	0.945	1	Wald		XM_005553872.1:400
TYROBP-mRNA	0.022	0.318	-0.602	0.646	1.02	0.659	1.57	0.945	1	lm.nb	Adaptive Immunity	XM_005588917.1:524
RPS6KA5-mRNA	-0.194	2.85	-5.77	5.38	0.874	0.0183	41.7	0.946	1	Wald	TLR Signaling	XM_001088246.2:1243
REPS1-mRNA	-0.483	7.32	-14.8	13.9	0.716	3.44e-05	14900	0.948	1	Wald		XM_005551982.1:1536
IL1A-mRNA	0.0961	1.49	-2.82	3.01	1.07	0.142	8.06	0.949	1	Wald	Cellular Stress, Interleukin Signaling	NM_001042757.1:80
GNGT1-mRNA	0.0834	1.33	-2.52	2.69	1.06	0.174	6.45	0.95	1	Wald	Metabolism, Wnt Signaling	XM_005550208.1:194
DAXX-mRNA	0.262	4.21	-7.99	8.52	1.2	0.00393	366	0.951	1	Wald		XM_001109244.2:1815
RUNX1-mRNA	-0.168	2.7	-5.47	5.13	0.89	0.0226	35	0.951	1	Wald		XM_005548734.1:611
KLRC2-mRNA	-0.0786	1.33	-2.68	2.52	0.947	0.157	5.73	0.953	1	Wald		XM_005596017.1:1024
IKBKB-mRNA	0.193	3.3	-6.28	6.67	1.14	0.0128	102	0.954	1	Wald	Adaptive Immunity, Death Receptor Signaling, Fc Receptor Signaling, Innate Immunity, Interferon Signaling, Interleukin Signaling, NF-kB, TLR Signaling	XM_001096913.2:870
NFATC1-mRNA	-0.244	4.23	-8.53	8.04	0.845	0.00271	264	0.954	1	Wald	Fc Receptor Signaling, Wnt Signaling	XM_001087929.2:296
TNFSF15-mRNA	-0.0893	1.59	-3.2	3.02	0.94	0.109	8.12	0.955	1	Wald	NF-kB	NM_001194132.1:495
ATG10-mRNA	-0.163	2.91	-5.86	5.54	0.893	0.0172	46.4	0.955	1	Wald	Cellular Stress	XM_001111368.2:405
CXCL2-mRNA	-0.0632	1.15	-2.32	2.19	0.957	0.2	4.57	0.956	1	Wald		XM_001092240.2:156
MAP2K1-mRNA	-0.0107	0.208	-0.418	0.397	0.993	0.748	1.32	0.959	1	lm.nb	Fc Receptor Signaling, Interleukin Signaling, MAPK Signaling, TLR Signaling, VEGF Signaling	XM_005559865.1:912
MAPKAPK5-mRNA	-0.121	2.34	-4.71	4.47	0.92	0.0381	22.2	0.959	1	Wald	Cellular Stress, MAPK Signaling	XM_001102910.2:1015
MAP3K9-mRNA	-0.0779	1.65	-3.31	3.16	0.947	0.101	8.92	0.963	1	Wald	MAPK Signaling	XM_005561663.1:1933
TFRC-mRNA	-0.102	2.21	-4.44	4.23	0.932	0.0462	18.8	0.963	1	Wald		XM_005545258.1:2141
PRKCA-mRNA	-0.168	3.72	-7.46	7.13	0.89	0.00566	140	0.964	1	Wald	Cell Cycle, Extracellular matrix organization, Metabolism, VEGF Signaling, Wnt Signaling	XM_005584740.1:2902
CCL20-mRNA	0.0499	1.16	-2.21	2.31	1.04	0.215	4.97	0.966	1	Wald		NM_001032854.1:28
FXYD2-mRNA	0.08	1.86	-3.57	3.73	1.06	0.0841	13.3	0.966	1	Wald		XM_005579768.1:626
PTK2-mRNA	0.113	2.64	-5.07	5.3	1.08	0.0298	39.3	0.966	1	Wald	Apoptosis, Fc Receptor Signaling, Interleukin Signaling, MAPK Signaling, VEGF Signaling	XM_001093060.2:843
MS4A2-mRNA	-0.0564	1.33	-2.65	2.54	0.962	0.159	5.82	0.966	1	Wald	Fc Receptor Signaling	XM_005577736.1:657
BCAP31-mRNA	0.21	5.35	-10.3	10.7	1.16	0.000809	1660	0.969	1	Wald	Adaptive Immunity, Apoptosis	XM_005594916.1:648
MALT1-mRNA	0.146	3.75	-7.2	7.49	1.11	0.00682	180	0.969	1	Wald	Adaptive Immunity, Fc Receptor Signaling	XM_005586570.1:1344
TRAF3-mRNA	0.137	3.53	-6.78	7.06	1.1	0.00909	133	0.969	1	Wald	Interferon Signaling, NF-kB, TLR Signaling	XM_005562258.1:431
KIR3DS1-mRNA	0.0404	1.06	-2.03	2.11	1.03	0.244	4.33	0.97	1	Wald		XM_005595313.1:851
MAP4K2-mRNA	0.0793	2.09	-4.02	4.18	1.06	0.0616	18.1	0.97	1	Wald	MAPK Signaling	XM_005595670.1:976
STAT4-mRNA	-0.0784	2.07	-4.14	3.98	0.947	0.0568	15.8	0.97	1	Wald		XM_001082561.2:2220
TRADD-mRNA	-0.117	3.16	-6.32	6.08	0.922	0.0125	67.9	0.971	1	Wald	Apoptosis, Death Receptor Signaling	XM_005592202.1:494
CISH-mRNA	0.0557	1.56	-3	3.11	1.04	0.125	8.64	0.972	1	Wald		XM_001097616.2:438
KEAP1-mRNA	0.0977	2.75	-5.3	5.49	1.07	0.0254	45	0.972	1	Wald	Adaptive Immunity	XM_001105867.2:605
IL18-mRNA	0.0836	2.38	-4.57	4.74	1.06	0.042	26.7	0.972	1	Wald	Interleukin Signaling	XM_005579633.1:355
ZEB1-mRNA	-0.0885	2.54	-5.06	4.88	0.94	0.03	29.5	0.972	1	Wald		XM_005564912.2:2675
CD40LG-mRNA	0.071	2.06	-3.96	4.1	1.05	0.0642	17.2	0.973	1	Wald	Adaptive Immunity, NF-kB	NM_001032839.1:669
JUN-mRNA	0.013	0.4	-0.771	0.797	1.01	0.586	1.74	0.974	1	lm.nb	Cellular Stress, Fc Receptor Signaling, MAPK Signaling, TLR Signaling	XM_005543232.1:1008
CCL1-mRNA	-0.0397	1.26	-2.5	2.42	0.973	0.177	5.36	0.975	1	Wald		NM_001032849.1:166
IL18R1-mRNA	0.0503	1.59	-3.07	3.18	1.04	0.119	9.03	0.975	1	Wald	Interleukin Signaling	XM_002799354.1:1245
SMAD7-mRNA	-0.0642	2.26	-4.49	4.36	0.956	0.0445	20.5	0.977	1	Wald		XM_005586745.1:1886
CD160-mRNA	0.0473	1.67	-3.22	3.32	1.03	0.107	9.96	0.977	1	Wald	Adaptive Immunity	XM_005542122.1:545
FASLG-mRNA	0.054	2.05	-3.97	4.08	1.04	0.0638	16.9	0.979	1	Wald	Death Receptor Signaling, NF-kB	NM_001032838.1:495
TRAF4-mRNA	-0.0936	3.85	-7.64	7.45	0.937	0.00502	175	0.981	1	Wald		XM_001107048.2:1637
CASP2-mRNA	-0.091	3.89	-7.72	7.54	0.939	0.00474	186	0.981	1	Wald		XM_001087704.2:405
NUP107-mRNA	-0.109	4.94	-9.8	9.58	0.927	0.00112	765	0.982	1	Wald	Cell Cycle, Cellular Stress, Interferon Signaling, Metabolism	XM_005571495.1:1272
IRAK1-mRNA	0.083	3.76	-7.29	7.46	1.06	0.00638	176	0.982	1	Wald	Interleukin Signaling, TLR Signaling	XM_002806456.1:553
IL33-mRNA	0.029	1.38	-2.67	2.73	1.02	0.157	6.63	0.983	1	Wald	Interleukin Signaling	XM_005581767.2:102
IFNA2-mRNA	-0.0267	1.27	-2.52	2.47	0.982	0.174	5.53	0.983	1	Wald	Interferon Signaling	NM_001135794.1:330
ABL1-mRNA	-0.0343	1.79	-3.55	3.48	0.977	0.0853	11.2	0.985	1	Wald		XM_005580623.1:1470
SMAD3-mRNA	0.0848	4.73	-9.19	9.35	1.06	0.00172	655	0.986	1	Wald		XM_005559876.1:1523
C8A-mRNA	-0.0233	1.34	-2.64	2.59	0.984	0.16	6.04	0.986	1	Wald	Complement System	XM_001114403.1:1445
IRAK2-mRNA	0.0422	2.44	-4.75	4.83	1.03	0.0373	28.4	0.986	1	Wald	Interleukin Signaling, TLR Signaling	XM_001090790.2:595
CCL21-mRNA	0.0268	1.65	-3.21	3.26	1.02	0.108	9.58	0.987	1	Wald		NM_001032855.1:97
LAG3-mRNA	0.015	1.01	-1.96	1.99	1.01	0.257	3.97	0.988	1	Wald		XM_005569954.1:1283
GTF3C1-mRNA	-0.046	3.14	-6.2	6.1	0.969	0.0136	68.8	0.988	1	Wald		XM_005591522.1:4642
CLEC6A-mRNA	-0.021	1.49	-2.93	2.89	0.986	0.131	7.42	0.989	1	Wald		XM_005570039.1:339
MEF2D-mRNA	0.0396	2.87	-5.59	5.67	1.03	0.0207	51	0.989	1	Wald		XM_005541443.1:2469
SLAMF6-mRNA	0.0202	2.32	-4.53	4.57	1.01	0.0433	23.7	0.993	1	Wald	Adaptive Immunity	XM_005541247.1:658
TCF4-mRNA	-0.0123	1.89	-3.72	3.69	0.992	0.076	12.9	0.995	1	Wald		XM_005586613.1:2123
GZMH-mRNA	-0.00266	0.45	-0.886	0.88	0.998	0.541	1.84	0.995	1	lm.nb		XM_005560994.1:163
HRAS-mRNA	0.0113	1.92	-3.76	3.78	1.01	0.0739	13.7	0.995	1	Wald	Adaptive Immunity, Fc Receptor Signaling, Interleukin Signaling, MAPK Signaling, VEGF Signaling	XM_005576732.1:297
ELK1-mRNA	0.0168	3.16	-6.18	6.21	1.01	0.0138	74.3	0.996	1	Wald	TLR Signaling	XM_005593430.1:635
ATG5-mRNA	-0.0118	3.12	-6.13	6.11	0.992	0.0143	69	0.997	1	Wald	Cellular Stress, Interferon Signaling	XM_005552246.1:766
KLRF2-mRNA	-0.00529	2.13	-4.18	4.16	0.996	0.0553	17.9	0.998	1	Wald		XM_005570092.1:616
IKBKE-mRNA	0.00359	2.59	-5.07	5.07	1	0.0298	33.7	0.999	1	Wald	Interferon Signaling, NF-kB, TLR Signaling	XM_005540634.1:1473
ITLN2-mRNA	-0.000721	1.34	-2.62	2.62	1	0.163	6.14	1	1	Wald		XM_005545159.1:713

## Sheet: DE results - Day4
Gene	Log2 fold change	std error (log2)	Lower confidence limit (log2)	Upper confidence limit (log2)	Linear fold change	Lower confidence limit (linear)	Upper confidence limit (linear)	P-value	BY.p.value	method	Gene.sets	probe.ID
MX2-mRNA	3.44	0.498	2.47	4.42	10.9	5.53	21.4	2.45e-09	1.06e-05	lm.nb	Interferon Signaling	XM_005548647.1:1483
MX1-mRNA	4.15	0.639	2.89	5.4	17.7	7.42	42.2	1.4e-08	3.01e-05	lm.nb	Interferon Signaling	NM_001079693.1:1034
IFIT3-mRNA	4.57	0.739	3.13	6.02	23.8	8.73	65	4.56e-08	5.35e-05	lm.nb	Interferon Signaling	XM_005565907.1:776
IFIT1-mRNA	3.45	0.56	2.36	4.55	11	5.12	23.4	4.96e-08	5.35e-05	lm.nb	Interferon Signaling	NM_001287726.1:1154
BST2-mRNA	2.03	0.333	1.38	2.69	4.09	2.6	6.43	6.23e-08	5.39e-05	lm.nb	Interferon Signaling	NM_001161666.1:64
OAS3-mRNA	3.55	0.589	2.39	4.7	11.7	5.25	26	8.86e-08	5.86e-05	lm.nb	Interferon Signaling	XM_005572307.1:2923
IFIT2-mRNA	5.32	0.886	3.58	7.05	39.9	12	133	9.5e-08	5.86e-05	lm.nb	Interferon Signaling	XM_001086302.2:1204
CX3CR1-mRNA	2.45	0.412	1.64	3.26	5.47	3.12	9.58	1.2e-07	6.46e-05	lm.nb		NM_001265871.1:834
OAS2-mRNA	3.62	0.617	2.41	4.83	12.3	5.33	28.5	1.61e-07	7.15e-05	lm.nb	Interferon Signaling	XM_005572308.1:515
DDX58-mRNA	3.13	0.535	2.09	4.18	8.78	4.25	18.2	1.68e-07	7.15e-05	lm.nb	Interferon Signaling	XM_005581558.1:1793
EIF2AK2-mRNA	2.28	0.391	1.52	3.05	4.86	2.86	8.27	1.82e-07	7.15e-05	lm.nb	Interferon Signaling	XM_015433780.1:1390
OASL-mRNA	4.52	0.784	2.98	6.06	22.9	7.9	66.6	2.48e-07	8.76e-05	lm.nb	Interferon Signaling	XM_005572424.1:1339
IFI44-mRNA	4.07	0.709	2.68	5.46	16.9	6.43	44.2	2.63e-07	8.76e-05	lm.nb		XM_005542938.1:626
OAS1-mRNA	4.92	0.884	3.19	6.65	30.3	9.11	100	5.31e-07	0.000164	lm.nb	Interferon Signaling	NM_001083949.1:731
IFI16-mRNA	1.72	0.312	1.11	2.33	3.3	2.16	5.03	6.46e-07	0.000186	lm.nb	Innate Immunity	XM_005541319.1:858
IFIH1-mRNA	2.7	0.492	1.74	3.67	6.5	3.33	12.7	7.08e-07	0.000191	lm.nb	Interferon Signaling	NM_001047123.1:655
IFNGR2-mRNA	1.74	0.325	1.1	2.38	3.34	2.15	5.19	1.23e-06	0.000313	lm.nb	Interferon Signaling	XM_005548806.2:830
TNFSF13B-mRNA	2.3	0.439	1.44	3.16	4.93	2.71	8.95	1.86e-06	0.000434	lm.nb	NF-kB	XM_005586224.1:906
TNFAIP6-mRNA	4.86	0.933	3.03	6.69	29.1	8.2	103	2.06e-06	0.000434	lm.nb		XM_001083111.2:166
ISG20-mRNA	2.17	0.417	1.35	2.99	4.51	2.56	7.94	2.08e-06	0.000434	lm.nb	Interferon Signaling	XM_005560453.2:437
CD68-mRNA	2.42	0.465	1.51	3.34	5.36	2.85	10.1	2.11e-06	0.000434	lm.nb		XM_005582776.1:980
GPR183-mRNA	-1.61	0.316	-2.22	-0.988	0.328	0.214	0.504	3.28e-06	0.000644	lm.nb		XM_005586155.1:427
GBP1-mRNA	3.26	0.644	1.99	4.52	9.55	3.98	22.9	3.7e-06	0.000694	lm.nb	Interferon Signaling	XM_005542801.1:1863
TAP1-mRNA	1.87	0.372	1.14	2.6	3.66	2.21	6.07	4.1e-06	0.000739	lm.nb	Adaptive Immunity	XM_005553361.1:970
TNFSF10-mRNA	2.82	0.564	1.72	3.93	7.07	3.29	15.2	4.52e-06	0.00078	lm.nb	Apoptosis, Death Receptor Signaling	NM_001266034.1:115
CYBB-mRNA	1.58	0.32	0.951	2.21	2.99	1.93	4.62	6.06e-06	0.00101	lm.nb	Adaptive Immunity, VEGF Signaling	XM_001083654.2:1670
MKNK1-mRNA	1.5	0.306	0.904	2.1	2.84	1.87	4.3	6.33e-06	0.00101	lm.nb		XM_005543476.1:848
S1PR1-mRNA	-1.41	0.287	-1.97	-0.846	0.377	0.255	0.556	6.56e-06	0.00101	lm.nb		XM_005542570.1:1899
HSH2D-mRNA	1.84	0.378	1.1	2.58	3.58	2.14	5.98	7.33e-06	0.00109	lm.nb		XM_005588318.1:1049
FOS-mRNA	1.93	0.403	1.14	2.72	3.82	2.21	6.6	9.88e-06	0.00142	lm.nb	Cellular Stress, Fc Receptor Signaling, TLR Signaling	NM_001098399.1:509
FCGR3-mRNA	2.37	0.496	1.4	3.34	5.17	2.64	10.2	1.05e-05	0.00147	lm.nb		NM_001283192.1:339
IRF7-mRNA	2.96	0.628	1.72	4.19	7.76	3.3	18.2	1.36e-05	0.00184	lm.nb	Innate Immunity, Interferon Signaling, TLR Signaling	NM_001136100.1:1398
STAT1-mRNA	2.03	0.433	1.18	2.88	4.08	2.27	7.35	1.45e-05	0.00188	lm.nb	Interferon Signaling, Interleukin Signaling	NM_001261614.1:1598
CXCL10-mRNA	4.28	0.915	2.49	6.08	19.5	5.62	67.5	1.48e-05	0.00188	lm.nb		NM_001032892.1:169
IL1RN-mRNA	3.14	0.681	1.81	4.48	8.84	3.5	22.3	1.91e-05	0.00235	lm.nb	Interleukin Signaling	XM_005575305.1:499
PSMB8-mRNA	1.15	0.249	0.658	1.64	2.21	1.58	3.11	2.02e-05	0.00241	lm.nb	Adaptive Immunity, Apoptosis, Cell Cycle, Fc Receptor Signaling, Interferon Signaling, Interleukin Signaling, MAPK Signaling, Metabolism, NF-kB, VEGF Signaling, Wnt Signaling	XM_005553359.1:807
PYCARD-mRNA	1.41	0.306	0.806	2.01	2.65	1.75	4.01	2.06e-05	0.00241	lm.nb		XM_005591734.1:888
CD274-mRNA	2.48	0.545	1.41	3.54	5.56	2.65	11.7	2.5e-05	0.00284	lm.nb	Adaptive Immunity	NM_001083889.1:505
CD99-mRNA	0.855	0.191	0.482	1.23	1.81	1.4	2.34	2.99e-05	0.00332	lm.nb		XM_005592879.1:540
IRF5-mRNA	1.53	0.346	0.85	2.21	2.89	1.8	4.62	3.88e-05	0.0042	lm.nb	Interferon Signaling	XM_005550729.1:1158
CLU-mRNA	2.25	0.518	1.23	3.26	4.74	2.35	9.59	5.15e-05	0.00534	lm.nb		NM_001195474.1:1235
MYD88-mRNA	1.45	0.334	0.792	2.1	2.72	1.73	4.29	5.19e-05	0.00534	lm.nb	Innate Immunity, Interferon Signaling, Interleukin Signaling, TLR Signaling	NM_001130681.1:602
SHC1-mRNA	0.673	0.157	0.366	0.98	1.59	1.29	1.97	5.91e-05	0.00593	lm.nb	Adaptive Immunity, Fc Receptor Signaling, Interleukin Signaling, MAPK Signaling, VEGF Signaling	XM_005541642.1:2414
CASP1-mRNA	1.88	0.439	1.02	2.74	3.68	2.03	6.68	6.34e-05	0.00623	lm.nb	Interleukin Signaling	XM_001094943.2:1600
LILRB1-mRNA	1.88	0.443	1.01	2.75	3.68	2.02	6.72	6.97e-05	0.00669	lm.nb	Adaptive Immunity	NM_001040672.1:52
SERPING1-mRNA	3.56	0.843	1.91	5.21	11.8	3.76	37.1	7.76e-05	0.00729	Wald		XM_001092271.2:1235
ITGAM-mRNA	1.55	0.371	0.827	2.28	2.94	1.77	4.86	8.57e-05	0.00788	lm.nb	Extracellular matrix organization, TLR Signaling	XM_005591740.1:1671
TNFRSF1B-mRNA	1.44	0.348	0.76	2.13	2.72	1.69	4.36	0.000102	0.00915	lm.nb	NF-kB	XM_001105753.2:840
ITGAL-mRNA	0.777	0.19	0.403	1.15	1.71	1.32	2.22	0.000127	0.0112	lm.nb	Adaptive Immunity, Extracellular matrix organization	XM_001100800.2:1305
FCER1G-mRNA	1.25	0.308	0.644	1.85	2.38	1.56	3.61	0.000139	0.012	lm.nb	Fc Receptor Signaling	XM_005541196.1:395
STAT2-mRNA	1.91	0.474	0.981	2.84	3.76	1.97	7.16	0.00015	0.0127	lm.nb	Interferon Signaling	XM_001115072.2:2435
EIF2A-mRNA	-0.555	0.138	-0.825	-0.284	0.681	0.564	0.821	0.000157	0.013	lm.nb		XM_005546091.2:1025
ROCK2-mRNA	1	0.252	0.509	1.5	2	1.42	2.82	0.000177	0.0144	lm.nb	VEGF Signaling	XM_005576551.1:4211
LILRB2-mRNA	1.57	0.397	0.793	2.35	2.97	1.73	5.1	0.000191	0.0153	lm.nb	Adaptive Immunity	XM_015441717.1:2837
F13A1-mRNA	1.26	0.322	0.63	1.89	2.4	1.55	3.71	0.000218	0.0171	lm.nb		XM_001096669.1:740
PSMB9-mRNA	1.06	0.276	0.524	1.61	2.09	1.44	3.04	0.000267	0.0206	lm.nb	Adaptive Immunity, Apoptosis, Cell Cycle, Fc Receptor Signaling, Interleukin Signaling, MAPK Signaling, Metabolism, NF-kB, VEGF Signaling, Wnt Signaling	NM_001283167.1:407
ICOS-mRNA	-1.22	0.32	-1.85	-0.591	0.43	0.278	0.664	0.000313	0.0236	lm.nb	Adaptive Immunity	XM_005574018.1:214
MEF2A-mRNA	1.12	0.293	0.541	1.69	2.17	1.45	3.23	0.000317	0.0236	lm.nb	TLR Signaling	XM_005560599.1:2185
FPR2-mRNA	2.35	0.62	1.14	3.57	5.11	2.2	11.9	0.000326	0.0239	lm.nb		XM_005590140.1:712
IL10RB-mRNA	0.875	0.231	0.423	1.33	1.83	1.34	2.51	0.000333	0.024	lm.nb	Interleukin Signaling	XM_005548811.1:270
CCL23-mRNA	2.63	0.695	1.27	3.99	6.19	2.41	15.9	0.000345	0.0244	Wald		NM_001032946.1:225
LY96-mRNA	1.58	0.424	0.752	2.41	3	1.68	5.33	0.000399	0.0274	lm.nb	Apoptosis, TLR Signaling	NM_001130432.1:327
KCNJ2-mRNA	2.3	0.616	1.09	3.51	4.93	2.13	11.4	0.0004	0.0274	lm.nb		XM_005584811.1:1400
NFATC3-mRNA	-0.796	0.215	-1.22	-0.374	0.576	0.43	0.772	0.000451	0.0304	lm.nb	Fc Receptor Signaling	XM_005592343.1:1271
LEF1-mRNA	-0.955	0.259	-1.46	-0.447	0.516	0.363	0.734	0.000468	0.0311	lm.nb	Wnt Signaling	XM_005555635.1:1612
S100A9-mRNA	1.93	0.527	0.896	2.96	3.81	1.86	7.79	0.000507	0.0332	lm.nb		XM_005541789.1:223
ATM-mRNA	-0.819	0.226	-1.26	-0.377	0.567	0.417	0.77	0.00056	0.0361	lm.nb	Cell Cycle, Cellular Stress	XM_002799779.1:7160
IDO1-mRNA	1.74	0.481	0.8	2.69	3.35	1.74	6.44	0.000573	0.0364	lm.nb	Metabolism	NM_001077483.1:133
ANP32B-mRNA	-0.432	0.12	-0.667	-0.198	0.741	0.63	0.872	0.000595	0.0373	lm.nb		XM_005581222.1:1225
STAT5A-mRNA	0.997	0.28	0.449	1.55	2	1.36	2.92	0.00069	0.0423	lm.nb	Interleukin Signaling	XM_001109557.2:2414
ITGA2B-mRNA	1.85	0.518	0.831	2.86	3.6	1.78	7.27	0.000695	0.0423	lm.nb	Extracellular matrix organization, Fc Receptor Signaling, Interleukin Signaling, MAPK Signaling, VEGF Signaling	XM_001114526.2:795
SIGLEC1-mRNA	3.44	0.967	1.54	5.33	10.8	2.91	40.2	0.000717	0.0431	Wald	Adaptive Immunity	XM_005568446.2:2406
RIPK1-mRNA	0.955	0.273	0.419	1.49	1.94	1.34	2.81	0.000859	0.0503	lm.nb	Apoptosis, Death Receptor Signaling, Innate Immunity, Interferon Signaling, TLR Signaling	XM_005554158.1:1545
NOD2-mRNA	0.955	0.273	0.419	1.49	1.94	1.34	2.81	0.000862	0.0503	lm.nb	Interleukin Signaling, TLR Signaling	XM_005591903.1:1212
S100A8-mRNA	1.92	0.55	0.838	2.99	3.77	1.79	7.96	0.000887	0.0511	lm.nb		XM_005541787.1:236
CD1C-mRNA	-1.94	0.559	-3.03	-0.84	0.261	0.122	0.558	0.000949	0.0539	lm.nb		XM_005595545.2:1489
CD79A-mRNA	-1.82	0.526	-2.85	-0.788	0.283	0.139	0.579	0.000968	0.0543	lm.nb	Adaptive Immunity	XM_005589419.1:281
BID-mRNA	0.79	0.233	0.334	1.25	1.73	1.26	2.37	0.00118	0.0653	lm.nb	Apoptosis	XM_002798280.1:1164
ADA-mRNA	1.11	0.328	0.467	1.75	2.16	1.38	3.37	0.00121	0.0664	lm.nb	Metabolism	XM_001109908.2:1305
PSMB5-mRNA	0.807	0.239	0.339	1.28	1.75	1.26	2.42	0.00123	0.0665	lm.nb	Adaptive Immunity, Apoptosis, Cell Cycle, Fc Receptor Signaling, Interleukin Signaling, MAPK Signaling, Metabolism, NF-kB, VEGF Signaling, Wnt Signaling	NM_001260845.1:646
TNFSF13-mRNA	1.19	0.356	0.496	1.89	2.29	1.41	3.71	0.00133	0.0709	lm.nb	NF-kB	XM_005582760.2:625
ETS1-mRNA	-0.927	0.281	-1.48	-0.377	0.526	0.359	0.77	0.00155	0.0818	lm.nb	Cellular Stress	XM_005580142.1:2883
JAK2-mRNA	1.09	0.33	0.441	1.74	2.13	1.36	3.33	0.00159	0.0827	lm.nb	Fc Receptor Signaling, Interferon Signaling, Interleukin Signaling, MAPK Signaling, VEGF Signaling	XM_005581792.1:3097
TLR1-mRNA	1.17	0.355	0.473	1.87	2.25	1.39	3.64	0.00161	0.0827	lm.nb	TLR Signaling	NM_001130424.1:487
ITGB2-mRNA	1.22	0.375	0.49	1.96	2.34	1.4	3.89	0.00173	0.0881	lm.nb	Adaptive Immunity, Extracellular matrix organization, TLR Signaling	XM_005548517.1:853
FLT3LG-mRNA	-0.511	0.158	-0.821	-0.202	0.702	0.566	0.87	0.00191	0.096	lm.nb		XM_005589911.1:713
CTSC-mRNA	0.873	0.271	0.342	1.4	1.83	1.27	2.65	0.00198	0.0983	lm.nb	Adaptive Immunity	NM_001195651.1:1020
HMGB1-mRNA	-0.625	0.194	-1	-0.244	0.649	0.498	0.844	0.002	0.0983	lm.nb	Apoptosis, Innate Immunity, Interferon Signaling, TLR Signaling	NM_001283356.1:940
CD44-mRNA	-1.01	0.315	-1.62	-0.389	0.498	0.325	0.763	0.00214	0.104	lm.nb	Extracellular matrix organization, Interferon Signaling, Metabolism	XM_005578207.1:1153
CSF1R-mRNA	1.32	0.415	0.506	2.13	2.5	1.42	4.39	0.00226	0.108	lm.nb		XM_001107711.2:2036
GP1BB-mRNA	1.87	0.597	0.699	3.04	3.65	1.62	8.22	0.00261	0.124	lm.nb		XM_015149714.1:370
IFITM1-mRNA	1.34	0.43	0.5	2.18	2.53	1.41	4.54	0.00267	0.125	lm.nb	Adaptive Immunity, Interferon Signaling	XM_005576718.1:454
TLR2-mRNA	1.42	0.456	0.525	2.31	2.67	1.44	4.97	0.00278	0.128	lm.nb	TLR Signaling	NM_001130425.1:40
FKBP5-mRNA	0.95	0.306	0.351	1.55	1.93	1.28	2.93	0.00278	0.128	lm.nb		XM_005553215.1:1729
TLR5-mRNA	1.22	0.393	0.449	1.99	2.33	1.37	3.97	0.00284	0.129	lm.nb	TLR Signaling	NM_001130429.1:2215
USP9Y-mRNA	-0.459	0.148	-0.75	-0.168	0.728	0.595	0.89	0.00294	0.132	lm.nb		XM_005593318.1:2450
TLR3-mRNA	2.84	0.934	1.01	4.67	7.16	2.01	25.5	0.00344	0.153	Wald	Apoptosis, Innate Immunity, TLR Signaling	NM_001036685.1:1641
FN1-mRNA	1.46	0.483	0.511	2.4	2.75	1.42	5.29	0.00364	0.16	lm.nb	Extracellular matrix organization, Fc Receptor Signaling, Interleukin Signaling, MAPK Signaling, VEGF Signaling	XM_001083548.2:2035
HLA-DQB1-mRNA	-1.66	0.555	-2.75	-0.576	0.315	0.148	0.671	0.00386	0.168	lm.nb	Adaptive Immunity, Interferon Signaling	NM_001283172.1:428
AKT3-mRNA	-0.838	0.28	-1.39	-0.289	0.559	0.382	0.819	0.00393	0.17	lm.nb	Adaptive Immunity, Apoptosis, Fc Receptor Signaling, VEGF Signaling	XM_005539655.1:300
CCL8-mRNA	2.82	0.953	0.953	4.69	7.06	1.94	25.8	0.00431	0.184	Wald		NM_001032851.1:42
RARRES3-mRNA	1.38	0.468	0.465	2.3	2.61	1.38	4.93	0.00438	0.185	lm.nb		XM_001118373.2:324
CD163-mRNA	1.17	0.4	0.387	1.96	2.25	1.31	3.88	0.00469	0.195	lm.nb		XM_001118361.2:1059
SOCS3-mRNA	1.22	0.416	0.403	2.04	2.33	1.32	4.1	0.00469	0.195	lm.nb	Adaptive Immunity, Interferon Signaling, Interleukin Signaling	NM_001194326.1:599
B2M-mRNA	0.779	0.267	0.256	1.3	1.72	1.19	2.46	0.00479	0.196	lm.nb	Adaptive Immunity, Interferon Signaling	NM_001047137.1:25
LITAF-mRNA	1.41	0.483	0.463	2.36	2.66	1.38	5.12	0.00481	0.196	lm.nb		XM_005591267.1:620
C1QB-mRNA	2.66	0.916	0.863	4.45	6.31	1.82	21.9	0.00507	0.203	Wald	Complement System	XM_005544500.1:562
FCAR-mRNA	1.34	0.462	0.434	2.24	2.53	1.35	4.74	0.00508	0.203	lm.nb		NM_001039950.1:390
CD74-mRNA	-0.947	0.327	-1.59	-0.305	0.519	0.333	0.809	0.00518	0.205	lm.nb	Adaptive Immunity	XM_001099491.2:702
TMEM173-mRNA	0.764	0.264	0.246	1.28	1.7	1.19	2.43	0.00523	0.205	lm.nb	Innate Immunity	XM_005557935.1:904
CSF3R-mRNA	1.4	0.496	0.431	2.37	2.64	1.35	5.18	0.00618	0.24	lm.nb		XM_005543945.1:2291
IL1R2-mRNA	-1.88	0.666	-3.19	-0.578	0.271	0.11	0.67	0.00623	0.24	lm.nb	Interleukin Signaling	NM_001047134.1:415
RIPK2-mRNA	1.11	0.396	0.335	1.89	2.16	1.26	3.7	0.00661	0.253	lm.nb	Adaptive Immunity, Interleukin Signaling, TLR Signaling	XM_005563661.1:895
TLR6-mRNA	1.22	0.438	0.361	2.08	2.33	1.28	4.22	0.00701	0.266	lm.nb	TLR Signaling	NM_001130430.1:123
MCL1-mRNA	0.857	0.315	0.241	1.47	1.81	1.18	2.78	0.00825	0.31	lm.nb		NM_001266501.2:955
C1QA-mRNA	2.5	0.92	0.696	4.3	5.65	1.62	19.7	0.00848	0.316	Wald	Complement System	XM_001101933.2:476
IL10RA-mRNA	0.739	0.273	0.204	1.27	1.67	1.15	2.42	0.00864	0.319	lm.nb	Interleukin Signaling	XM_001092736.2:525
ARHGDIB-mRNA	-0.439	0.163	-0.758	-0.12	0.737	0.591	0.92	0.00882	0.323	lm.nb		XM_005570240.1:356
IL17RA-mRNA	0.791	0.295	0.213	1.37	1.73	1.16	2.58	0.00925	0.336	lm.nb	Interleukin Signaling	XM_005568062.1:842
PRKCD-mRNA	0.843	0.319	0.218	1.47	1.79	1.16	2.77	0.0103	0.371	lm.nb	Apoptosis, Interferon Signaling, VEGF Signaling	XM_001083320.1:1715
HLA-DQA1-mRNA	-1.14	0.436	-1.99	-0.283	0.454	0.251	0.822	0.0112	0.401	lm.nb	Adaptive Immunity, Interferon Signaling	NM_001285343.1:429
PTPN6-mRNA	0.793	0.306	0.193	1.39	1.73	1.14	2.62	0.0118	0.417	lm.nb	Adaptive Immunity, Interferon Signaling, Interleukin Signaling	XM_005569995.1:662
CD3E-mRNA	-0.632	0.244	-1.11	-0.153	0.645	0.463	0.899	0.0119	0.417	lm.nb	Adaptive Immunity	NM_001283615.1:236
C2-mRNA	2.47	0.956	0.599	4.34	5.55	1.51	20.3	0.012	0.417	Wald	Complement System	XM_005553451.1:1121
CEBPB-mRNA	0.987	0.383	0.235	1.74	1.98	1.18	3.34	0.0123	0.425	lm.nb	Cellular Stress	XM_005569338.1:1730
ILF3-mRNA	-0.408	0.159	-0.719	-0.097	0.754	0.607	0.935	0.0124	0.425	lm.nb	Interleukin Signaling	XM_001102411.2:495
LILRA5-mRNA	1.24	0.483	0.294	2.19	2.36	1.23	4.56	0.0125	0.425	lm.nb	Adaptive Immunity	XM_005590290.1:1094
IRF4-mRNA	-0.835	0.327	-1.48	-0.195	0.56	0.359	0.874	0.013	0.438	lm.nb	Interferon Signaling	XM_005554181.1:1367
HLA-DRB1-mRNA	-0.937	0.368	-1.66	-0.216	0.522	0.317	0.861	0.0133	0.438	lm.nb	Adaptive Immunity, Interferon Signaling	NM_001284641.1:634
FAS-mRNA	1.05	0.414	0.243	1.87	2.08	1.18	3.65	0.0133	0.438	lm.nb	Death Receptor Signaling	NM_001032933.1:797
IKZF1-mRNA	0.247	0.0969	0.0566	0.437	1.19	1.04	1.35	0.0133	0.438	loglinear		XM_005549595.1:528
SELL-mRNA	1.02	0.401	0.234	1.81	2.03	1.18	3.5	0.0134	0.438	lm.nb	Adaptive Immunity	XM_005539939.1:626
CD86-mRNA	0.712	0.282	0.159	1.26	1.64	1.12	2.4	0.014	0.455	lm.nb	Adaptive Immunity, Fc Receptor Signaling	NM_001042644.1:210
BCL2-mRNA	-0.888	0.354	-1.58	-0.194	0.54	0.334	0.874	0.0147	0.473	lm.nb	Apoptosis	XM_005586524.1:612
CXCL11-mRNA	2.52	1.01	0.536	4.5	5.72	1.45	22.6	0.0153	0.491	Wald		XM_005555011.1:254
CEACAM3-mRNA	1.71	0.693	0.35	3.07	3.27	1.27	8.38	0.0164	0.522	Wald		XM_015442082.1:1254
LGALS3-mRNA	-0.789	0.322	-1.42	-0.158	0.579	0.374	0.896	0.0169	0.533	lm.nb		XM_005561313.1:642
MR1-mRNA	2.66	1.09	0.526	4.79	6.32	1.44	27.7	0.0173	0.542	Wald		NM_001284968.1:765
TAGAP-mRNA	0.7	0.289	0.133	1.27	1.62	1.1	2.4	0.0183	0.567	lm.nb		XM_005551523.1:931
C5aR1-mRNA	0.864	0.357	0.164	1.56	1.82	1.12	2.96	0.0184	0.567	lm.nb	Complement System	XM_005589697.2:1207
IRF1-mRNA	0.855	0.355	0.158	1.55	1.81	1.12	2.93	0.019	0.58	lm.nb	Interferon Signaling	XM_001104048.1:179
FCGR2B-mRNA	0.943	0.392	0.174	1.71	1.92	1.13	3.27	0.0191	0.58	lm.nb	Adaptive Immunity	XM_005541161.1:887
ARG2-mRNA	1.25	0.524	0.223	2.28	2.38	1.17	4.85	0.0199	0.603	lm.nb	Metabolism	NM_001261253.1:529
TAPBP-mRNA	0.553	0.234	0.0948	1.01	1.47	1.07	2.02	0.021	0.63	lm.nb	Adaptive Immunity	XM_005553311.1:1042
MS4A1-mRNA	-1.31	0.56	-2.41	-0.216	0.402	0.188	0.861	0.0221	0.658	lm.nb		XM_005577709.1:708
PSMB10-mRNA	0.659	0.284	0.103	1.22	1.58	1.07	2.32	0.0234	0.691	lm.nb	Adaptive Immunity, Apoptosis, Cell Cycle, Fc Receptor Signaling, Interleukin Signaling, MAPK Signaling, Metabolism, NF-kB, VEGF Signaling, Wnt Signaling	XM_005592304.1:741
IFNGR1-mRNA	0.852	0.368	0.132	1.57	1.81	1.1	2.98	0.0236	0.695	lm.nb	Interferon Signaling	NM_001266300.2:1200
HLA-DRA-mRNA	-0.805	0.354	-1.5	-0.111	0.572	0.354	0.926	0.0263	0.767	lm.nb	Adaptive Immunity, Interferon Signaling	NM_001134298.1:360
FYN-mRNA	-0.503	0.224	-0.943	-0.0635	0.706	0.52	0.957	0.0283	0.82	lm.nb	Adaptive Immunity, Fc Receptor Signaling, Interleukin Signaling, MAPK Signaling, VEGF Signaling	XM_005551607.1:674
HLA-DPB1-mRNA	-0.939	0.43	-1.78	-0.0965	0.521	0.291	0.935	0.0325	0.937	lm.nb	Adaptive Immunity, Interferon Signaling	XM_005553343.1:545
CD164-mRNA	0.66	0.307	0.0582	1.26	1.58	1.04	2.4	0.0353	1	lm.nb		XM_005551554.1:345
IL21R-mRNA	0.74	0.351	0.0522	1.43	1.67	1.04	2.69	0.0388	1	lm.nb	Interleukin Signaling	XM_001094102.2:295
TBK1-mRNA	0.56	0.27	0.0302	1.09	1.47	1.02	2.13	0.0423	1	lm.nb	Innate Immunity, Interferon Signaling, TLR Signaling	XM_001116924.2:1385
HLA-DMA-mRNA	-0.902	0.439	-1.76	-0.0423	0.535	0.295	0.971	0.0438	1	lm.nb		XM_005553355.1:281
HLA-B-mRNA	0.788	0.385	0.0336	1.54	1.73	1.02	2.91	0.0447	1	lm.nb	Adaptive Immunity, Interferon Signaling	NM_001114964.1:228
TGFBR1-mRNA	-0.672	0.328	-1.32	-0.0286	0.628	0.402	0.98	0.0447	1	lm.nb		XM_001112590.2:281
DEFB1-mRNA	2.03	0.999	0.0742	3.99	4.09	1.05	15.9	0.0461	1	Wald		XM_005562538.1:180
IL7R-mRNA	-0.715	0.352	-1.4	-0.0253	0.609	0.378	0.983	0.0463	1	lm.nb	Interleukin Signaling	NM_001284908.1:522
CCND3-mRNA	0.598	0.295	0.0191	1.18	1.51	1.01	2.26	0.047	1	lm.nb	Cell Cycle, MAPK Signaling	XM_005553014.1:1367
C10orf54-mRNA	0.62	0.311	0.0112	1.23	1.54	1.01	2.34	0.0501	1	lm.nb		XM_015456211.1:333
CD53-mRNA	0.454	0.228	0.00816	0.901	1.37	1.01	1.87	0.0501	1	lm.nb		XM_005542401.1:734
NOTCH2-mRNA	0.501	0.251	0.00893	0.992	1.41	1.01	1.99	0.0502	1	lm.nb		XM_001114248.2:1870
SLAMF7-mRNA	0.699	0.353	0.00689	1.39	1.62	1	2.62	0.052	1	lm.nb	Adaptive Immunity	XM_001117618.2:1032
MAPK14-mRNA	0.627	0.318	0.00462	1.25	1.54	1	2.38	0.0526	1	lm.nb	Cellular Stress, MAPK Signaling, TLR Signaling, VEGF Signaling	XM_001112423.2:595
STAT3-mRNA	0.503	0.256	0.000985	1	1.42	1	2.01	0.0538	1	lm.nb	Cellular Stress, Interleukin Signaling	XM_005584241.1:1000
GRB2-mRNA	0.325	0.166	-0.000183	0.65	1.25	1	1.57	0.0544	1	lm.nb	Adaptive Immunity, Fc Receptor Signaling, Interleukin Signaling, MAPK Signaling, VEGF Signaling	XM_001095326.2:585
SYK-mRNA	0.488	0.249	-0.000278	0.977	1.4	1	1.97	0.0544	1	lm.nb	Adaptive Immunity, Fc Receptor Signaling, Interleukin Signaling	XM_005582224.1:1575
CD6-mRNA	-0.648	0.332	-1.3	0.00211	0.638	0.407	1	0.0551	1	lm.nb		XM_002799538.1:945
CXCR1-mRNA	1.17	0.599	-0.0047	2.34	2.25	0.997	5.07	0.0552	1	lm.nb		NM_001040420.1:79
NFE2L2-mRNA	0.541	0.279	-0.00612	1.09	1.45	0.996	2.13	0.057	1	lm.nb		XM_005573572.1:709
JAK1-mRNA	-0.253	0.133	-0.513	0.00727	0.839	0.701	1.01	0.0612	1	lm.nb	Fc Receptor Signaling, Interferon Signaling, Interleukin Signaling, MAPK Signaling, VEGF Signaling	XM_005543157.1:1294
PECAM1-mRNA	0.589	0.309	-0.0172	1.19	1.5	0.988	2.29	0.0613	1	lm.nb	Extracellular matrix organization	XM_005584700.1:1356
TLR4-mRNA	0.93	0.492	-0.0336	1.89	1.91	0.977	3.72	0.063	1	lm.nb	Apoptosis, TLR Signaling	NM_001037092.1:2100
IL8-mRNA	-1.08	0.576	-2.21	0.0472	0.472	0.216	1.03	0.0649	1	lm.nb	Interleukin Signaling	NM_001032965.1:125
FCGR2A-mRNA	0.874	0.466	-0.0386	1.79	1.83	0.974	3.45	0.065	1	lm.nb		XM_001118066.2:766
IRAK4-mRNA	0.331	0.176	-0.0148	0.676	1.26	0.99	1.6	0.0651	1	lm.nb	Interleukin Signaling, TLR Signaling	NM_001136101.1:810
PRKCB-mRNA	0.592	0.316	-0.0273	1.21	1.51	0.981	2.32	0.0655	1	lm.nb	Adaptive Immunity, Cell Cycle, VEGF Signaling, Wnt Signaling	XM_001095880.2:1530
LCP2-mRNA	0.623	0.334	-0.0311	1.28	1.54	0.979	2.42	0.0664	1	lm.nb	Adaptive Immunity, Fc Receptor Signaling	XM_005558492.1:895
RAC1-mRNA	0.454	0.243	-0.0227	0.93	1.37	0.984	1.91	0.0665	1	lm.nb	Adaptive Immunity, Fc Receptor Signaling, MAPK Signaling, VEGF Signaling, Wnt Signaling	NM_001283802.1:1072
TLR8-mRNA	0.672	0.362	-0.0384	1.38	1.59	0.974	2.61	0.0683	1	lm.nb	TLR Signaling	NM_001130427.1:120
GZMK-mRNA	-0.997	0.538	-2.05	0.0579	0.501	0.241	1.04	0.0685	1	lm.nb		XM_005556895.1:484
IL6ST-mRNA	-0.381	0.205	-0.783	0.0221	0.768	0.581	1.02	0.0685	1	lm.nb	Interleukin Signaling, MAPK Signaling	XM_005556924.1:2096
PTGS2-mRNA	-1.36	0.736	-2.81	0.0795	0.389	0.143	1.06	0.0686	1	lm.nb	Metabolism	XM_001107538.2:1343
MAX-mRNA	0.262	0.142	-0.0156	0.54	1.2	0.989	1.45	0.0689	1	lm.nb	Cell Cycle	NM_001285216.1:181
LILRA2-mRNA	0.8	0.433	-0.0478	1.65	1.74	0.967	3.13	0.0689	1	lm.nb	Adaptive Immunity	XM_005596068.1:724
PDCD1LG2-mRNA	2.05	1.12	-0.145	4.24	4.13	0.904	18.9	0.0719	1	Wald	Adaptive Immunity	NM_001083599.1:760
BTLA-mRNA	-0.505	0.276	-1.05	0.0363	0.704	0.484	1.03	0.072	1	lm.nb	Adaptive Immunity	XM_005548166.1:1134
IL21-mRNA	-0.495	0.276	-1.04	0.0463	0.71	0.488	1.03	0.0778	1	lm.nb	Interleukin Signaling	XM_005555864.1:148
CXCR2-mRNA	0.934	0.523	-0.0912	1.96	1.91	0.939	3.89	0.0788	1	lm.nb		XM_001088762.2:760
MAPK1-mRNA	-0.321	0.18	-0.674	0.0316	0.8	0.627	1.02	0.079	1	lm.nb	Cell Cycle, Cellular Stress, Fc Receptor Signaling, Interleukin Signaling, MAPK Signaling, TLR Signaling, VEGF Signaling	XM_001089600.1:1210
CFL1-mRNA	0.296	0.166	-0.03	0.621	1.23	0.979	1.54	0.0799	1	lm.nb		XM_005577224.2:1183
TNFSF8-mRNA	0.633	0.359	-0.0711	1.34	1.55	0.952	2.53	0.0828	1	lm.nb		XM_005580959.1:769
CD46-mRNA	-0.626	0.359	-1.33	0.0784	0.648	0.398	1.06	0.0863	1	lm.nb	Complement System	NM_001195746.1:225
LTB-mRNA	-0.467	0.275	-1.01	0.0723	0.724	0.498	1.05	0.0944	1	lm.nb	NF-kB	NM_001047150.1:222
PRDM1-mRNA	0.461	0.273	-0.0732	0.996	1.38	0.95	1.99	0.0956	1	lm.nb		XM_001087708.2:775
MAP4K1-mRNA	-0.436	0.259	-0.943	0.0716	0.739	0.52	1.05	0.0971	1	lm.nb	MAPK Signaling	XM_001082963.2:300
PTPN2-mRNA	0.441	0.263	-0.0755	0.957	1.36	0.949	1.94	0.099	1	lm.nb	Interferon Signaling	XM_005587248.1:320
IGF2R-mRNA	0.649	0.388	-0.112	1.41	1.57	0.926	2.66	0.0992	1	lm.nb		XM_002803958.1:245
GNB1-mRNA	0.309	0.185	-0.0541	0.673	1.24	0.963	1.59	0.1	1	lm.nb	Metabolism, Wnt Signaling	XM_005545044.1:1155
CD81-mRNA	0.263	0.158	-0.0463	0.572	1.2	0.968	1.49	0.1	1	lm.nb	Adaptive Immunity	XM_005576902.1:601
GNAQ-mRNA	-0.606	0.364	-1.32	0.108	0.657	0.401	1.08	0.101	1	lm.nb	Metabolism	XM_005581977.1:642
CXCR4-mRNA	-0.588	0.353	-1.28	0.105	0.665	0.412	1.08	0.101	1	lm.nb		NM_001042645.1:610
CFP-mRNA	0.501	0.302	-0.0902	1.09	1.42	0.939	2.13	0.102	1	lm.nb	Complement System	XM_005593429.1:1073
IRF3-mRNA	-0.179	0.109	-0.393	0.0342	0.883	0.762	1.02	0.105	1	lm.nb	Innate Immunity, Interferon Signaling, TLR Signaling	NM_001135797.1:290
LILRA1-mRNA	1.91	1.18	-0.41	4.23	3.76	0.753	18.7	0.111	1	Wald	Adaptive Immunity	NM_001040670.1:2367
C1QBP-mRNA	-0.44	0.273	-0.974	0.0946	0.737	0.509	1.07	0.112	1	lm.nb	Complement System	XM_001100940.2:544
EGR2-mRNA	0.932	0.58	-0.204	2.07	1.91	0.868	4.19	0.113	1	lm.nb		XM_005565755.1:2073
APP-mRNA	0.405	0.253	-0.0907	0.901	1.32	0.939	1.87	0.114	1	lm.nb	Extracellular matrix organization, Innate Immunity, Interferon Signaling, TLR Signaling	XM_002803170.1:1684
BAX-mRNA	0.366	0.229	-0.0827	0.815	1.29	0.944	1.76	0.115	1	lm.nb	Apoptosis	XM_005589832.1:340
PTPN22-mRNA	-0.529	0.331	-1.18	0.12	0.693	0.442	1.09	0.115	1	lm.nb		XM_005542274.1:2386
CTLA4-mRNA	-2.07	1.3	-4.62	0.479	0.238	0.0407	1.39	0.116	1	Wald	Adaptive Immunity	NM_001044739.1:364
LAIR1-mRNA	0.62	0.391	-0.145	1.39	1.54	0.904	2.61	0.117	1	lm.nb	Adaptive Immunity	XM_005590317.1:341
DEFA1-mRNA	1.07	0.675	-0.257	2.39	2.09	0.837	5.24	0.119	1	lm.nb		NM_001032862.1:199
SELPLG-mRNA	0.569	0.364	-0.144	1.28	1.48	0.905	2.43	0.123	1	lm.nb		XM_005572152.1:1151
TGFB1-mRNA	0.257	0.166	-0.0687	0.583	1.2	0.953	1.5	0.127	1	lm.nb	Extracellular matrix organization	XM_005589339.1:1170
TGFBI-mRNA	0.58	0.379	-0.163	1.32	1.49	0.893	2.5	0.131	1	lm.nb		XM_005557841.1:1261
IRAK3-mRNA	0.546	0.359	-0.158	1.25	1.46	0.896	2.38	0.133	1	lm.nb	Interleukin Signaling, TLR Signaling	XM_001117080.2:1610
XBP1-mRNA	0.496	0.332	-0.155	1.15	1.41	0.898	2.21	0.14	1	lm.nb		NM_001190861.1:576
EGR1-mRNA	0.845	0.573	-0.279	1.97	1.8	0.824	3.92	0.145	1	lm.nb	Interferon Signaling	XM_005557906.1:2204
CDC42-mRNA	-0.214	0.146	-0.501	0.0721	0.862	0.707	1.05	0.147	1	lm.nb	Adaptive Immunity, MAPK Signaling, VEGF Signaling	XM_005553127.1:145
STAT6-mRNA	0.28	0.193	-0.0983	0.657	1.21	0.934	1.58	0.152	1	lm.nb	Innate Immunity	XM_005571286.1:1881
BCL6-mRNA	0.594	0.41	-0.211	1.4	1.51	0.864	2.63	0.153	1	lm.nb		XM_005545439.1:791
NR3C1-mRNA	-0.408	0.283	-0.963	0.146	0.754	0.513	1.11	0.154	1	lm.nb		XM_005558115.1:1376
CLEC4E-mRNA	-0.945	0.663	-2.24	0.354	0.519	0.211	1.28	0.159	1	lm.nb		XM_001118423.2:173
CDKN1A-mRNA	0.431	0.311	-0.179	1.04	1.35	0.883	2.06	0.171	1	lm.nb	Adaptive Immunity, Cell Cycle, Cellular Stress, Fc Receptor Signaling	XM_005553160.1:259
GZMB-mRNA	-0.634	0.458	-1.53	0.264	0.645	0.346	1.2	0.171	1	lm.nb	Apoptosis	XM_005560998.1:576
HMGB2-mRNA	-0.377	0.274	-0.914	0.16	0.77	0.531	1.12	0.173	1	lm.nb	Apoptosis	XM_005556312.1:369
KLRB1-mRNA	-0.62	0.455	-1.51	0.272	0.65	0.35	1.21	0.178	1	lm.nb	Adaptive Immunity	XM_005570085.1:377
C14orf166-mRNA	-0.138	0.101	-0.336	0.0609	0.909	0.792	1.04	0.179	1	lm.nb		XM_005561255.1:269
CCL19-mRNA	1.5	1.14	-0.742	3.74	2.83	0.598	13.4	0.194	1	Wald		NM_001032959.1:58
IL18RAP-mRNA	1.26	0.97	-0.642	3.16	2.39	0.641	8.94	0.199	1	Wald	Interleukin Signaling	XM_005575166.1:1147
CD27-mRNA	-0.441	0.345	-1.12	0.235	0.737	0.461	1.18	0.205	1	lm.nb	NF-kB	XM_001104337.2:745
CD3D-mRNA	-0.474	0.372	-1.2	0.256	0.72	0.434	1.19	0.208	1	lm.nb	Adaptive Immunity	NM_001287688.1:129
TWIST2-mRNA	1.36	1.08	-0.759	3.49	2.57	0.591	11.2	0.212	1	Wald		XM_005574801.1:123
CCRL2-mRNA	1.84	1.47	-1.03	4.71	3.58	0.488	26.2	0.214	1	Wald		XM_001103165.2:488
IL6R-mRNA	0.494	0.398	-0.286	1.27	1.41	0.82	2.42	0.219	1	lm.nb	Interleukin Signaling, MAPK Signaling	XM_005541663.1:1684
CD69-mRNA	-1.98	1.63	-5.16	1.21	0.254	0.0279	2.31	0.228	1	Wald		XM_005570089.2:434
ATF2-mRNA	0.13	0.107	-0.0795	0.339	1.09	0.946	1.26	0.229	1	loglinear	TLR Signaling	XM_005573535.1:1606
KLRC3-mRNA	0.829	0.684	-0.511	2.17	1.78	0.702	4.5	0.23	1	lm.nb		XM_005595216.1:692
TGFBR2-mRNA	0.375	0.311	-0.234	0.983	1.3	0.85	1.98	0.232	1	lm.nb		XM_005545564.1:1761
PLAU-mRNA	1.37	1.14	-0.869	3.61	2.59	0.547	12.2	0.235	1	Wald		XM_005565444.1:1078
GZMH-mRNA	0.537	0.45	-0.346	1.42	1.45	0.787	2.68	0.238	1	lm.nb		XM_005560994.1:163
BIRC2-mRNA	-0.292	0.249	-0.78	0.196	0.817	0.582	1.15	0.245	1	lm.nb	Apoptosis, Death Receptor Signaling, NF-kB, TLR Signaling	XM_005579457.1:1941
CCL2-mRNA	1.13	0.979	-0.788	3.05	2.19	0.579	8.28	0.252	1	Wald		NM_001032821.1:187
CCR1-mRNA	0.535	0.464	-0.374	1.44	1.45	0.772	2.72	0.253	1	lm.nb		NM_001032858.1:466
CD97-mRNA	0.427	0.372	-0.301	1.16	1.34	0.812	2.23	0.254	1	lm.nb		XM_002801104.1:2191
SMAD2-mRNA	-0.145	0.127	-0.394	0.103	0.904	0.761	1.07	0.256	1	lm.nb		XM_005586756.1:1085
CD55-mRNA	-0.425	0.372	-1.16	0.305	0.745	0.449	1.24	0.258	1	lm.nb	Complement System	XM_005540684.1:827
TBX21-mRNA	0.372	0.334	-0.282	1.03	1.29	0.822	2.04	0.269	1	lm.nb		XM_005583510.1:744
GZMA-mRNA	-1.22	1.1	-3.38	0.929	0.428	0.0962	1.9	0.269	1	lm.nb		XM_001097639.2:645
CD8B-mRNA	-0.61	0.563	-1.71	0.494	0.655	0.305	1.41	0.283	1	lm.nb	Adaptive Immunity	XM_005575360.1:388
CCL5-mRNA	0.476	0.46	-0.426	1.38	1.39	0.744	2.6	0.305	1	lm.nb		NM_001032850.1:170
CD7-mRNA	-0.353	0.345	-1.03	0.323	0.783	0.49	1.25	0.31	1	lm.nb		XM_001113810.2:180
CD19-mRNA	-1.22	1.21	-3.59	1.15	0.43	0.0831	2.22	0.317	1	Wald	Adaptive Immunity, Fc Receptor Signaling	XM_001103043.2:655
IFI35-mRNA	1.43	1.43	-1.37	4.23	2.7	0.387	18.8	0.32	1	Wald	Interferon Signaling	XM_001112861.2:789
CCL3-mRNA	0.544	0.546	-0.526	1.62	1.46	0.694	3.06	0.323	1	lm.nb		NM_001034200.1:124
ICOSLG-mRNA	-1.11	1.13	-3.33	1.11	0.462	0.0992	2.15	0.329	1	Wald	Adaptive Immunity	XM_002803112.1:150
CEACAM1-mRNA	-1.08	1.11	-3.25	1.09	0.472	0.105	2.12	0.331	1	Wald	Extracellular matrix organization	XM_005589369.1:1624
PTAFR-mRNA	-0.482	0.494	-1.45	0.485	0.716	0.366	1.4	0.332	1	lm.nb	Interferon Signaling	XM_005544241.1:1072
SIRPA-mRNA	0.379	0.4	-0.404	1.16	1.3	0.756	2.24	0.346	1	lm.nb		XM_015457667.1:1451
HLA-A-mRNA	0.658	0.697	-0.707	2.02	1.58	0.612	4.07	0.348	1	lm.nb	Adaptive Immunity, Interferon Signaling	NM_001171838.1:235
SRC-mRNA	1.44	1.55	-1.6	4.49	2.72	0.33	22.4	0.356	1	Wald	Adaptive Immunity, Fc Receptor Signaling, Interleukin Signaling, MAPK Signaling, VEGF Signaling	XM_005568964.1:1080
ITLN1-mRNA	-0.908	0.993	-2.85	1.04	0.533	0.138	2.05	0.364	1	Wald		XM_005541233.1:716
NCF4-mRNA	0.352	0.387	-0.406	1.11	1.28	0.755	2.16	0.366	1	lm.nb	Adaptive Immunity, VEGF Signaling	XM_005567397.1:536
IL16-mRNA	-0.244	0.269	-0.772	0.283	0.844	0.586	1.22	0.367	1	lm.nb	Interleukin Signaling	NM_001032808.1:910
MAP2K4-mRNA	-0.331	0.369	-1.05	0.391	0.795	0.482	1.31	0.372	1	lm.nb	Cellular Stress, Fc Receptor Signaling, Interleukin Signaling, MAPK Signaling, TLR Signaling	XM_001114292.2:385
MAP3K1-mRNA	0.189	0.212	-0.227	0.605	1.14	0.855	1.52	0.376	1	lm.nb	Fc Receptor Signaling, Interferon Signaling, MAPK Signaling, TLR Signaling	XM_002804368.1:3465
CD3G-mRNA	-0.266	0.298	-0.851	0.319	0.832	0.554	1.25	0.376	1	lm.nb	Adaptive Immunity	NM_001283910.1:263
PML-mRNA	1.79	2.01	-2.14	5.72	3.45	0.226	52.6	0.376	1	Wald	Interferon Signaling	NM_001042434.1:441
IL13RA1-mRNA	0.355	0.399	-0.428	1.14	1.28	0.743	2.2	0.377	1	lm.nb	Interleukin Signaling	XM_002806369.1:670
IL2RB-mRNA	-0.343	0.387	-1.1	0.417	0.788	0.466	1.33	0.379	1	lm.nb	Fc Receptor Signaling, Interleukin Signaling, MAPK Signaling, VEGF Signaling	XM_001085792.2:202
KIR3DS1-mRNA	0.928	1.07	-1.18	3.03	1.9	0.442	8.19	0.391	1	Wald		XM_005595313.1:851
LCK-mRNA	-0.205	0.241	-0.678	0.269	0.868	0.625	1.2	0.4	1	lm.nb	Adaptive Immunity, Fc Receptor Signaling, Interleukin Signaling	XM_002802327.1:263
LTBR-mRNA	1.3	1.53	-1.71	4.31	2.46	0.306	19.8	0.4	1	Wald	NF-kB	XM_005569894.1:729
HLA-DPA1-mRNA	-0.308	0.365	-1.02	0.408	0.808	0.492	1.33	0.402	1	lm.nb	Adaptive Immunity, Interferon Signaling	NM_001048247.1:214
CFD-mRNA	0.316	0.375	-0.418	1.05	1.24	0.748	2.07	0.402	1	lm.nb	Complement System	XM_001117186.2:846
DUSP4-mRNA	-1.3	1.55	-4.33	1.74	0.407	0.0496	3.33	0.405	1	Wald	Fc Receptor Signaling, Interleukin Signaling, MAPK Signaling, TLR Signaling, VEGF Signaling	XM_005562972.1:1898
PRF1-mRNA	0.385	0.461	-0.519	1.29	1.31	0.698	2.44	0.407	1	lm.nb		XM_005565623.1:1621
CR2-mRNA	-1.41	1.69	-4.73	1.91	0.375	0.0376	3.75	0.407	1	Wald		XM_002801946.1:2862
EWSR1-mRNA	0.132	0.159	-0.179	0.444	1.1	0.883	1.36	0.408	1	lm.nb		XM_005567685.1:945
CD59-mRNA	-0.285	0.344	-0.96	0.39	0.821	0.514	1.31	0.411	1	lm.nb	Complement System	XM_005578241.1:812
HLA-DOB-mRNA	-1.28	1.58	-4.38	1.82	0.412	0.0479	3.54	0.422	1	Wald	Adaptive Immunity	XM_005553370.1:723
CLEC7A-mRNA	1.3	1.62	-1.88	4.48	2.46	0.271	22.3	0.427	1	Wald		NM_001032943.1:89
CD96-mRNA	-0.981	1.23	-3.39	1.43	0.507	0.0951	2.7	0.429	1	Wald	Adaptive Immunity	XM_005548190.1:437
STAT5B-mRNA	-0.243	0.306	-0.843	0.356	0.845	0.557	1.28	0.429	1	lm.nb	Interleukin Signaling	XM_001109317.2:255
CR1-mRNA	-1.18	1.49	-4.09	1.74	0.442	0.0585	3.34	0.432	1	Wald	Complement System	XM_002801945.1:2925
CD58-mRNA	0.126	0.162	-0.19	0.443	1.09	0.877	1.36	0.437	1	lm.nb		XM_001112756.1:404
CXCL9-mRNA	0.867	1.12	-1.33	3.06	1.82	0.398	8.36	0.442	1	Wald		NM_001032936.1:60
CD82-mRNA	0.382	0.494	-0.586	1.35	1.3	0.666	2.55	0.442	1	lm.nb		XM_005578126.1:713
PDCD1-mRNA	-0.803	1.04	-2.84	1.23	0.573	0.14	2.35	0.443	1	Wald	Adaptive Immunity	NM_001114358.1:201
CCL7-mRNA	0.978	1.28	-1.54	3.49	1.97	0.344	11.3	0.449	1	Wald		XM_001113381.2:78
ICAM4-mRNA	-0.708	0.936	-2.54	1.13	0.612	0.172	2.18	0.452	1	Wald	Adaptive Immunity, Extracellular matrix organization	XM_001100946.2:406
IL6-mRNA	1.03	1.37	-1.66	3.72	2.04	0.317	13.2	0.455	1	Wald	Cellular Stress, Interleukin Signaling, MAPK Signaling	NM_001042733.1:139
MAP4K4-mRNA	-0.207	0.279	-0.755	0.34	0.866	0.593	1.27	0.461	1	lm.nb	Cellular Stress, MAPK Signaling	XM_005575143.1:2011
CD40-mRNA	-1.1	1.49	-4.02	1.82	0.467	0.0616	3.53	0.463	1	Wald	Adaptive Immunity, NF-kB	XM_001104255.1:180
BCL2L1-mRNA	-0.483	0.657	-1.77	0.804	0.715	0.293	1.75	0.464	1	lm.nb	Apoptosis	XM_005568633.1:727
TNFRSF13C-mRNA	-1.49	2.02	-5.45	2.47	0.357	0.0229	5.56	0.465	1	Wald	NF-kB	XM_001101623.2:356
CTSS-mRNA	0.206	0.287	-0.357	0.768	1.15	0.781	1.7	0.476	1	lm.nb	Adaptive Immunity, Extracellular matrix organization, TLR Signaling	XM_005541969.1:751
CD48-mRNA	0.147	0.21	-0.264	0.558	1.11	0.833	1.47	0.485	1	lm.nb		XM_005541239.1:597
LAG3-mRNA	0.706	1.01	-1.27	2.68	1.63	0.414	6.42	0.487	1	Wald		XM_005569954.1:1283
IFNAR2-mRNA	1.24	1.77	-2.23	4.7	2.35	0.213	26	0.487	1	Wald	Interferon Signaling	XM_001092342.2:1272
CMKLR1-mRNA	0.92	1.32	-1.67	3.51	1.89	0.314	11.4	0.489	1	Wald		XM_005572139.1:3939
BLK-mRNA	-0.798	1.15	-3.06	1.46	0.575	0.12	2.76	0.492	1	Wald	Adaptive Immunity	XM_005562580.1:711
HMGN1-mRNA	-0.141	0.206	-0.545	0.262	0.907	0.686	1.2	0.495	1	lm.nb		XM_005548677.1:914
KLRD1-mRNA	0.388	0.571	-0.731	1.51	1.31	0.602	2.84	0.499	1	lm.nb	Adaptive Immunity	NM_001032828.1:365
CCL15-mRNA	0.616	0.914	-1.18	2.41	1.53	0.443	5.31	0.503	1	Wald		XM_002800380.1:156
AHR-mRNA	-1.15	1.72	-4.52	2.22	0.451	0.0436	4.66	0.506	1	Wald		XM_005550046.1:1361
CASP3-mRNA	0.166	0.25	-0.324	0.657	1.12	0.799	1.58	0.509	1	lm.nb	Apoptosis, Extracellular matrix organization	NM_001284835.1:670
CSF2RB-mRNA	0.923	1.39	-1.81	3.66	1.9	0.285	12.6	0.51	1	Wald	Fc Receptor Signaling, Interleukin Signaling, MAPK Signaling, VEGF Signaling	XM_001086084.2:1149
TARP-mRNA	-0.329	0.504	-1.32	0.658	0.796	0.402	1.58	0.516	1	lm.nb		XM_015133689.1:350
CEACAM8-mRNA	-0.873	1.34	-3.5	1.76	0.546	0.0883	3.38	0.517	1	Wald	Extracellular matrix organization	XM_005589367.1:913
LILRA3-mRNA	0.888	1.39	-1.83	3.61	1.85	0.281	12.2	0.524	1	Wald	Adaptive Immunity	NM_001040675.1:230
CD22-mRNA	-0.824	1.3	-3.37	1.73	0.565	0.0965	3.31	0.529	1	Wald	Adaptive Immunity	XM_001111493.1:2450
CIITA-mRNA	-0.97	1.53	-3.97	2.03	0.511	0.0637	4.1	0.529	1	Wald	Interferon Signaling	XM_001103518.2:558
CCR2-mRNA	0.195	0.311	-0.413	0.804	1.15	0.751	1.75	0.532	1	lm.nb		NM_001032806.1:40
ITGA4-mRNA	-0.105	0.167	-0.432	0.223	0.93	0.741	1.17	0.534	1	lm.nb	Adaptive Immunity, Extracellular matrix organization	XM_001100929.2:2035
CD83-mRNA	-1.11	1.81	-4.65	2.42	0.462	0.0397	5.37	0.539	1	Wald		XM_005553991.1:694
IL1RL1-mRNA	-0.613	0.997	-2.57	1.34	0.654	0.169	2.53	0.54	1	Wald	Interleukin Signaling	XM_005575158.1:1026
SKI-mRNA	-1.12	1.84	-4.73	2.49	0.461	0.0378	5.61	0.545	1	Wald		XM_001086434.1:222
TAP2-mRNA	1.2	2.02	-2.75	5.16	2.3	0.148	35.7	0.553	1	Wald	Adaptive Immunity	XM_002803985.1:555
AREG-mRNA	-0.866	1.45	-3.71	1.98	0.549	0.0762	3.95	0.553	1	Wald		XM_001101978.2:405
CD79B-mRNA	-1.12	1.88	-4.81	2.57	0.459	0.0356	5.94	0.554	1	Wald	Adaptive Immunity	XM_005584687.1:260
IL1RAP-mRNA	0.245	0.415	-0.569	1.06	1.18	0.674	2.08	0.558	1	lm.nb	Interleukin Signaling	NM_001032960.1:1255
RNASEL-mRNA	1.04	1.77	-2.43	4.51	2.05	0.185	22.7	0.56	1	Wald	Interferon Signaling	XM_005540173.2:2022
PTGS1-mRNA	1.06	1.84	-2.54	4.67	2.09	0.172	25.5	0.565	1	Wald	Metabolism	XM_005580874.1:1122
CXCL12-mRNA	0.684	1.19	-1.65	3.02	1.61	0.319	8.09	0.567	1	Wald		NM_001032934.1:90
CD28-mRNA	-1.38	2.41	-6.11	3.35	0.384	0.0145	10.2	0.569	1	Wald	Adaptive Immunity, Fc Receptor Signaling	NM_001042641.2:145
KLRF1-mRNA	0.543	0.953	-1.32	2.41	1.46	0.399	5.31	0.571	1	Wald	Adaptive Immunity	NM_001285324.1:514
MAPK3-mRNA	-0.135	0.239	-0.603	0.332	0.91	0.658	1.26	0.573	1	lm.nb	Cell Cycle, Cellular Stress, Fc Receptor Signaling, Interferon Signaling, Interleukin Signaling, MAPK Signaling, TLR Signaling, VEGF Signaling	XM_002802443.1:1010
ITGAX-mRNA	0.995	1.76	-2.46	4.45	1.99	0.181	21.9	0.575	1	Wald	Extracellular matrix organization	XM_005591741.1:2025
DDIT3-mRNA	0.855	1.56	-2.2	3.91	1.81	0.218	15	0.585	1	Wald		XM_005571332.1:291
TNFAIP3-mRNA	-0.226	0.413	-1.04	0.584	0.855	0.488	1.5	0.586	1	lm.nb	Death Receptor Signaling, Interferon Signaling	NM_001283816.1:1043
TLR7-mRNA	0.615	1.13	-1.61	2.84	1.53	0.328	7.15	0.589	1	Wald	TLR Signaling	NM_001130426.1:55
PSMB7-mRNA	-0.0602	0.111	-0.278	0.158	0.959	0.825	1.12	0.59	1	lm.nb	Adaptive Immunity, Apoptosis, Cell Cycle, Fc Receptor Signaling, Interleukin Signaling, MAPK Signaling, Metabolism, NF-kB, VEGF Signaling, Wnt Signaling	XM_001083368.2:380
MME-mRNA	-0.615	1.14	-2.85	1.62	0.653	0.139	3.07	0.591	1	Wald		XM_001105564.1:1261
KIT-mRNA	-0.69	1.28	-3.2	1.82	0.62	0.109	3.52	0.591	1	Wald	Adaptive Immunity, Fc Receptor Signaling, Interleukin Signaling, MAPK Signaling, VEGF Signaling	XM_005555273.1:1317
SOCS1-mRNA	0.599	1.11	-1.58	2.78	1.51	0.335	6.86	0.592	1	Wald	Adaptive Immunity, Interferon Signaling, TLR Signaling	XM_005591262.1:760
MAP2K1-mRNA	0.112	0.207	-0.295	0.518	1.08	0.815	1.43	0.592	1	lm.nb	Fc Receptor Signaling, Interleukin Signaling, MAPK Signaling, TLR Signaling, VEGF Signaling	XM_005559865.1:912
RHOA-mRNA	0.0852	0.159	-0.226	0.396	1.06	0.855	1.32	0.593	1	lm.nb	VEGF Signaling, Wnt Signaling	XM_001094831.2:315
HLA-DMB-mRNA	-0.83	1.54	-3.86	2.2	0.563	0.069	4.59	0.593	1	Wald	Adaptive Immunity	XM_002803688.1:1486
IL5RA-mRNA	0.512	0.959	-1.37	2.39	1.43	0.388	5.25	0.595	1	Wald	Fc Receptor Signaling, Interleukin Signaling, MAPK Signaling, VEGF Signaling	XM_005547648.1:769
ITGB1-mRNA	0.0655	0.124	-0.178	0.309	1.05	0.884	1.24	0.599	1	lm.nb	Adaptive Immunity, Extracellular matrix organization	XM_002805609.1:1430
CSF1-mRNA	0.92	1.75	-2.51	4.35	1.89	0.176	20.4	0.601	1	Wald		XM_001090841.2:374
CD1D-mRNA	1.06	2.02	-2.9	5.01	2.08	0.134	32.2	0.602	1	Wald		NM_001033114.1:910
FCGR1A-mRNA	0.867	1.66	-2.38	4.12	1.82	0.192	17.3	0.603	1	Wald	Adaptive Immunity, Interferon Signaling	NM_001284040.1:867
IRF8-mRNA	0.146	0.28	-0.403	0.695	1.11	0.756	1.62	0.604	1	lm.nb	Interferon Signaling	XM_005592710.1:1266
IL15-mRNA	1.18	2.26	-3.26	5.62	2.26	0.104	49	0.605	1	Wald	Interleukin Signaling	NM_001044731.1:113
MAF-mRNA	-1.29	2.48	-6.15	3.57	0.409	0.0141	11.9	0.605	1	Wald		XM_005592863.1:782
TICAM1-mRNA	0.763	1.47	-2.11	3.64	1.7	0.231	12.5	0.605	1	Wald	Apoptosis, Innate Immunity, TLR Signaling	NM_001287328.1:1134
BATF3-mRNA	0.854	1.65	-2.39	4.09	1.81	0.191	17.1	0.607	1	Wald		XM_005540791.1:296
IFNB1-mRNA	0.721	1.42	-2.06	3.51	1.65	0.239	11.4	0.614	1	Wald	Cellular Stress, Interferon Signaling	NM_001135795.1:272
ICAM2-mRNA	-0.109	0.221	-0.543	0.325	0.927	0.686	1.25	0.624	1	lm.nb	Adaptive Immunity, Extracellular matrix organization	NM_001195389.1:825
JUN-mRNA	0.196	0.4	-0.587	0.98	1.15	0.666	1.97	0.625	1	lm.nb	Cellular Stress, Fc Receptor Signaling, MAPK Signaling, TLR Signaling	XM_005543232.1:1008
GPI-mRNA	-0.0966	0.201	-0.491	0.297	0.935	0.712	1.23	0.632	1	lm.nb	Metabolism	XM_005588784.2:776
TNFSF14-mRNA	0.678	1.41	-2.09	3.44	1.6	0.235	10.9	0.633	1	Wald	NF-kB	XM_015122635.1:389
NFKB1-mRNA	0.105	0.218	-0.323	0.533	1.08	0.799	1.45	0.633	1	lm.nb	Adaptive Immunity, Cellular Stress, Fc Receptor Signaling, Innate Immunity, Interferon Signaling, Interleukin Signaling, NF-kB, TLR Signaling	XM_005555555.1:1074
CD36-mRNA	0.433	0.915	-1.36	2.23	1.35	0.39	4.68	0.637	1	Wald	Adaptive Immunity, Metabolism, TLR Signaling	NM_001032913.1:1240
CTNNB1-mRNA	-0.0631	0.133	-0.324	0.198	0.957	0.799	1.15	0.638	1	lm.nb	Apoptosis, Innate Immunity, VEGF Signaling, Wnt Signaling	XM_005546748.1:867
PTGER4-mRNA	-0.146	0.309	-0.751	0.46	0.904	0.594	1.38	0.638	1	lm.nb		XM_005556783.1:2355
CHUK-mRNA	0.0945	0.2	-0.298	0.487	1.07	0.813	1.4	0.639	1	lm.nb	Adaptive Immunity, Death Receptor Signaling, Fc Receptor Signaling, Innate Immunity, Interferon Signaling, Interleukin Signaling, NF-kB, TLR Signaling	XM_005566180.1:1561
IL1B-mRNA	0.213	0.453	-0.674	1.1	1.16	0.627	2.14	0.639	1	lm.nb	Interleukin Signaling	NM_001042756.1:391
CCL22-mRNA	0.34	0.728	-1.09	1.77	1.27	0.471	3.4	0.642	1	Wald		XM_005592030.1:806
TYROBP-mRNA	-0.147	0.318	-0.771	0.478	0.903	0.586	1.39	0.647	1	lm.nb	Adaptive Immunity	XM_005588917.1:524
PSMD7-mRNA	0.0814	0.182	-0.275	0.437	1.06	0.827	1.35	0.655	1	lm.nb	Adaptive Immunity, Apoptosis, Cell Cycle, Fc Receptor Signaling, Interleukin Signaling, MAPK Signaling, Metabolism, NF-kB, VEGF Signaling, Wnt Signaling	XM_001102147.2:170
PDGFRB-mRNA	0.761	1.73	-2.63	4.15	1.69	0.162	17.8	0.662	1	Wald	Adaptive Immunity, Fc Receptor Signaling, Interleukin Signaling, MAPK Signaling, VEGF Signaling	XM_005558242.1:2141
MAP3K5-mRNA	0.0808	0.187	-0.286	0.447	1.06	0.82	1.36	0.667	1	lm.nb	Cellular Stress, MAPK Signaling	XM_002803926.1:1885
C3AR1-mRNA	0.78	1.81	-2.77	4.33	1.72	0.147	20.1	0.668	1	Wald	Complement System	XM_001113373.1:564
CXCR3-mRNA	-0.74	1.73	-4.13	2.65	0.599	0.0571	6.28	0.67	1	Wald		XM_005593931.1:680
CD5-mRNA	-0.751	1.76	-4.2	2.7	0.594	0.0544	6.48	0.671	1	Wald		XM_005578865.1:1771
PSMC2-mRNA	-0.0884	0.211	-0.502	0.325	0.941	0.706	1.25	0.677	1	lm.nb	Adaptive Immunity, Apoptosis, Cell Cycle, Fc Receptor Signaling, Interleukin Signaling, MAPK Signaling, Metabolism, NF-kB, VEGF Signaling, Wnt Signaling	XM_005550431.1:982
CXCL3-mRNA	0.655	1.57	-2.43	3.74	1.57	0.186	13.3	0.678	1	Wald		NM_001032879.1:202
IFNG-mRNA	0.43	1.04	-1.61	2.47	1.35	0.327	5.55	0.681	1	Wald	Interferon Signaling	NM_001287657.1:358
KIR3DL2-mRNA	0.61	1.51	-2.35	3.57	1.53	0.196	11.9	0.688	1	Wald	Adaptive Immunity	XM_005595311.1:1444
IRGC-mRNA	0.616	1.55	-2.41	3.65	1.53	0.188	12.5	0.692	1	Wald		XM_005589461.2:1059
PTGER2-mRNA	0.553	1.4	-2.19	3.29	1.47	0.22	9.79	0.694	1	Wald		XM_005561261.1:1979
NLRP3-mRNA	0.685	1.74	-2.72	4.09	1.61	0.152	17	0.695	1	Wald		XM_005539576.1:2196
C4A-mRNA	0.808	2.06	-3.22	4.84	1.75	0.107	28.6	0.696	1	Wald	Complement System	XM_002805966.1:1627
IL2RA-mRNA	-0.505	1.31	-3.07	2.06	0.705	0.119	4.18	0.701	1	Wald	Fc Receptor Signaling, Interleukin Signaling, MAPK Signaling, VEGF Signaling	NM_001032917.1:652
KLRK1-mRNA	-0.191	0.516	-1.2	0.82	0.876	0.435	1.77	0.713	1	lm.nb	Adaptive Immunity	NM_001283284.1:374
KLRG1-mRNA	0.341	0.922	-1.47	2.15	1.27	0.362	4.43	0.713	1	Wald	Adaptive Immunity	XM_005570060.1:673
HLA-C-mRNA	-0.996	2.7	-6.28	4.29	0.501	0.0128	19.6	0.713	1	loglinear	Adaptive Immunity, Interferon Signaling	NM_001048245.1:230
CCR5-mRNA	0.735	2	-3.19	4.66	1.66	0.11	25.3	0.715	1	Wald		XM_005546902.1:1188
CD38-mRNA	-0.0963	0.265	-0.616	0.423	0.935	0.652	1.34	0.718	1	lm.nb		XM_005554514.1:1197
NFIL3-mRNA	-0.134	0.371	-0.861	0.593	0.911	0.55	1.51	0.718	1	lm.nb		XM_001101854.1:430
GNLY-mRNA	0.146	0.404	-0.646	0.938	1.11	0.639	1.92	0.718	1	lm.nb		XM_005575397.1:801
THBS1-mRNA	0.163	0.453	-0.726	1.05	1.12	0.605	2.07	0.721	1	lm.nb	Extracellular matrix organization	XM_001093770.2:2670
CAMP-mRNA	0.172	0.478	-0.766	1.11	1.13	0.588	2.16	0.721	1	lm.nb		NM_001033509.1:87
CCR6-mRNA	-0.606	1.69	-3.92	2.71	0.657	0.066	6.55	0.722	1	Wald		NM_001032935.1:85
CISH-mRNA	0.55	1.56	-2.5	3.6	1.46	0.177	12.1	0.725	1	Wald		XM_001097616.2:438
CARD9-mRNA	0.67	1.91	-3.08	4.42	1.59	0.119	21.4	0.727	1	Wald		XM_001095549.2:1126
BATF-mRNA	0.889	2.58	-4.17	5.94	1.85	0.0557	61.5	0.731	1	Wald		XM_005561820.1:826
PTGIR-mRNA	0.936	2.73	-4.41	6.28	1.91	0.0471	77.8	0.733	1	Wald		XM_005589661.1:920
PAX5-mRNA	-0.592	1.76	-4.05	2.87	0.663	0.0604	7.29	0.738	1	Wald		XM_005581286.1:699
GFI1-mRNA	0.5	1.49	-2.42	3.42	1.41	0.187	10.7	0.738	1	Wald		XM_005542722.1:1019
HIF1A-mRNA	0.0943	0.282	-0.458	0.646	1.07	0.728	1.57	0.739	1	lm.nb	Cellular Stress	XM_005561440.1:2618
DPP4-mRNA	-0.893	2.74	-6.26	4.47	0.539	0.0131	22.2	0.745	1	Wald		NM_001039190.1:805
IL10-mRNA	0.489	1.52	-2.49	3.47	1.4	0.178	11.1	0.748	1	Wald		XM_005540653.1:448
ICAM1-mRNA	0.764	2.39	-3.92	5.45	1.7	0.0659	43.8	0.75	1	Wald	Adaptive Immunity, Extracellular matrix organization, Interferon Signaling	NM_001047135.1:1170
IL11RA-mRNA	-0.521	1.65	-3.76	2.72	0.697	0.0738	6.58	0.753	1	Wald	Interleukin Signaling	XM_005581441.1:642
CD244-mRNA	0.503	1.6	-2.63	3.63	1.42	0.162	12.4	0.754	1	Wald		XM_001117630.2:205
PTPRC-mRNA	0.0631	0.201	-0.331	0.457	1.04	0.795	1.37	0.755	1	lm.nb	Adaptive Immunity	XM_005540333.1:1225
CD9-mRNA	-0.1	0.323	-0.733	0.533	0.933	0.602	1.45	0.758	1	lm.nb		XM_005569889.1:719
TOLLIP-mRNA	0.719	2.34	-3.86	5.3	1.65	0.0689	39.4	0.759	1	Wald	Interleukin Signaling	XM_005576837.1:609
CD247-mRNA	-0.115	0.374	-0.847	0.617	0.923	0.556	1.53	0.759	1	lm.nb	Adaptive Immunity	NM_001077423.1:191
LTB4R2-mRNA	0.487	1.61	-2.67	3.64	1.4	0.157	12.5	0.763	1	Wald		XM_001113942.2:1007
IL4R-mRNA	0.623	2.11	-3.51	4.76	1.54	0.0877	27	0.769	1	Wald	Interleukin Signaling	XM_001093763.2:655
CCL26-mRNA	-0.527	1.79	-4.03	2.98	0.694	0.0611	7.88	0.769	1	Wald		XM_001109808.2:20
TNFRSF13B-mRNA	-0.39	1.34	-3.01	2.23	0.763	0.124	4.68	0.771	1	Wald	NF-kB	XM_005582995.1:465
TYK2-mRNA	0.0495	0.171	-0.285	0.384	1.03	0.821	1.3	0.773	1	lm.nb	Interferon Signaling, Interleukin Signaling, MAPK Signaling	XM_001101130.2:2645
CASP10-mRNA	0.677	2.34	-3.92	5.27	1.6	0.0662	38.7	0.774	1	Wald	Death Receptor Signaling, Interferon Signaling	XM_001097804.2:1184
CXCL6-mRNA	0.306	1.06	-1.78	2.39	1.24	0.291	5.25	0.774	1	Wald		XM_005555086.1:565
LTB4R-mRNA	0.348	1.22	-2.04	2.74	1.27	0.243	6.67	0.776	1	Wald		XM_001114016.2:262
ITGA5-mRNA	0.116	0.409	-0.686	0.918	1.08	0.622	1.89	0.778	1	lm.nb	Extracellular matrix organization	XM_001110116.2:2435
IL12RB1-mRNA	0.634	2.26	-3.8	5.07	1.55	0.0719	33.5	0.78	1	Wald	Interleukin Signaling	XM_001115186.2:1312
IL23A-mRNA	-0.47	1.68	-3.76	2.82	0.722	0.0739	7.06	0.78	1	Wald	Interleukin Signaling	NM_001194669.1:400
IL29-mRNA	-0.523	1.87	-4.18	3.14	0.696	0.0551	8.8	0.78	1	Wald	Interleukin Signaling	XM_001085768.2:255
HSPB2-mRNA	0.475	1.73	-2.92	3.87	1.39	0.132	14.6	0.785	1	Wald		XM_005579610.1:435
SIGIRR-mRNA	-0.607	2.22	-4.95	3.73	0.656	0.0324	13.3	0.785	1	Wald	TLR Signaling	XM_005576724.1:1856
IL12RB2-mRNA	-0.291	1.07	-2.38	1.8	0.818	0.192	3.48	0.786	1	Wald	Interleukin Signaling	XM_001094235.1:882
LTF-mRNA	0.217	0.802	-1.35	1.79	1.16	0.391	3.45	0.788	1	lm.nb		XM_005546908.1:1534
TCF7-mRNA	-0.468	1.74	-3.88	2.94	0.723	0.0679	7.7	0.789	1	Wald	Wnt Signaling	XM_005595987.1:820
TPSAB1-mRNA	0.392	1.47	-2.5	3.28	1.31	0.177	9.72	0.791	1	Wald	Extracellular matrix organization	XM_005590832.2:868
CD47-mRNA	-0.0507	0.193	-0.429	0.328	0.965	0.743	1.25	0.794	1	lm.nb	Extracellular matrix organization	XM_005548232.2:858
UBE2L3-mRNA	-0.074	0.286	-0.635	0.487	0.95	0.644	1.4	0.797	1	lm.nb	Adaptive Immunity	NM_001193593.1:178
ZAP70-mRNA	-0.336	1.32	-2.93	2.26	0.792	0.131	4.78	0.8	1	Wald	Adaptive Immunity	XM_005575029.1:1045
CCL24-mRNA	-0.301	1.19	-2.63	2.03	0.812	0.161	4.09	0.801	1	Wald		NM_001194459.1:124
CD2-mRNA	-0.45	1.79	-3.95	3.05	0.732	0.0648	8.28	0.802	1	Wald		NM_001283777.1:636
CXCL2-mRNA	0.286	1.14	-1.95	2.52	1.22	0.259	5.74	0.803	1	Wald		XM_001092240.2:156
IL2RG-mRNA	-0.0675	0.269	-0.595	0.46	0.954	0.662	1.38	0.803	1	lm.nb	Fc Receptor Signaling, Interleukin Signaling, MAPK Signaling, VEGF Signaling	NM_001035529.1:645
TNF-mRNA	0.413	1.68	-2.88	3.7	1.33	0.136	13	0.806	1	Wald	Death Receptor Signaling, NF-kB	NM_001047149.1:195
CXCR6-mRNA	-0.266	1.09	-2.4	1.86	0.832	0.19	3.64	0.807	1	Wald		NM_001047141.1:330
BCL3-mRNA	0.466	1.94	-3.34	4.27	1.38	0.0991	19.3	0.811	1	Wald		XM_001109319.2:329
GATA3-mRNA	-0.364	1.52	-3.35	2.62	0.777	0.0983	6.15	0.812	1	Wald		XM_005564600.1:1760
ALOX5-mRNA	0.353	1.48	-2.54	3.25	1.28	0.172	9.51	0.812	1	Wald	Metabolism	XM_005565109.1:700
BLNK-mRNA	-0.61	2.59	-5.69	4.47	0.655	0.0193	22.2	0.815	1	Wald	Adaptive Immunity, Interleukin Signaling	XM_001100700.2:975
HFE-mRNA	0.399	1.7	-2.94	3.74	1.32	0.13	13.4	0.816	1	Wald		XM_005553872.1:400
DOCK9-mRNA	-0.412	1.77	-3.88	3.06	0.752	0.0679	8.32	0.817	1	Wald		XM_005586152.1:1971
CCR4-mRNA	-0.476	2.13	-4.64	3.69	0.719	0.04	12.9	0.824	1	Wald		XM_005545534.1:830
C4B-mRNA	0.391	1.78	-3.09	3.87	1.31	0.117	14.6	0.826	1	Wald	Complement System	XM_005553435.1:1550
CD24-mRNA	0.265	1.21	-2.1	2.63	1.2	0.233	6.19	0.827	1	Wald		XM_005552236.1:484
RPS6KA5-mRNA	-0.623	2.85	-6.21	4.96	0.65	0.0135	31.2	0.828	1	Wald	TLR Signaling	XM_001088246.2:1243
FCGRT-mRNA	-0.399	1.83	-3.99	3.19	0.758	0.0628	9.15	0.828	1	Wald		XM_001115276.2:694
TRAF5-mRNA	-0.52	2.41	-5.25	4.21	0.697	0.0262	18.5	0.83	1	Wald		XM_005540752.1:1091
RELA-mRNA	0.432	2.02	-3.53	4.4	1.35	0.0863	21.1	0.832	1	Wald	Adaptive Immunity, Cellular Stress, Fc Receptor Signaling, Innate Immunity, Interferon Signaling, Interleukin Signaling, TLR Signaling	XM_005577248.1:1689
RAF1-mRNA	0.0582	0.289	-0.508	0.624	1.04	0.703	1.54	0.841	1	lm.nb	Adaptive Immunity, Fc Receptor Signaling, Interleukin Signaling, MAPK Signaling, VEGF Signaling	XM_005547856.1:2271
NFKBIA-mRNA	-0.0714	0.357	-0.77	0.627	0.952	0.586	1.54	0.842	1	lm.nb	Adaptive Immunity, Fc Receptor Signaling, Innate Immunity, Interferon Signaling, NF-kB, TLR Signaling	NM_001284932.1:606
NCAM1-mRNA	-0.305	1.54	-3.32	2.71	0.809	0.1	6.54	0.843	1	Wald	Extracellular matrix organization, Fc Receptor Signaling, Interferon Signaling, Interleukin Signaling, MAPK Signaling, VEGF Signaling	XM_005579655.1:1488
CFI-mRNA	-0.324	1.64	-3.53	2.88	0.799	0.0864	7.38	0.844	1	Wald	Complement System	XM_001087512.2:1008
HDAC4-mRNA	0.451	2.32	-4.1	5.01	1.37	0.0582	32.1	0.847	1	Wald		XM_005574802.1:2433
TNFRSF4-mRNA	-0.288	1.49	-3.21	2.63	0.819	0.108	6.21	0.847	1	Wald	NF-kB	XM_005545122.1:233
MEF2BNB-mRNA	0.484	2.51	-4.44	5.4	1.4	0.0462	42.3	0.848	1	Wald		XM_005588524.1:344
POU2F2-mRNA	0.361	1.91	-3.38	4.1	1.28	0.096	17.2	0.85	1	Wald		XM_002808195.1:1136
GNAS-mRNA	0.0228	0.122	-0.217	0.263	1.02	0.86	1.2	0.852	1	lm.nb	Metabolism	XM_005569452.1:2102
MIF-mRNA	-0.0329	0.18	-0.385	0.319	0.977	0.766	1.25	0.855	1	lm.nb		NM_001283697.1:60
MBP-mRNA	0.316	1.73	-3.07	3.7	1.24	0.119	13	0.855	1	Wald		XM_001098960.2:707
SLAMF1-mRNA	-0.393	2.16	-4.63	3.85	0.762	0.0403	14.4	0.856	1	Wald		XM_001117605.2:526
CD80-mRNA	0.32	1.79	-3.19	3.84	1.25	0.109	14.3	0.859	1	Wald	Adaptive Immunity, Fc Receptor Signaling	NM_001042642.1:320
MAPKAPK2-mRNA	0.0313	0.176	-0.313	0.376	1.02	0.805	1.3	0.859	1	lm.nb	Cellular Stress, MAPK Signaling, Metabolism, TLR Signaling, VEGF Signaling	XM_005540646.1:856
HAVCR2-mRNA	-0.206	1.16	-2.48	2.07	0.867	0.18	4.19	0.86	1	Wald	Interleukin Signaling	XM_005558381.1:529
IKZF3-mRNA	-0.0609	0.344	-0.734	0.613	0.959	0.601	1.53	0.86	1	lm.nb		XM_005584045.1:1828
C8A-mRNA	-0.236	1.34	-2.86	2.39	0.849	0.138	5.24	0.861	1	Wald	Complement System	XM_001114403.1:1445
FASLG-mRNA	0.357	2.05	-3.67	4.38	1.28	0.0788	20.8	0.862	1	Wald	Death Receptor Signaling, NF-kB	NM_001032838.1:495
ZEB1-mRNA	-0.439	2.54	-5.41	4.54	0.738	0.0234	23.2	0.863	1	Wald		XM_005564912.2:2675
CRADD-mRNA	-0.269	1.57	-3.34	2.8	0.83	0.0989	6.96	0.864	1	Wald		XM_005571871.1:694
TNFRSF14-mRNA	0.423	2.46	-4.4	5.25	1.34	0.0472	38	0.864	1	Wald	Adaptive Immunity, NF-kB	NM_001043357.1:107
SMAD7-mRNA	-0.38	2.26	-4.81	4.05	0.768	0.0357	16.6	0.867	1	Wald		XM_005586745.1:1886
KEAP1-mRNA	0.461	2.75	-4.93	5.85	1.38	0.0328	57.7	0.867	1	Wald	Adaptive Immunity	XM_001105867.2:605
IKBKAP-mRNA	-0.442	2.67	-5.68	4.8	0.736	0.0195	27.8	0.869	1	Wald	NF-kB	XM_005581114.1:2077
CFH-mRNA	-0.218	1.34	-2.85	2.42	0.86	0.138	5.34	0.872	1	Wald	Complement System	XM_001111875.2:484
ITGA6-mRNA	-0.512	3.16	-6.71	5.68	0.701	0.00957	51.4	0.872	1	Wald	Extracellular matrix organization	XM_001086200.2:605
NFATC2-mRNA	-0.479	2.99	-6.35	5.39	0.717	0.0123	41.8	0.873	1	Wald	Fc Receptor Signaling	XM_005569356.1:2090
ALOX15-mRNA	-0.15	0.949	-2.01	1.71	0.901	0.248	3.27	0.875	1	lm.nb	Metabolism	XM_001094627.2:1345
CD4-mRNA	0.362	2.33	-4.2	4.92	1.29	0.0546	30.3	0.877	1	Wald	Adaptive Immunity	NM_001042662.1:796
KIR3DL1-mRNA	0.164	1.06	-1.92	2.25	1.12	0.264	4.76	0.878	1	Wald	Adaptive Immunity	NM_001193463.1:758
SLAMF6-mRNA	0.357	2.32	-4.19	4.91	1.28	0.0546	30	0.878	1	Wald	Adaptive Immunity	XM_005541247.1:658
ABCB1-mRNA	-0.253	1.66	-3.52	3.01	0.839	0.0874	8.06	0.88	1	Wald	Metabolism	NM_001032887.1:290
CYSLTR1-mRNA	-0.0409	0.28	-0.59	0.509	0.972	0.664	1.42	0.885	1	lm.nb		XM_005594006.1:885
MAFF-mRNA	-0.362	2.49	-5.23	4.51	0.778	0.0266	22.8	0.885	1	Wald		XM_005567311.1:1380
TIGIT-mRNA	-0.283	1.95	-4.11	3.54	0.822	0.058	11.6	0.885	1	Wald		XM_005548101.1:411
NFKB2-mRNA	0.234	1.64	-2.97	3.44	1.18	0.127	10.9	0.887	1	Wald	Innate Immunity, Interferon Signaling, Interleukin Signaling, NF-kB, TLR Signaling	XM_001104566.2:905
TNFSF4-mRNA	0.278	1.96	-3.56	4.11	1.21	0.085	17.3	0.887	1	Wald	NF-kB	XM_005540021.1:1004
TRAF2-mRNA	0.309	2.19	-3.98	4.6	1.24	0.0632	24.3	0.888	1	Wald	Apoptosis, Death Receptor Signaling, Interferon Signaling, NF-kB	XM_005580376.1:1555
MAPKAPK5-mRNA	-0.33	2.35	-4.93	4.27	0.796	0.0329	19.2	0.889	1	Wald	Cellular Stress, MAPK Signaling	XM_001102910.2:1015
MMP9-mRNA	-0.0565	0.403	-0.847	0.734	0.962	0.556	1.66	0.889	1	lm.nb	Extracellular matrix organization	XM_001104871.2:1515
TRAF1-mRNA	-0.237	1.7	-3.57	3.09	0.848	0.0843	8.53	0.889	1	Wald	Death Receptor Signaling	XM_001095862.2:983
TNFSF12-mRNA	0.425	3.08	-5.61	6.46	1.34	0.0205	88	0.891	1	Wald	NF-kB	NM_001205135.1:280
MYC-mRNA	0.378	2.75	-5.02	5.77	1.3	0.0309	54.6	0.891	1	Wald	Cell Cycle, MAPK Signaling, Wnt Signaling	NM_001142873.1:1200
ICAM3-mRNA	0.252	1.85	-3.37	3.88	1.19	0.0966	14.7	0.892	1	Wald	Adaptive Immunity, Extracellular matrix organization	NM_001195749.1:233
BTK-mRNA	0.36	2.64	-4.82	5.54	1.28	0.0355	46.4	0.892	1	Wald	Adaptive Immunity, Fc Receptor Signaling, TLR Signaling	XM_002806330.1:1175
IRAK2-mRNA	-0.333	2.45	-5.13	4.46	0.794	0.0286	22	0.892	1	Wald	Interleukin Signaling, TLR Signaling	XM_001090790.2:595
PLCB1-mRNA	0.182	1.41	-2.58	2.94	1.13	0.167	7.69	0.898	1	Wald	Metabolism, Wnt Signaling	XM_001116017.1:715
BCL2L11-mRNA	-0.0227	0.177	-0.369	0.323	0.984	0.774	1.25	0.898	1	lm.nb	Apoptosis	XM_005575254.1:1742
SMAD5-mRNA	-0.255	2	-4.17	3.66	0.838	0.0557	12.6	0.899	1	Wald		XM_005557849.1:212
IDO2-mRNA	0.126	0.986	-1.81	2.06	1.09	0.286	4.17	0.899	1	Wald	Metabolism	XM_001095833.2:363
MAPK8-mRNA	-0.38	3.08	-6.41	5.65	0.768	0.0117	50.3	0.902	1	Wald	Apoptosis, Cellular Stress, Fc Receptor Signaling, MAPK Signaling, TLR Signaling	XM_005565179.1:2612
PPP1R12B-mRNA	-0.239	1.96	-4.08	3.6	0.847	0.0593	12.1	0.903	1	Wald	Cell Cycle	XM_001106168.2:540
KLRF2-mRNA	-0.255	2.13	-4.43	3.92	0.838	0.0464	15.1	0.905	1	Wald		XM_005570092.1:616
CCL21-mRNA	-0.197	1.65	-3.43	3.04	0.873	0.0928	8.2	0.905	1	Wald		NM_001032855.1:97
MRC1-mRNA	-0.129	1.11	-2.3	2.04	0.914	0.203	4.12	0.908	1	Wald	Adaptive Immunity	XM_005564743.1:1361
NFKBIZ-mRNA	-0.0261	0.23	-0.476	0.424	0.982	0.719	1.34	0.91	1	lm.nb	NF-kB	XM_005548255.1:2861
MAFG-mRNA	0.328	2.9	-5.35	6	1.26	0.0245	64.2	0.91	1	Wald		XM_005585281.1:3773
IL1A-mRNA	0.168	1.49	-2.75	3.08	1.12	0.149	8.48	0.91	1	Wald	Cellular Stress, Interleukin Signaling	NM_001042757.1:80
MEF2C-mRNA	-0.236	2.1	-4.34	3.87	0.849	0.0493	14.6	0.911	1	Wald	TLR Signaling	XM_001086519.1:1210
MAP2K6-mRNA	-0.425	3.84	-7.96	7.11	0.745	0.00402	138	0.912	1	Wald	Cellular Stress, Interleukin Signaling, MAPK Signaling, TLR Signaling	NM_001261706.1:1132
PLA2G4A-mRNA	0.238	2.16	-4	4.47	1.18	0.0627	22.2	0.913	1	Wald	Metabolism	XM_005540257.1:711
NFATC1-mRNA	-0.466	4.23	-8.76	7.82	0.724	0.00231	227	0.913	1	Wald	Fc Receptor Signaling, Wnt Signaling	XM_001087929.2:296
KLRC1-mRNA	-0.122	1.11	-2.29	2.05	0.919	0.204	4.14	0.913	1	Wald	Adaptive Immunity	NM_001284177.1:95
TNFSF11-mRNA	0.123	1.13	-2.09	2.33	1.09	0.235	5.04	0.914	1	Wald	NF-kB	XM_005585744.1:621
GNGT1-mRNA	-0.143	1.33	-2.75	2.47	0.906	0.148	5.53	0.915	1	Wald	Metabolism, Wnt Signaling	XM_005550208.1:194
CASP8-mRNA	0.0187	0.174	-0.323	0.36	1.01	0.799	1.28	0.915	1	lm.nb	Apoptosis, Death Receptor Signaling, Interferon Signaling, TLR Signaling	XM_001091080.2:375
DAXX-mRNA	0.448	4.21	-7.81	8.7	1.36	0.00447	416	0.916	1	Wald		XM_001109244.2:1815
CCL20-mRNA	0.122	1.15	-2.14	2.38	1.09	0.227	5.22	0.916	1	Wald		NM_001032854.1:28
FCER1A-mRNA	-0.155	1.49	-3.08	2.77	0.898	0.119	6.8	0.917	1	Wald	Fc Receptor Signaling	XM_005541313.1:452
LILRB3-mRNA	0.127	1.22	-2.27	2.52	1.09	0.207	5.75	0.918	1	Wald	Adaptive Immunity	XM_015125531.1:652
ENTPD1-mRNA	0.246	2.41	-4.47	4.96	1.19	0.0451	31.2	0.919	1	Wald		XM_002805770.1:1254
PLAUR-mRNA	-0.151	1.48	-3.05	2.75	0.901	0.121	6.71	0.919	1	Wald		XM_001106634.2:532
MS4A2-mRNA	-0.134	1.33	-2.73	2.47	0.911	0.15	5.53	0.92	1	Wald	Fc Receptor Signaling	XM_005577736.1:657
ATG16L1-mRNA	0.194	1.96	-3.64	4.03	1.14	0.0801	16.3	0.921	1	Wald	Cellular Stress	XM_005574649.1:1754
ATG12-mRNA	0.0132	0.133	-0.247	0.274	1.01	0.842	1.21	0.921	1	lm.nb	Cellular Stress, Interferon Signaling	XR_010348.2:619
NOD1-mRNA	0.208	2.16	-4.02	4.44	1.16	0.0617	21.6	0.923	1	Wald	Interleukin Signaling, TLR Signaling	XM_005549884.1:2719
RUNX1-mRNA	-0.261	2.7	-5.56	5.04	0.834	0.0212	32.9	0.923	1	Wald		XM_005548734.1:611
RELB-mRNA	0.248	2.63	-4.92	5.41	1.19	0.0331	42.6	0.925	1	Wald	NF-kB	XM_001104559.2:724
AICDA-mRNA	-0.111	1.19	-2.44	2.22	0.926	0.185	4.64	0.925	1	Wald		XM_005570042.1:942
RAPGEF2-mRNA	0.123	1.33	-2.47	2.72	1.09	0.18	6.6	0.926	1	Wald	Fc Receptor Signaling, Interleukin Signaling, MAPK Signaling, VEGF Signaling	XM_001093090.2:3725
FADD-mRNA	0.335	3.64	-6.8	7.47	1.26	0.00899	177	0.927	1	Wald	Apoptosis, Death Receptor Signaling, Interferon Signaling, TLR Signaling	XM_005576969.1:596
PTK2-mRNA	0.241	2.64	-4.94	5.42	1.18	0.0325	42.9	0.928	1	Wald	Apoptosis, Fc Receptor Signaling, Interleukin Signaling, MAPK Signaling, VEGF Signaling	XM_001093060.2:843
PDCD2-mRNA	-0.217	2.4	-4.93	4.49	0.861	0.0329	22.5	0.928	1	Wald		XM_005551355.1:362
SH2D1A-mRNA	0.146	1.63	-3.05	3.35	1.11	0.12	10.2	0.929	1	Wald	Adaptive Immunity	NM_001032837.1:135
CXCL5-mRNA	0.135	1.52	-2.84	3.12	1.1	0.139	8.67	0.929	1	Wald		XM_001092000.3:108
TRAF6-mRNA	0.251	2.83	-5.29	5.8	1.19	0.0255	55.6	0.929	1	Wald	Adaptive Immunity, Fc Receptor Signaling, Interferon Signaling, Interleukin Signaling, TLR Signaling	XM_005578173.1:1458
TCF4-mRNA	-0.166	1.89	-3.87	3.54	0.891	0.0682	11.6	0.93	1	Wald		XM_005586613.1:2123
CD8A-mRNA	-0.144	1.66	-3.4	3.11	0.905	0.0949	8.64	0.931	1	Wald	Adaptive Immunity	XM_001092778.2:630
NOTCH1-mRNA	0.192	2.25	-4.22	4.61	1.14	0.0536	24.4	0.932	1	Wald		XM_001116824.1:174
XCL1-mRNA	0.155	1.85	-3.46	3.77	1.11	0.0907	13.7	0.933	1	Wald		NM_001032947.1:18
CMA1-mRNA	-0.181	2.23	-4.55	4.19	0.882	0.0428	18.2	0.936	1	Wald	Extracellular matrix organization	NM_001285192.1:191
IL1R1-mRNA	0.0955	1.19	-2.24	2.43	1.07	0.212	5.38	0.936	1	Wald	Interleukin Signaling	XM_005575155.1:1899
TFRC-mRNA	-0.159	2.21	-4.5	4.18	0.896	0.0443	18.1	0.943	1	Wald		XM_005545258.1:2141
IRAK1-mRNA	0.27	3.76	-7.11	7.65	1.21	0.00726	200	0.943	1	Wald	Interleukin Signaling, TLR Signaling	XM_002806456.1:553
ATG7-mRNA	-0.16	2.25	-4.57	4.25	0.895	0.042	19.1	0.944	1	Wald	Adaptive Immunity, Cellular Stress	NM_001265972.1:136
C8B-mRNA	0.12	1.74	-3.3	3.54	1.09	0.102	11.6	0.945	1	Wald	Complement System	XM_001114456.2:215
FXYD2-mRNA	0.128	1.86	-3.52	3.78	1.09	0.0869	13.7	0.946	1	Wald		XM_005579768.1:626
TAL1-mRNA	-0.0804	1.24	-2.5	2.34	0.946	0.177	5.07	0.948	1	Wald		XM_005543455.1:3194
PLA2G6-mRNA	-0.0856	1.37	-2.77	2.6	0.942	0.147	6.04	0.95	1	Wald	Metabolism	XM_002798388.1:2066
IL18-mRNA	-0.146	2.38	-4.81	4.52	0.904	0.0357	22.9	0.951	1	Wald	Interleukin Signaling	XM_005579633.1:355
REPS1-mRNA	-0.435	7.32	-14.8	13.9	0.74	3.55e-05	15400	0.953	1	Wald		XM_005551982.1:1536
CCL4-mRNA	0.105	1.81	-3.44	3.65	1.08	0.0919	12.6	0.954	1	Wald		XM_005583502.1:354
CUL9-mRNA	0.168	2.93	-5.58	5.92	1.12	0.0209	60.5	0.954	1	Wald		XM_002808385.1:2474
IFNA2-mRNA	-0.0712	1.27	-2.57	2.43	0.952	0.169	5.37	0.956	1	Wald	Interferon Signaling	NM_001135794.1:330
MAP3K7-mRNA	0.137	2.63	-5.01	5.29	1.1	0.031	39.1	0.958	1	Wald	Adaptive Immunity, Death Receptor Signaling, Fc Receptor Signaling, Interleukin Signaling, MAPK Signaling, TLR Signaling, Wnt Signaling	XM_005552337.1:1242
IL27-mRNA	0.0967	1.9	-3.63	3.82	1.07	0.081	14.1	0.96	1	Wald	Interleukin Signaling	XM_001097165.2:172
VCAM1-mRNA	-0.0893	1.77	-3.56	3.38	0.94	0.0846	10.4	0.96	1	Wald	Adaptive Immunity, Extracellular matrix organization, Interferon Signaling	XM_005542580.1:955
IL18R1-mRNA	0.0788	1.6	-3.05	3.21	1.06	0.121	9.23	0.961	1	Wald	Interleukin Signaling	XM_002799354.1:1245
NUP107-mRNA	-0.237	4.95	-9.93	9.46	0.849	0.00103	702	0.962	1	Wald	Cell Cycle, Cellular Stress, Interferon Signaling, Metabolism	XM_005571495.1:1272
KLRC2-mRNA	0.0635	1.33	-2.54	2.66	1.04	0.172	6.34	0.962	1	Wald		XM_005596017.1:1024
MEF2D-mRNA	-0.137	2.87	-5.77	5.5	0.909	0.0183	45.2	0.962	1	Wald		XM_005541443.1:2469
TIRAP-mRNA	0.122	2.64	-5.05	5.29	1.09	0.0302	39.2	0.963	1	Wald	TLR Signaling	NM_001130435.1:155
BCAP31-mRNA	0.247	5.35	-10.2	10.7	1.19	0.000828	1700	0.963	1	Wald	Adaptive Immunity, Apoptosis	XM_005594916.1:648
NCR1-mRNA	0.0505	1.12	-2.15	2.25	1.04	0.226	4.75	0.964	1	Wald	Adaptive Immunity	XM_005590349.1:1188
IL7-mRNA	-0.104	2.36	-4.74	4.53	0.931	0.0374	23.1	0.965	1	Wald	Interleukin Signaling	XM_005563593.1:654
CEACAM6-mRNA	0.0565	1.32	-2.52	2.64	1.04	0.174	6.22	0.966	1	Wald	Extracellular matrix organization	XM_005589431.1:670
CD1A-mRNA	-0.0386	0.927	-1.86	1.78	0.974	0.276	3.43	0.967	1	Wald		XM_005595551.1:2397
HRAS-mRNA	-0.0786	1.92	-3.85	3.69	0.947	0.0694	12.9	0.968	1	Wald	Adaptive Immunity, Fc Receptor Signaling, Interleukin Signaling, MAPK Signaling, VEGF Signaling	XM_005576732.1:297
PRKCA-mRNA	-0.15	3.72	-7.44	7.14	0.902	0.00574	141	0.968	1	Wald	Cell Cycle, Extracellular matrix organization, Metabolism, VEGF Signaling, Wnt Signaling	XM_005584740.1:2902
SLC2A1-mRNA	0.0723	1.81	-3.48	3.63	1.05	0.0896	12.3	0.968	1	Wald	Metabolism	XM_005543699.1:2110
TP53-mRNA	-0.156	4	-8	7.69	0.898	0.0039	206	0.969	1	Wald	Apoptosis, Cell Cycle, Cellular Stress	XM_005582787.1:1006
MAP4K2-mRNA	-0.0785	2.09	-4.18	4.02	0.947	0.0551	16.3	0.97	1	Wald	MAPK Signaling	XM_005595670.1:976
TRAF3-mRNA	-0.131	3.53	-7.06	6.79	0.913	0.00752	111	0.97	1	Wald	Interferon Signaling, NF-kB, TLR Signaling	XM_005562258.1:431
CD40LG-mRNA	0.0762	2.06	-3.95	4.11	1.05	0.0646	17.2	0.971	1	Wald	Adaptive Immunity, NF-kB	NM_001032839.1:669
JAK3-mRNA	-0.0773	2.09	-4.18	4.02	0.948	0.0553	16.3	0.971	1	Wald	Fc Receptor Signaling, Interleukin Signaling, MAPK Signaling, VEGF Signaling	XM_001115037.2:2516
CCR3-mRNA	-0.0427	1.16	-2.31	2.23	0.971	0.201	4.68	0.971	1	Wald		NM_001047140.1:543
ELK1-mRNA	0.115	3.16	-6.08	6.31	1.08	0.0147	79.5	0.971	1	Wald	TLR Signaling	XM_005593430.1:635
IL33-mRNA	-0.0491	1.38	-2.75	2.65	0.967	0.148	6.29	0.972	1	Wald	Interleukin Signaling	XM_005581767.2:102
XCR1-mRNA	-0.0577	1.7	-3.39	3.28	0.961	0.0951	9.71	0.973	1	Wald		XM_001114260.1:745
CLEC6A-mRNA	0.0486	1.49	-2.86	2.96	1.03	0.137	7.79	0.974	1	Wald		XM_005570039.1:339
SMAD3-mRNA	-0.154	4.73	-9.43	9.12	0.899	0.00145	558	0.974	1	Wald		XM_005559876.1:1523
TRADD-mRNA	-0.102	3.16	-6.3	6.1	0.932	0.0127	68.6	0.974	1	Wald	Apoptosis, Death Receptor Signaling	XM_005592202.1:494
CD207-mRNA	0.041	1.3	-2.5	2.59	1.03	0.176	6	0.975	1	Wald	Adaptive Immunity	XM_005575643.2:659
THY1-mRNA	0.0436	1.38	-2.66	2.75	1.03	0.158	6.73	0.975	1	Wald		XM_005579921.1:490
CCR7-mRNA	-0.058	1.85	-3.68	3.56	0.961	0.0783	11.8	0.975	1	Wald		NM_001032884.1:178
GZMM-mRNA	-0.0326	1.07	-2.13	2.07	0.978	0.228	4.19	0.976	1	Wald	Complement System	XM_005595770.1:157
CSF3-mRNA	-0.0582	1.98	-3.95	3.83	0.96	0.0648	14.2	0.977	1	Wald		XM_001095097.2:798
CREB1-mRNA	0.0047	0.164	-0.316	0.326	1	0.803	1.25	0.977	1	lm.nb	Adaptive Immunity, Fc Receptor Signaling, TLR Signaling	XM_001107192.2:885
PTGFR-mRNA	0.0381	1.4	-2.7	2.77	1.03	0.154	6.84	0.978	1	Wald		XM_005542941.1:1071
SMPD3-mRNA	0.0271	1.03	-1.99	2.05	1.02	0.251	4.13	0.979	1	Wald	Death Receptor Signaling, Metabolism	XM_005592346.1:1643
IFNAR1-mRNA	0.0781	3.08	-5.96	6.12	1.06	0.0161	69.3	0.98	1	Wald	Interferon Signaling	XM_001092098.1:143
CD209-mRNA	-0.031	1.3	-2.57	2.51	0.979	0.168	5.71	0.981	1	Wald		NM_001032870.1:169
ATG10-mRNA	0.0682	2.91	-5.63	5.77	1.05	0.0202	54.4	0.981	1	Wald	Cellular Stress	XM_001111368.2:405
TNFRSF17-mRNA	-0.0209	0.932	-1.85	1.81	0.986	0.278	3.5	0.982	1	Wald	NF-kB	XM_001106826.2:204
CYSLTR2-mRNA	-0.0327	1.5	-2.98	2.91	0.978	0.127	7.52	0.983	1	Wald		XM_005585841.1:592
ABL1-mRNA	0.0326	1.79	-3.48	3.55	1.02	0.0895	11.7	0.986	1	Wald		XM_005580623.1:1470
PDGFB-mRNA	-0.0318	1.79	-3.55	3.48	0.978	0.0855	11.2	0.986	1	Wald	Adaptive Immunity, Extracellular matrix organization, Fc Receptor Signaling, Interleukin Signaling, MAPK Signaling, VEGF Signaling	XM_005567244.1:2051
MALT1-mRNA	-0.0662	3.75	-7.41	7.28	0.955	0.00588	155	0.986	1	Wald	Adaptive Immunity, Fc Receptor Signaling	XM_005586570.1:1344
CD160-mRNA	0.0294	1.67	-3.24	3.3	1.02	0.106	9.86	0.986	1	Wald	Adaptive Immunity	XM_005542122.1:545
TRAF4-mRNA	0.0651	3.85	-7.47	7.6	1.05	0.00562	195	0.987	1	Wald		XM_001107048.2:1637
ITLN2-mRNA	-0.0201	1.34	-2.64	2.6	0.986	0.161	6.05	0.988	1	Wald		XM_005545159.1:713
BCL10-mRNA	0.0443	3.17	-6.17	6.26	1.03	0.0139	76.5	0.989	1	Wald	Adaptive Immunity, Fc Receptor Signaling	XM_005542846.1:722
CASP2-mRNA	0.0542	3.89	-7.58	7.69	1.04	0.00523	206	0.989	1	Wald		XM_001087704.2:405
CD14-mRNA	-0.00616	0.469	-0.925	0.913	0.996	0.527	1.88	0.99	1	lm.nb	Apoptosis, TLR Signaling	NM_001130433.1:517
CLEC4A-mRNA	0.00573	0.51	-0.993	1	1	0.502	2.01	0.991	1	lm.nb		XM_001113405.2:190
IKBKG-mRNA	0.0267	2.38	-4.65	4.7	1.02	0.0399	26	0.991	1	Wald	Adaptive Immunity, Death Receptor Signaling, Fc Receptor Signaling, Innate Immunity, Interferon Signaling, Interleukin Signaling, NF-kB, TLR Signaling	XM_005595004.1:1116
STAT4-mRNA	0.0231	2.07	-4.04	4.08	1.02	0.0609	17	0.991	1	Wald		XM_001082561.2:2220
EOMES-mRNA	0.0185	1.77	-3.46	3.49	1.01	0.0911	11.3	0.992	1	Wald		XM_005545584.1:1990
LAMP3-mRNA	0.0156	1.74	-3.39	3.42	1.01	0.0953	10.7	0.993	1	Wald		XM_005546488.1:987
TGFB2-mRNA	-0.0155	1.74	-3.42	3.39	0.989	0.0935	10.5	0.993	1	Wald	Extracellular matrix organization	XM_005540874.1:1913
KIR3DL3-mRNA	0.0111	1.25	-2.44	2.46	1.01	0.184	5.51	0.993	1	Wald		XM_005590338.1:878
TNFSF15-mRNA	-0.0137	1.59	-3.12	3.1	0.991	0.115	8.56	0.993	1	Wald	NF-kB	NM_001194132.1:495
CFB-mRNA	0.0105	1.26	-2.47	2.49	1.01	0.181	5.61	0.993	1	Wald	Complement System	XM_001113553.2:3014
IKZF2-mRNA	0.0173	2.16	-4.22	4.25	1.01	0.0537	19.1	0.994	1	Wald		XM_001083114.2:935
CXCL1-mRNA	-0.014	1.87	-3.67	3.64	0.99	0.0784	12.5	0.994	1	Wald		NM_001283494.1:51
CCL1-mRNA	-0.00702	1.26	-2.47	2.46	0.995	0.18	5.49	0.996	1	Wald		NM_001032849.1:166
GTF3C1-mRNA	0.00857	3.14	-6.14	6.16	1.01	0.0142	71.5	0.998	1	Wald		XM_005591522.1:4642
IKBKB-mRNA	-0.00457	3.31	-6.48	6.47	0.997	0.0112	89	0.999	1	Wald	Adaptive Immunity, Death Receptor Signaling, Fc Receptor Signaling, Innate Immunity, Interferon Signaling, Interleukin Signaling, NF-kB, TLR Signaling	XM_001096913.2:870
ATG5-mRNA	0.00298	3.12	-6.12	6.12	1	0.0144	69.8	0.999	1	Wald	Cellular Stress, Interferon Signaling	XM_005552246.1:766
MAP3K9-mRNA	-0.00154	1.65	-3.24	3.23	0.999	0.106	9.41	0.999	1	Wald	MAPK Signaling	XM_005561663.1:1933
BAD-mRNA	-0.00137	1.9	-3.73	3.73	0.999	0.0751	13.3	0.999	1	Wald	Adaptive Immunity, Apoptosis, Fc Receptor Signaling	XM_005577426.2:425
C9-mRNA	-0.00083	2.39	-4.69	4.69	0.999	0.0386	25.8	1	1	Wald	Complement System	XM_001084671.2:595
IKBKE-mRNA	0.000793	2.59	-5.07	5.07	1	0.0298	33.6	1	1	Wald	Interferon Signaling, NF-kB, TLR Signaling	XM_005540634.1:1473

## Sheet: DE results - Day5
Gene	Log2 fold change	std error (log2)	Lower confidence limit (log2)	Upper confidence limit (log2)	Linear fold change	Lower confidence limit (linear)	Upper confidence limit (linear)	P-value	BY.p.value	method	Gene.sets	probe.ID
BST2-mRNA	2.22	0.333	1.57	2.87	4.65	2.96	7.31	6.66e-09	2.88e-05	lm.nb	Interferon Signaling	NM_001161666.1:64
MX2-mRNA	3.13	0.498	2.16	4.11	8.78	4.46	17.3	3.05e-08	4.76e-05	lm.nb	Interferon Signaling	XM_005548647.1:1483
MX1-mRNA	4.01	0.639	2.75	5.26	16.1	6.75	38.3	3.31e-08	4.76e-05	lm.nb	Interferon Signaling	NM_001079693.1:1034
OAS3-mRNA	3.49	0.589	2.34	4.65	11.3	5.06	25.1	1.28e-07	9.04e-05	lm.nb	Interferon Signaling	XM_005572307.1:2923
CCL23-mRNA	4.03	0.678	2.7	5.35	16.3	6.48	40.9	1.29e-07	9.04e-05	Wald		NM_001032946.1:225
EIF2AK2-mRNA	2.31	0.391	1.55	3.08	4.97	2.92	8.44	1.34e-07	9.04e-05	lm.nb	Interferon Signaling	XM_015433780.1:1390
IFIT3-mRNA	4.36	0.739	2.91	5.81	20.5	7.51	55.9	1.47e-07	9.04e-05	lm.nb	Interferon Signaling	XM_005565907.1:776
IFIT2-mRNA	5.18	0.886	3.44	6.91	36.2	10.9	120	1.78e-07	9.45e-05	lm.nb	Interferon Signaling	XM_001086302.2:1204
IFI44-mRNA	4.13	0.709	2.74	5.52	17.5	6.67	45.8	1.97e-07	9.45e-05	lm.nb		XM_005542938.1:626
IFIT1-mRNA	3.24	0.56	2.14	4.34	9.46	4.42	20.2	2.22e-07	9.58e-05	lm.nb	Interferon Signaling	NM_001287726.1:1154
IFIH1-mRNA	2.76	0.492	1.79	3.72	6.77	3.47	13.2	4.5e-07	0.00017	lm.nb	Interferon Signaling	NM_001047123.1:655
TNFAIP6-mRNA	5.2	0.933	3.37	7.03	36.7	10.3	130	5.19e-07	0.00017	lm.nb		XM_001083111.2:166
OASL-mRNA	4.36	0.784	2.82	5.9	20.5	7.07	59.6	5.5e-07	0.00017	lm.nb	Interferon Signaling	XM_005572424.1:1339
DDX58-mRNA	2.97	0.535	1.92	4.01	7.81	3.78	16.2	5.77e-07	0.00017	lm.nb	Interferon Signaling	XM_005581558.1:1793
OAS2-mRNA	3.42	0.617	2.21	4.63	10.7	4.62	24.7	5.9e-07	0.00017	lm.nb	Interferon Signaling	XM_005572308.1:515
IFNGR2-mRNA	1.76	0.325	1.12	2.39	3.38	2.17	5.26	9.94e-07	0.000268	lm.nb	Interferon Signaling	XM_005548806.2:830
GBP1-mRNA	3.46	0.644	2.2	4.72	11	4.58	26.3	1.12e-06	0.000284	lm.nb	Interferon Signaling	XM_005542801.1:1863
OAS1-mRNA	4.7	0.884	2.97	6.43	26	7.84	86.5	1.36e-06	0.000328	lm.nb	Interferon Signaling	NM_001083949.1:731
TNFSF13B-mRNA	2.29	0.439	1.43	3.15	4.88	2.69	8.86	2.13e-06	0.000483	lm.nb	NF-kB	XM_005586224.1:906
TAP1-mRNA	1.92	0.372	1.19	2.65	3.79	2.29	6.28	2.47e-06	0.000535	lm.nb	Adaptive Immunity	XM_005553361.1:970
NFATC3-mRNA	-1.11	0.216	-1.53	-0.685	0.464	0.346	0.622	2.84e-06	0.000561	lm.nb	Fc Receptor Signaling	XM_005592343.1:1271
CXCL10-mRNA	4.69	0.915	2.9	6.48	25.8	7.45	89.4	2.86e-06	0.000561	lm.nb		NM_001032892.1:169
GPR183-mRNA	-1.61	0.316	-2.23	-0.995	0.327	0.213	0.502	3.02e-06	0.000566	lm.nb		XM_005586155.1:427
IFI16-mRNA	1.57	0.312	0.96	2.18	2.97	1.95	4.54	3.98e-06	0.000717	lm.nb	Innate Immunity	XM_005541319.1:858
ISG20-mRNA	2.08	0.417	1.26	2.9	4.23	2.4	7.44	4.8e-06	0.000805	lm.nb	Interferon Signaling	XM_005560453.2:437
SERPING1-mRNA	4.2	0.841	2.55	5.85	18.4	5.87	57.7	4.84e-06	0.000805	Wald		XM_001092271.2:1235
ROCK2-mRNA	1.23	0.252	0.742	1.73	2.35	1.67	3.31	6.52e-06	0.00104	lm.nb	VEGF Signaling	XM_005576551.1:4211
S1PR1-mRNA	-1.39	0.287	-1.95	-0.828	0.381	0.258	0.563	8.29e-06	0.00125	lm.nb		XM_005542570.1:1899
TNFSF10-mRNA	2.73	0.564	1.62	3.83	6.63	3.08	14.3	8.36e-06	0.00125	lm.nb	Apoptosis, Death Receptor Signaling	NM_001266034.1:115
CD274-mRNA	2.63	0.545	1.56	3.7	6.2	2.96	13	8.73e-06	0.00126	lm.nb	Adaptive Immunity	NM_001083889.1:505
STAT1-mRNA	2.08	0.433	1.24	2.93	4.24	2.36	7.63	9.11e-06	0.00127	lm.nb	Interferon Signaling, Interleukin Signaling	NM_001261614.1:1598
CYBB-mRNA	1.54	0.32	0.91	2.17	2.9	1.88	4.49	9.65e-06	0.0013	lm.nb	Adaptive Immunity, VEGF Signaling	XM_001083654.2:1670
PSMB8-mRNA	1.19	0.249	0.705	1.68	2.29	1.63	3.21	1.02e-05	0.00133	lm.nb	Adaptive Immunity, Apoptosis, Cell Cycle, Fc Receptor Signaling, Interferon Signaling, Interleukin Signaling, MAPK Signaling, Metabolism, NF-kB, VEGF Signaling, Wnt Signaling	XM_005553359.1:807
MKNK1-mRNA	1.44	0.306	0.839	2.04	2.71	1.79	4.11	1.39e-05	0.00177	lm.nb		XM_005543476.1:848
S100A9-mRNA	2.45	0.527	1.41	3.48	5.45	2.67	11.2	1.71e-05	0.00211	lm.nb		XM_005541789.1:223
ATM-mRNA	-1.04	0.226	-1.49	-0.598	0.486	0.357	0.661	1.99e-05	0.00238	lm.nb	Cell Cycle, Cellular Stress	XM_002799779.1:7160
ETS1-mRNA	-1.28	0.281	-1.83	-0.732	0.411	0.281	0.602	2.27e-05	0.00255	lm.nb	Cellular Stress	XM_005580142.1:2883
IRF7-mRNA	2.87	0.628	1.63	4.1	7.29	3.1	17.1	2.3e-05	0.00255	lm.nb	Innate Immunity, Interferon Signaling, TLR Signaling	NM_001136100.1:1398
PSMB9-mRNA	1.26	0.276	0.719	1.8	2.4	1.65	3.49	2.3e-05	0.00255	lm.nb	Adaptive Immunity, Apoptosis, Cell Cycle, Fc Receptor Signaling, Interleukin Signaling, MAPK Signaling, Metabolism, NF-kB, VEGF Signaling, Wnt Signaling	NM_001283167.1:407
ANP32B-mRNA	-0.544	0.12	-0.779	-0.309	0.686	0.583	0.807	2.54e-05	0.00274	lm.nb		XM_005581222.1:1225
HSH2D-mRNA	1.68	0.378	0.944	2.42	3.21	1.92	5.37	3.33e-05	0.00351	lm.nb		XM_005588318.1:1049
STAT2-mRNA	2.1	0.474	1.17	3.03	4.28	2.25	8.15	3.81e-05	0.00377	lm.nb	Interferon Signaling	XM_001115072.2:2435
FCAR-mRNA	2.04	0.461	1.14	2.94	4.11	2.2	7.69	3.81e-05	0.00377	lm.nb		NM_001039950.1:390
S100A8-mRNA	2.43	0.55	1.35	3.51	5.39	2.55	11.4	3.83e-05	0.00377	lm.nb		XM_005541787.1:236
LY96-mRNA	1.85	0.424	1.02	2.68	3.6	2.02	6.4	4.72e-05	0.00453	lm.nb	Apoptosis, TLR Signaling	NM_001130432.1:327
RIPK2-mRNA	1.72	0.396	0.942	2.49	3.29	1.92	5.63	5.06e-05	0.00475	lm.nb	Adaptive Immunity, Interleukin Signaling, TLR Signaling	XM_005563661.1:895
CASP1-mRNA	1.9	0.439	1.04	2.76	3.73	2.05	6.77	5.49e-05	0.00505	lm.nb	Interleukin Signaling	XM_001094943.2:1600
PYCARD-mRNA	1.3	0.306	0.701	1.9	2.46	1.63	3.73	6.99e-05	0.00629	lm.nb		XM_005591734.1:888
FPR2-mRNA	2.63	0.62	1.41	3.84	6.18	2.66	14.4	7.22e-05	0.00637	lm.nb		XM_005590140.1:712
JAK2-mRNA	1.38	0.33	0.731	2.03	2.6	1.66	4.07	9.06e-05	0.00783	lm.nb	Fc Receptor Signaling, Interferon Signaling, Interleukin Signaling, MAPK Signaling, VEGF Signaling	XM_005581792.1:3097
CLU-mRNA	2.16	0.518	1.14	3.17	4.46	2.2	9.01	9.46e-05	0.00802	lm.nb		NM_001195474.1:1235
CX3CR1-mRNA	1.71	0.412	0.898	2.51	3.26	1.86	5.71	0.000103	0.00854	lm.nb		NM_001265871.1:834
SOCS3-mRNA	1.7	0.416	0.887	2.52	3.25	1.85	5.73	0.00012	0.00976	lm.nb	Adaptive Immunity, Interferon Signaling, Interleukin Signaling	NM_001194326.1:599
CD99-mRNA	0.773	0.191	0.399	1.15	1.71	1.32	2.21	0.000136	0.0106	lm.nb		XM_005592879.1:540
IDO1-mRNA	1.95	0.481	1.01	2.9	3.87	2.01	7.44	0.000137	0.0106	lm.nb	Metabolism	NM_001077483.1:133
FKBP5-mRNA	1.24	0.305	0.639	1.84	2.36	1.56	3.57	0.000138	0.0106	lm.nb		XM_005553215.1:1729
CD68-mRNA	1.86	0.466	0.951	2.78	3.64	1.93	6.85	0.000163	0.0123	lm.nb		XM_005582776.1:980
FOS-mRNA	1.61	0.403	0.816	2.4	3.04	1.76	5.27	0.000174	0.0129	lm.nb	Cellular Stress, Fc Receptor Signaling, TLR Signaling	NM_001098399.1:509
IRF5-mRNA	1.37	0.346	0.693	2.05	2.59	1.62	4.15	0.000187	0.0137	lm.nb	Interferon Signaling	XM_005550729.1:1158
FLT3LG-mRNA	-0.625	0.159	-0.936	-0.314	0.649	0.523	0.805	0.000203	0.0146	lm.nb		XM_005589911.1:713
CD3E-mRNA	-0.96	0.245	-1.44	-0.481	0.514	0.369	0.716	0.000211	0.0149	lm.nb	Adaptive Immunity	NM_001283615.1:236
MYD88-mRNA	1.29	0.334	0.641	1.95	2.45	1.56	3.86	0.000247	0.0172	lm.nb	Innate Immunity, Interferon Signaling, Interleukin Signaling, TLR Signaling	NM_001130681.1:602
ITGAM-mRNA	1.43	0.371	0.708	2.16	2.7	1.63	4.47	0.000257	0.0176	lm.nb	Extracellular matrix organization, TLR Signaling	XM_005591740.1:1671
CD44-mRNA	-1.21	0.315	-1.83	-0.597	0.431	0.281	0.661	0.000267	0.018	lm.nb	Extracellular matrix organization, Interferon Signaling, Metabolism	XM_005578207.1:1153
FCGR3-mRNA	1.87	0.496	0.898	2.84	3.66	1.86	7.18	0.000357	0.0237	lm.nb		NM_001283192.1:339
CD163-mRNA	1.49	0.4	0.709	2.28	2.81	1.63	4.84	0.000401	0.0262	lm.nb		XM_001118361.2:1059
TLR1-mRNA	1.32	0.355	0.628	2.02	2.5	1.55	4.06	0.000407	0.0263	lm.nb	TLR Signaling	NM_001130424.1:487
F13A1-mRNA	1.2	0.322	0.567	1.83	2.3	1.48	3.56	0.000416	0.0265	lm.nb		XM_001096669.1:740
RARRES3-mRNA	1.74	0.468	0.819	2.65	3.33	1.76	6.29	0.000434	0.0272	lm.nb		XM_001118373.2:324
RIPK1-mRNA	1	0.273	0.466	1.54	2	1.38	2.9	0.000496	0.0304	lm.nb	Apoptosis, Death Receptor Signaling, Innate Immunity, Interferon Signaling, TLR Signaling	XM_005554158.1:1545
KCNJ2-mRNA	2.26	0.616	1.05	3.47	4.78	2.07	11	0.000499	0.0304	lm.nb		XM_005584811.1:1400
ARHGDIB-mRNA	-0.593	0.163	-0.912	-0.274	0.663	0.531	0.827	0.000536	0.0317	lm.nb		XM_005570240.1:356
GP1BB-mRNA	2.17	0.597	1	3.34	4.51	2.01	10.2	0.000536	0.0317	lm.nb		XM_015149714.1:370
IL10RB-mRNA	0.84	0.231	0.387	1.29	1.79	1.31	2.45	0.000551	0.0322	lm.nb	Interleukin Signaling	XM_005548811.1:270
SHC1-mRNA	0.569	0.157	0.262	0.877	1.48	1.2	1.84	0.000563	0.0324	lm.nb	Adaptive Immunity, Fc Receptor Signaling, Interleukin Signaling, MAPK Signaling, VEGF Signaling	XM_005541642.1:2414
MCL1-mRNA	1.14	0.315	0.519	1.75	2.2	1.43	3.37	0.000595	0.0334	lm.nb		NM_001266501.2:955
LEF1-mRNA	-0.935	0.259	-1.44	-0.428	0.523	0.368	0.744	0.000595	0.0334	lm.nb	Wnt Signaling	XM_005555635.1:1612
IL1RN-mRNA	2.46	0.682	1.12	3.79	5.48	2.17	13.8	0.000613	0.034	lm.nb	Interleukin Signaling	XM_005575305.1:499
NOD2-mRNA	0.974	0.273	0.438	1.51	1.96	1.35	2.85	0.000694	0.0375	lm.nb	Interleukin Signaling, TLR Signaling	XM_005591903.1:1212
TLR2-mRNA	1.63	0.456	0.731	2.52	3.09	1.66	5.74	0.000695	0.0375	lm.nb	TLR Signaling	NM_001130425.1:40
CD1C-mRNA	-1.98	0.559	-3.08	-0.889	0.253	0.118	0.54	0.000724	0.0386	lm.nb		XM_005595545.2:1489
FCER1G-mRNA	1.09	0.308	0.487	1.7	2.13	1.4	3.24	0.000747	0.0393	lm.nb	Fc Receptor Signaling	XM_005541196.1:395
TMEM173-mRNA	0.932	0.264	0.414	1.45	1.91	1.33	2.73	0.000775	0.0404	lm.nb	Innate Immunity	XM_005557935.1:904
ICOS-mRNA	-1.1	0.32	-1.73	-0.478	0.465	0.301	0.718	0.000972	0.05	lm.nb	Adaptive Immunity	XM_005574018.1:214
SELL-mRNA	1.38	0.401	0.59	2.16	2.6	1.5	4.48	0.00105	0.0536	lm.nb	Adaptive Immunity	XM_005539939.1:626
SIGLEC1-mRNA	3.28	0.966	1.39	5.18	9.73	2.62	36.2	0.00118	0.0593	Wald	Adaptive Immunity	XM_005568446.2:2406
LITAF-mRNA	1.62	0.483	0.674	2.57	3.07	1.6	5.93	0.00133	0.0654	lm.nb		XM_005591267.1:620
TLR5-mRNA	1.32	0.393	0.548	2.09	2.49	1.46	4.25	0.00133	0.0654	lm.nb	TLR Signaling	NM_001130429.1:2215
PSMB5-mRNA	0.795	0.239	0.327	1.26	1.74	1.25	2.4	0.00144	0.07	lm.nb	Adaptive Immunity, Apoptosis, Cell Cycle, Fc Receptor Signaling, Interleukin Signaling, MAPK Signaling, Metabolism, NF-kB, VEGF Signaling, Wnt Signaling	NM_001260845.1:646
ALOX15-mRNA	-3.18	0.957	-5.05	-1.3	0.11	0.0301	0.405	0.00147	0.0707	lm.nb	Metabolism	XM_001094627.2:1345
CEBPB-mRNA	1.27	0.383	0.517	2.02	2.41	1.43	4.06	0.00153	0.0728	lm.nb	Cellular Stress	XM_005569338.1:1730
B2M-mRNA	0.879	0.267	0.357	1.4	1.84	1.28	2.64	0.00158	0.0741	lm.nb	Adaptive Immunity, Interferon Signaling	NM_001047137.1:25
USP9Y-mRNA	-0.488	0.148	-0.779	-0.197	0.713	0.583	0.872	0.00164	0.0761	lm.nb		XM_005593318.1:2450
CCL8-mRNA	3.12	0.952	1.25	4.98	8.67	2.38	31.6	0.00173	0.0793	Wald		NM_001032851.1:42
EIF2A-mRNA	-0.446	0.138	-0.716	-0.176	0.734	0.609	0.885	0.0019	0.0864	lm.nb		XM_005546091.2:1025
HLA-DQA1-mRNA	-1.39	0.436	-2.24	-0.534	0.382	0.211	0.691	0.00222	0.1	lm.nb	Adaptive Immunity, Interferon Signaling	NM_001285343.1:429
MEF2A-mRNA	0.923	0.294	0.348	1.5	1.9	1.27	2.83	0.00251	0.112	lm.nb	TLR Signaling	XM_005560599.1:2185
TLR6-mRNA	1.37	0.438	0.513	2.23	2.59	1.43	4.69	0.0026	0.115	lm.nb	TLR Signaling	NM_001130430.1:123
LILRB1-mRNA	1.38	0.443	0.515	2.25	2.61	1.43	4.76	0.00268	0.117	lm.nb	Adaptive Immunity	NM_001040672.1:52
BCL2L1-mRNA	-2.04	0.657	-3.33	-0.749	0.244	0.0997	0.595	0.00287	0.124	lm.nb	Apoptosis	XM_005568633.1:727
TNFSF13-mRNA	1.09	0.356	0.396	1.79	2.13	1.32	3.46	0.00309	0.132	lm.nb	NF-kB	XM_005582760.2:625
CD79A-mRNA	-1.61	0.526	-2.64	-0.577	0.328	0.161	0.67	0.00324	0.136	lm.nb	Adaptive Immunity	XM_005589419.1:281
KLRB1-mRNA	-1.4	0.457	-2.29	-0.5	0.38	0.204	0.707	0.00326	0.136	lm.nb	Adaptive Immunity	XM_005570085.1:377
STAT5A-mRNA	0.855	0.28	0.306	1.4	1.81	1.24	2.65	0.00328	0.136	lm.nb	Interleukin Signaling	XM_001109557.2:2414
ITGA2B-mRNA	1.58	0.518	0.563	2.6	2.99	1.48	6.04	0.00334	0.138	lm.nb	Extracellular matrix organization, Fc Receptor Signaling, Interleukin Signaling, MAPK Signaling, VEGF Signaling	XM_001114526.2:795
GZMK-mRNA	-1.63	0.539	-2.69	-0.575	0.323	0.155	0.672	0.00354	0.144	lm.nb		XM_005556895.1:484
FAS-mRNA	1.25	0.414	0.439	2.06	2.38	1.36	4.18	0.00361	0.146	lm.nb	Death Receptor Signaling	NM_001032933.1:797
C2-mRNA	2.88	0.953	1.01	4.75	7.35	2.01	26.8	0.00364	0.146	Wald	Complement System	XM_005553451.1:1121
TNFRSF1B-mRNA	1.04	0.349	0.361	1.73	2.06	1.28	3.31	0.00388	0.154	lm.nb	NF-kB	XM_001105753.2:840
PSMB10-mRNA	0.843	0.284	0.287	1.4	1.79	1.22	2.64	0.00413	0.162	lm.nb	Adaptive Immunity, Apoptosis, Cell Cycle, Fc Receptor Signaling, Interleukin Signaling, MAPK Signaling, Metabolism, NF-kB, VEGF Signaling, Wnt Signaling	XM_005592304.1:741
TLR3-mRNA	2.75	0.933	0.926	4.58	6.75	1.9	24	0.0044	0.171	Wald	Apoptosis, Innate Immunity, TLR Signaling	NM_001036685.1:1641
FCGR2B-mRNA	1.14	0.392	0.37	1.91	2.2	1.29	3.75	0.00502	0.194	lm.nb	Adaptive Immunity	XM_005541161.1:887
EGR2-mRNA	1.68	0.579	0.543	2.81	3.2	1.46	7.02	0.00511	0.196	lm.nb		XM_005565755.1:2073
PRKCD-mRNA	0.92	0.319	0.294	1.55	1.89	1.23	2.92	0.00535	0.201	lm.nb	Apoptosis, Interferon Signaling, VEGF Signaling	XM_001083320.1:1715
CD74-mRNA	-0.943	0.327	-1.58	-0.302	0.52	0.334	0.811	0.00536	0.201	lm.nb	Adaptive Immunity	XM_001099491.2:702
AKT3-mRNA	-0.805	0.28	-1.35	-0.256	0.572	0.391	0.838	0.0055	0.205	lm.nb	Adaptive Immunity, Apoptosis, Fc Receptor Signaling, VEGF Signaling	XM_005539655.1:300
CD6-mRNA	-0.951	0.332	-1.6	-0.3	0.517	0.329	0.812	0.00565	0.209	lm.nb		XM_002799538.1:945
CSF3R-mRNA	1.42	0.496	0.445	2.39	2.67	1.36	5.23	0.0057	0.209	lm.nb		XM_005543945.1:2291
ARG2-mRNA	1.49	0.524	0.468	2.52	2.82	1.38	5.74	0.0058	0.21	lm.nb	Metabolism	NM_001261253.1:529
IL17RA-mRNA	0.841	0.295	0.263	1.42	1.79	1.2	2.67	0.00583	0.21	lm.nb	Interleukin Signaling	XM_005568062.1:842
IFITM1-mRNA	1.22	0.43	0.382	2.07	2.34	1.3	4.19	0.00588	0.21	lm.nb	Adaptive Immunity, Interferon Signaling	XM_005576718.1:454
TBK1-mRNA	0.761	0.27	0.232	1.29	1.69	1.17	2.45	0.00635	0.225	lm.nb	Innate Immunity, Interferon Signaling, TLR Signaling	XM_001116924.2:1385
LCK-mRNA	-0.673	0.242	-1.15	-0.199	0.627	0.451	0.871	0.00709	0.249	lm.nb	Adaptive Immunity, Fc Receptor Signaling, Interleukin Signaling	XM_002802327.1:263
BID-mRNA	0.647	0.233	0.19	1.1	1.57	1.14	2.15	0.00718	0.25	lm.nb	Apoptosis	XM_002798280.1:1164
C5aR1-mRNA	0.988	0.357	0.288	1.69	1.98	1.22	3.22	0.0074	0.255	lm.nb	Complement System	XM_005589697.2:1207
IRF1-mRNA	0.981	0.355	0.285	1.68	1.97	1.22	3.2	0.00744	0.255	lm.nb	Interferon Signaling	XM_001104048.1:179
BCL2-mRNA	-0.976	0.354	-1.67	-0.281	0.509	0.314	0.823	0.00764	0.26	lm.nb	Apoptosis	XM_005586524.1:612
IRF3-mRNA	-0.3	0.109	-0.513	-0.0858	0.812	0.701	0.942	0.00778	0.262	lm.nb	Innate Immunity, Interferon Signaling, TLR Signaling	NM_001135797.1:290
LILRB2-mRNA	1.09	0.398	0.312	1.87	2.13	1.24	3.66	0.00785	0.263	lm.nb	Adaptive Immunity	XM_015441717.1:2837
JAK1-mRNA	-0.363	0.133	-0.623	-0.103	0.778	0.649	0.931	0.00809	0.269	lm.nb	Fc Receptor Signaling, Interferon Signaling, Interleukin Signaling, MAPK Signaling, VEGF Signaling	XM_005543157.1:1294
CD3G-mRNA	-0.811	0.299	-1.4	-0.226	0.57	0.38	0.855	0.00845	0.279	lm.nb	Adaptive Immunity	NM_001283910.1:263
CTSC-mRNA	0.727	0.271	0.196	1.26	1.66	1.15	2.39	0.00922	0.302	lm.nb	Adaptive Immunity	NM_001195651.1:1020
FYN-mRNA	-0.597	0.224	-1.04	-0.157	0.661	0.488	0.897	0.00985	0.32	lm.nb	Adaptive Immunity, Fc Receptor Signaling, Interleukin Signaling, MAPK Signaling, VEGF Signaling	XM_005551607.1:674
CD7-mRNA	-0.916	0.346	-1.59	-0.239	0.53	0.331	0.848	0.0101	0.322	lm.nb		XM_001113810.2:180
PTPN22-mRNA	-0.879	0.332	-1.53	-0.229	0.544	0.346	0.853	0.0101	0.322	lm.nb		XM_005542274.1:2386
C1QB-mRNA	2.43	0.915	0.632	4.22	5.37	1.55	18.6	0.0101	0.322	Wald	Complement System	XM_005544500.1:562
HLA-DPB1-mRNA	-1.14	0.43	-1.98	-0.295	0.454	0.253	0.815	0.0102	0.322	lm.nb	Adaptive Immunity, Interferon Signaling	XM_005553343.1:545
IL21-mRNA	-0.725	0.276	-1.27	-0.183	0.605	0.415	0.881	0.0108	0.339	lm.nb	Interleukin Signaling	XM_005555864.1:148
HLA-DQB1-mRNA	-1.45	0.555	-2.54	-0.364	0.366	0.172	0.777	0.0111	0.344	lm.nb	Adaptive Immunity, Interferon Signaling	NM_001283172.1:428
CD53-mRNA	0.593	0.228	0.147	1.04	1.51	1.11	2.06	0.0114	0.352	lm.nb		XM_005542401.1:734
CD8B-mRNA	-1.46	0.565	-2.57	-0.358	0.362	0.168	0.78	0.0117	0.359	lm.nb	Adaptive Immunity	XM_005575360.1:388
HMGB1-mRNA	-0.495	0.194	-0.876	-0.115	0.709	0.545	0.923	0.013	0.395	lm.nb	Apoptosis, Innate Immunity, Interferon Signaling, TLR Signaling	NM_001283356.1:940
FCGR2A-mRNA	1.18	0.466	0.268	2.09	2.27	1.2	4.27	0.0137	0.413	lm.nb		XM_001118066.2:766
MAPK14-mRNA	0.803	0.317	0.18	1.42	1.74	1.13	2.68	0.0139	0.417	lm.nb	Cellular Stress, MAPK Signaling, TLR Signaling, VEGF Signaling	XM_001112423.2:595
C10orf54-mRNA	0.78	0.311	0.171	1.39	1.72	1.13	2.62	0.0146	0.429	lm.nb		XM_015456211.1:333
TAGAP-mRNA	0.724	0.289	0.158	1.29	1.65	1.12	2.45	0.0147	0.429	lm.nb		XM_005551523.1:931
PTPN2-mRNA	0.66	0.263	0.144	1.18	1.58	1.1	2.26	0.0147	0.429	lm.nb	Interferon Signaling	XM_005587248.1:320
CD27-mRNA	-0.866	0.346	-1.54	-0.189	0.549	0.343	0.877	0.0147	0.429	lm.nb	NF-kB	XM_001104337.2:745
STAT3-mRNA	0.635	0.256	0.133	1.14	1.55	1.1	2.2	0.0157	0.456	lm.nb	Cellular Stress, Interleukin Signaling	XM_005584241.1:1000
ILF3-mRNA	-0.392	0.159	-0.703	-0.0811	0.762	0.614	0.945	0.0161	0.464	lm.nb	Interleukin Signaling	XM_001102411.2:495
IL2RB-mRNA	-0.959	0.389	-1.72	-0.197	0.514	0.303	0.872	0.0163	0.466	lm.nb	Fc Receptor Signaling, Interleukin Signaling, MAPK Signaling, VEGF Signaling	XM_001085792.2:202
MR1-mRNA	2.63	1.09	0.505	4.76	6.21	1.42	27.2	0.0182	0.517	Wald		NM_001284968.1:765
IL21R-mRNA	0.846	0.351	0.159	1.53	1.8	1.12	2.89	0.0187	0.528	lm.nb	Interleukin Signaling	XM_001094102.2:295
PRKCB-mRNA	0.751	0.316	0.132	1.37	1.68	1.1	2.59	0.0204	0.572	lm.nb	Adaptive Immunity, Cell Cycle, VEGF Signaling, Wnt Signaling	XM_001095880.2:1530
TLR4-mRNA	1.17	0.492	0.202	2.13	2.24	1.15	4.38	0.0207	0.575	lm.nb	Apoptosis, TLR Signaling	NM_001037092.1:2100
MS4A1-mRNA	-1.33	0.56	-2.43	-0.23	0.398	0.186	0.853	0.0208	0.575	lm.nb		XM_005577709.1:708
ITGAL-mRNA	0.451	0.191	0.0777	0.825	1.37	1.06	1.77	0.0209	0.575	lm.nb	Adaptive Immunity, Extracellular matrix organization	XM_001100800.2:1305
IL7R-mRNA	-0.831	0.352	-1.52	-0.141	0.562	0.349	0.907	0.0213	0.582	lm.nb	Interleukin Signaling	NM_001284908.1:522
FN1-mRNA	1.13	0.483	0.18	2.07	2.18	1.13	4.21	0.0227	0.617	lm.nb	Extracellular matrix organization, Fc Receptor Signaling, Interleukin Signaling, MAPK Signaling, VEGF Signaling	XM_001083548.2:2035
CXCL11-mRNA	2.35	1.01	0.366	4.33	5.1	1.29	20.2	0.0235	0.634	Wald		XM_005555011.1:254
CSF1R-mRNA	0.962	0.415	0.148	1.78	1.95	1.11	3.42	0.0237	0.636	lm.nb		XM_001107711.2:2036
CCND3-mRNA	0.682	0.295	0.103	1.26	1.6	1.07	2.4	0.0241	0.644	lm.nb	Cell Cycle, MAPK Signaling	XM_005553014.1:1367
IRAK3-mRNA	0.825	0.359	0.122	1.53	1.77	1.09	2.88	0.0247	0.656	lm.nb	Interleukin Signaling, TLR Signaling	XM_001117080.2:1610
C1QA-mRNA	2.1	0.916	0.309	3.9	4.3	1.24	14.9	0.0249	0.656	Wald	Complement System	XM_001101933.2:476
GRB2-mRNA	0.373	0.166	0.0479	0.698	1.3	1.03	1.62	0.0279	0.731	lm.nb	Adaptive Immunity, Fc Receptor Signaling, Interleukin Signaling, MAPK Signaling, VEGF Signaling	XM_001095326.2:585
HLA-DRA-mRNA	-0.795	0.354	-1.49	-0.101	0.576	0.356	0.933	0.0282	0.735	lm.nb	Adaptive Immunity, Interferon Signaling	NM_001134298.1:360
CD164-mRNA	0.686	0.307	0.0841	1.29	1.61	1.06	2.44	0.029	0.749	lm.nb		XM_005551554.1:345
XBP1-mRNA	0.732	0.332	0.0817	1.38	1.66	1.06	2.61	0.0309	0.795	lm.nb		NM_001190861.1:576
PTPN6-mRNA	0.672	0.306	0.0721	1.27	1.59	1.05	2.41	0.0317	0.81	lm.nb	Adaptive Immunity, Interferon Signaling, Interleukin Signaling	XM_005569995.1:662
TAPBP-mRNA	0.512	0.234	0.0537	0.97	1.43	1.04	1.96	0.0321	0.817	lm.nb	Adaptive Immunity	XM_005553311.1:1042
GZMB-mRNA	-0.992	0.458	-1.89	-0.0944	0.503	0.27	0.937	0.034	0.859	lm.nb	Apoptosis	XM_005560998.1:576
APP-mRNA	0.542	0.253	0.0462	1.04	1.46	1.03	2.05	0.0359	0.899	lm.nb	Extracellular matrix organization, Innate Immunity, Interferon Signaling, TLR Signaling	XM_002803170.1:1684
LCP2-mRNA	0.714	0.334	0.0598	1.37	1.64	1.04	2.58	0.0362	0.899	lm.nb	Adaptive Immunity, Fc Receptor Signaling	XM_005558492.1:895
CXCR2-mRNA	1.12	0.523	0.0936	2.14	2.17	1.07	4.42	0.0362	0.899	lm.nb		XM_001088762.2:760
IFNGR1-mRNA	0.784	0.368	0.0633	1.5	1.72	1.04	2.84	0.0368	0.908	lm.nb	Interferon Signaling	NM_001266300.2:1200
LILRA5-mRNA	1.02	0.484	0.0701	1.97	2.02	1.05	3.91	0.0392	0.956	lm.nb	Adaptive Immunity	XM_005590290.1:1094
C14orf166-mRNA	-0.214	0.102	-0.413	-0.0147	0.862	0.751	0.99	0.0392	0.956	lm.nb		XM_005561255.1:269
HLA-DRB1-mRNA	-0.772	0.368	-1.49	-0.0509	0.586	0.355	0.965	0.0398	0.965	lm.nb	Adaptive Immunity, Interferon Signaling	NM_001284641.1:634
EGR1-mRNA	1.19	0.573	0.0665	2.31	2.28	1.05	4.97	0.0419	1	lm.nb	Interferon Signaling	XM_005557906.1:2204
MAX-mRNA	0.294	0.142	0.0161	0.572	1.23	1.01	1.49	0.0421	1	lm.nb	Cell Cycle	NM_001285216.1:181
ITGA4-mRNA	-0.346	0.167	-0.674	-0.0183	0.787	0.627	0.987	0.0425	1	lm.nb	Adaptive Immunity, Extracellular matrix organization	XM_001100929.2:2035
CXCR1-mRNA	1.23	0.599	0.0552	2.4	2.34	1.04	5.28	0.0442	1	lm.nb		NM_001040420.1:79
CCR2-mRNA	0.635	0.31	0.0275	1.24	1.55	1.02	2.37	0.0445	1	lm.nb		NM_001032806.1:40
CD247-mRNA	-0.758	0.374	-1.49	-0.0239	0.592	0.356	0.984	0.0471	1	lm.nb	Adaptive Immunity	NM_001077423.1:191
CXCR4-mRNA	-0.711	0.353	-1.4	-0.018	0.611	0.378	0.988	0.0485	1	lm.nb		NM_001042645.1:610
TWIST2-mRNA	2.15	1.08	0.0275	4.27	4.43	1.02	19.3	0.0514	1	Wald		XM_005574801.1:123
CCR1-mRNA	0.916	0.464	0.00776	1.82	1.89	1.01	3.54	0.0523	1	lm.nb		NM_001032858.1:466
ITGB2-mRNA	0.736	0.375	0.00204	1.47	1.67	1	2.77	0.0536	1	lm.nb	Adaptive Immunity, Extracellular matrix organization, TLR Signaling	XM_005548517.1:853
KLRK1-mRNA	-1	0.517	-2.02	0.00795	0.498	0.247	1.01	0.0561	1	lm.nb	Adaptive Immunity	NM_001283284.1:374
CD86-mRNA	0.546	0.282	-0.00654	1.1	1.46	0.995	2.14	0.0571	1	lm.nb	Adaptive Immunity, Fc Receptor Signaling	NM_001042644.1:210
NFE2L2-mRNA	0.537	0.279	-0.01	1.08	1.45	0.993	2.12	0.0587	1	lm.nb		XM_005573572.1:709
HLA-B-mRNA	0.74	0.385	-0.0143	1.49	1.67	0.99	2.82	0.0589	1	lm.nb	Adaptive Immunity, Interferon Signaling	NM_001114964.1:228
GZMA-mRNA	-2.11	1.1	-4.26	0.0477	0.232	0.0522	1.03	0.0597	1	lm.nb		XM_001097639.2:645
CDC42-mRNA	-0.278	0.146	-0.565	0.00826	0.825	0.676	1.01	0.0614	1	lm.nb	Adaptive Immunity, MAPK Signaling, VEGF Signaling	XM_005553127.1:145
SYK-mRNA	0.474	0.249	-0.0142	0.963	1.39	0.99	1.95	0.0615	1	lm.nb	Adaptive Immunity, Fc Receptor Signaling, Interleukin Signaling	XM_005582224.1:1575
IRAK4-mRNA	0.335	0.176	-0.0102	0.681	1.26	0.993	1.6	0.0616	1	lm.nb	Interleukin Signaling, TLR Signaling	NM_001136101.1:810
TLR8-mRNA	0.689	0.362	-0.021	1.4	1.61	0.986	2.64	0.0616	1	lm.nb	TLR Signaling	NM_001130427.1:120
CDKN1A-mRNA	0.587	0.311	-0.0229	1.2	1.5	0.984	2.29	0.0637	1	lm.nb	Adaptive Immunity, Cell Cycle, Cellular Stress, Fc Receptor Signaling	XM_005553160.1:259
CD3D-mRNA	-0.702	0.373	-1.43	0.028	0.615	0.37	1.02	0.0639	1	lm.nb	Adaptive Immunity	NM_001287688.1:129
DEFB1-mRNA	1.88	1	-0.0844	3.84	3.68	0.943	14.3	0.0653	1	Wald		XM_005562538.1:180
IGF2R-mRNA	0.727	0.388	-0.0336	1.49	1.66	0.977	2.81	0.0655	1	lm.nb		XM_002803958.1:245
IKZF1-mRNA	0.176	0.0969	-0.0136	0.366	1.13	0.991	1.29	0.0734	1	loglinear		XM_005549595.1:528
STAT6-mRNA	0.341	0.193	-0.0366	0.719	1.27	0.975	1.65	0.0814	1	lm.nb	Innate Immunity	XM_005571286.1:1881
CEACAM3-mRNA	1.21	0.684	-0.132	2.55	2.31	0.912	5.85	0.082	1	Wald		XM_015442082.1:1254
HLA-DMA-mRNA	-0.771	0.439	-1.63	0.0885	0.586	0.323	1.06	0.0834	1	lm.nb		XM_005553355.1:281
PECAM1-mRNA	0.533	0.309	-0.0726	1.14	1.45	0.951	2.2	0.0893	1	lm.nb	Extracellular matrix organization	XM_005584700.1:1356
MAPK1-mRNA	-0.308	0.18	-0.66	0.0453	0.808	0.633	1.03	0.0923	1	lm.nb	Cell Cycle, Cellular Stress, Fc Receptor Signaling, Interleukin Signaling, MAPK Signaling, TLR Signaling, VEGF Signaling	XM_001089600.1:1210
CCL19-mRNA	1.93	1.14	-0.307	4.16	3.8	0.809	17.9	0.0957	1	Wald		NM_001032959.1:58
LTB-mRNA	-0.464	0.275	-1	0.0752	0.725	0.499	1.05	0.0965	1	lm.nb	NF-kB	NM_001047150.1:222
RAC1-mRNA	0.405	0.243	-0.0715	0.881	1.32	0.952	1.84	0.101	1	lm.nb	Adaptive Immunity, Fc Receptor Signaling, MAPK Signaling, VEGF Signaling, Wnt Signaling	NM_001283802.1:1072
IL18RAP-mRNA	1.57	0.959	-0.305	3.45	2.98	0.809	11	0.106	1	Wald	Interleukin Signaling	XM_005575166.1:1147
BIRC2-mRNA	-0.407	0.249	-0.895	0.0808	0.754	0.538	1.06	0.107	1	lm.nb	Apoptosis, Death Receptor Signaling, NF-kB, TLR Signaling	XM_005579457.1:1941
SELPLG-mRNA	0.584	0.364	-0.129	1.3	1.5	0.915	2.46	0.113	1	lm.nb		XM_005572152.1:1151
MAP4K1-mRNA	-0.414	0.259	-0.921	0.0927	0.75	0.528	1.07	0.114	1	lm.nb	MAPK Signaling	XM_001082963.2:300
IL2RG-mRNA	-0.428	0.269	-0.956	0.1	0.743	0.515	1.07	0.117	1	lm.nb	Fc Receptor Signaling, Interleukin Signaling, MAPK Signaling, VEGF Signaling	NM_001035529.1:645
CD36-mRNA	1.43	0.906	-0.345	3.2	2.69	0.787	9.22	0.119	1	Wald	Adaptive Immunity, Metabolism, TLR Signaling	NM_001032913.1:1240
CCL2-mRNA	1.54	0.976	-0.373	3.45	2.91	0.772	10.9	0.119	1	Wald		NM_001032821.1:187
BCL6-mRNA	0.643	0.41	-0.161	1.45	1.56	0.895	2.73	0.122	1	lm.nb		XM_005545439.1:791
HIF1A-mRNA	0.436	0.282	-0.116	0.988	1.35	0.923	1.98	0.126	1	lm.nb	Cellular Stress	XM_005561440.1:2618
NCF4-mRNA	0.598	0.386	-0.16	1.35	1.51	0.895	2.56	0.127	1	lm.nb	Adaptive Immunity, VEGF Signaling	XM_005567397.1:536
IRF4-mRNA	-0.504	0.326	-1.14	0.136	0.705	0.453	1.1	0.127	1	lm.nb	Interferon Signaling	XM_005554181.1:1367
TARP-mRNA	-0.777	0.504	-1.77	0.211	0.584	0.294	1.16	0.128	1	lm.nb		XM_015133689.1:350
CCL15-mRNA	1.4	0.91	-0.383	3.18	2.64	0.767	9.09	0.129	1	Wald		XM_002800380.1:156
NFIL3-mRNA	0.567	0.37	-0.158	1.29	1.48	0.896	2.45	0.13	1	lm.nb		XM_001101854.1:430
CCL3-mRNA	0.826	0.546	-0.245	1.9	1.77	0.844	3.72	0.135	1	lm.nb		NM_001034200.1:124
IKZF3-mRNA	-0.52	0.344	-1.2	0.155	0.697	0.437	1.11	0.136	1	lm.nb		XM_005584045.1:1828
C1QBP-mRNA	-0.404	0.273	-0.938	0.131	0.756	0.522	1.09	0.143	1	lm.nb	Complement System	XM_001100940.2:544
IL6R-mRNA	0.586	0.398	-0.194	1.37	1.5	0.874	2.58	0.146	1	lm.nb	Interleukin Signaling, MAPK Signaling	XM_005541663.1:1684
CLEC4E-mRNA	-0.974	0.663	-2.27	0.325	0.509	0.207	1.25	0.147	1	lm.nb		XM_001118423.2:173
TGFBR1-mRNA	-0.479	0.328	-1.12	0.164	0.717	0.459	1.12	0.149	1	lm.nb		XM_001112590.2:281
SMAD2-mRNA	-0.185	0.127	-0.434	0.0641	0.88	0.74	1.05	0.15	1	lm.nb		XM_005586756.1:1085
CFP-mRNA	0.437	0.302	-0.154	1.03	1.35	0.899	2.04	0.152	1	lm.nb	Complement System	XM_005593429.1:1073
ADA-mRNA	0.476	0.329	-0.168	1.12	1.39	0.89	2.17	0.153	1	lm.nb	Metabolism	XM_001109908.2:1305
IL6-mRNA	1.98	1.37	-0.706	4.66	3.94	0.613	25.3	0.154	1	Wald	Cellular Stress, Interleukin Signaling, MAPK Signaling	NM_001042733.1:139
PDCD1LG2-mRNA	1.59	1.12	-0.601	3.79	3.02	0.659	13.8	0.16	1	Wald	Adaptive Immunity	NM_001083599.1:760
NR3C1-mRNA	-0.393	0.283	-0.947	0.161	0.761	0.519	1.12	0.169	1	lm.nb		XM_005558115.1:1376
IL1RAP-mRNA	0.574	0.415	-0.24	1.39	1.49	0.847	2.62	0.172	1	lm.nb	Interleukin Signaling	NM_001032960.1:1255
ICAM4-mRNA	-1.28	0.926	-3.09	0.536	0.412	0.117	1.45	0.172	1	Wald	Adaptive Immunity, Extracellular matrix organization	XM_001100946.2:406
LILRA2-mRNA	0.595	0.433	-0.253	1.44	1.51	0.839	2.72	0.173	1	lm.nb	Adaptive Immunity	XM_005596068.1:724
NOTCH2-mRNA	0.339	0.251	-0.153	0.831	1.26	0.899	1.78	0.182	1	lm.nb		XM_001114248.2:1870
TNFSF8-mRNA	0.484	0.359	-0.22	1.19	1.4	0.859	2.28	0.183	1	lm.nb		XM_005580959.1:769
GNB1-mRNA	0.249	0.185	-0.114	0.613	1.19	0.924	1.53	0.184	1	lm.nb	Metabolism, Wnt Signaling	XM_005545044.1:1155
SIRPA-mRNA	0.534	0.4	-0.25	1.32	1.45	0.841	2.49	0.187	1	lm.nb		XM_015457667.1:1451
CEACAM1-mRNA	-1.47	1.11	-3.65	0.705	0.36	0.0795	1.63	0.19	1	Wald	Extracellular matrix organization	XM_005589369.1:1624
NFKBIZ-mRNA	0.295	0.229	-0.155	0.744	1.23	0.898	1.67	0.203	1	lm.nb	NF-kB	XM_005548255.1:2861
CCRL2-mRNA	1.87	1.47	-0.998	4.75	3.66	0.501	26.8	0.206	1	Wald		XM_001103165.2:488
GNAS-mRNA	-0.156	0.123	-0.396	0.0842	0.897	0.76	1.06	0.207	1	lm.nb	Metabolism	XM_005569452.1:2102
PSMC2-mRNA	-0.27	0.212	-0.685	0.145	0.829	0.622	1.11	0.207	1	lm.nb	Adaptive Immunity, Apoptosis, Cell Cycle, Fc Receptor Signaling, Interleukin Signaling, MAPK Signaling, Metabolism, NF-kB, VEGF Signaling, Wnt Signaling	XM_005550431.1:982
TYROBP-mRNA	-0.402	0.319	-1.03	0.223	0.757	0.491	1.17	0.212	1	lm.nb	Adaptive Immunity	XM_005588917.1:524
PSMD7-mRNA	0.226	0.181	-0.129	0.581	1.17	0.914	1.5	0.217	1	lm.nb	Adaptive Immunity, Apoptosis, Cell Cycle, Fc Receptor Signaling, Interleukin Signaling, MAPK Signaling, Metabolism, NF-kB, VEGF Signaling, Wnt Signaling	XM_001102147.2:170
THBS1-mRNA	0.56	0.453	-0.329	1.45	1.47	0.796	2.73	0.221	1	lm.nb	Extracellular matrix organization	XM_001093770.2:2670
EWSR1-mRNA	0.194	0.159	-0.118	0.505	1.14	0.922	1.42	0.227	1	lm.nb		XM_005567685.1:945
PLAU-mRNA	1.38	1.14	-0.845	3.61	2.6	0.557	12.2	0.229	1	Wald		XM_005565444.1:1078
CASP3-mRNA	0.303	0.25	-0.188	0.794	1.23	0.878	1.73	0.231	1	lm.nb	Apoptosis, Extracellular matrix organization	NM_001284835.1:670
IL16-mRNA	-0.325	0.269	-0.853	0.202	0.798	0.554	1.15	0.231	1	lm.nb	Interleukin Signaling	NM_001032808.1:910
CTSS-mRNA	0.345	0.287	-0.218	0.907	1.27	0.86	1.88	0.234	1	lm.nb	Adaptive Immunity, Extracellular matrix organization, TLR Signaling	XM_005541969.1:751
LGALS3-mRNA	-0.38	0.322	-1.01	0.251	0.768	0.496	1.19	0.242	1	lm.nb		XM_005561313.1:642
BAX-mRNA	0.269	0.229	-0.18	0.718	1.2	0.883	1.65	0.245	1	lm.nb	Apoptosis	XM_005589832.1:340
IL13RA1-mRNA	0.467	0.399	-0.316	1.25	1.38	0.803	2.38	0.247	1	lm.nb	Interleukin Signaling	XM_002806369.1:670
ITLN1-mRNA	-1.15	0.983	-3.07	0.779	0.451	0.119	1.72	0.247	1	Wald		XM_005541233.1:716
RAF1-mRNA	0.336	0.289	-0.23	0.902	1.26	0.853	1.87	0.249	1	lm.nb	Adaptive Immunity, Fc Receptor Signaling, Interleukin Signaling, MAPK Signaling, VEGF Signaling	XM_005547856.1:2271
MAP2K1-mRNA	0.24	0.207	-0.166	0.646	1.18	0.892	1.56	0.25	1	lm.nb	Fc Receptor Signaling, Interleukin Signaling, MAPK Signaling, TLR Signaling, VEGF Signaling	XM_005559865.1:912
HLA-A-mRNA	0.805	0.697	-0.56	2.17	1.75	0.678	4.5	0.252	1	lm.nb	Adaptive Immunity, Interferon Signaling	NM_001171838.1:235
PRDM1-mRNA	0.315	0.273	-0.22	0.85	1.24	0.859	1.8	0.253	1	lm.nb		XM_001087708.2:775
BTLA-mRNA	-0.317	0.276	-0.858	0.223	0.803	0.552	1.17	0.254	1	lm.nb	Adaptive Immunity	XM_005548166.1:1134
IL10RA-mRNA	0.311	0.273	-0.224	0.846	1.24	0.856	1.8	0.259	1	lm.nb	Interleukin Signaling	XM_001092736.2:525
CXCR6-mRNA	-1.17	1.06	-3.25	0.901	0.443	0.105	1.87	0.272	1	Wald		NM_001047141.1:330
LILRA1-mRNA	1.31	1.19	-1.02	3.63	2.47	0.494	12.4	0.275	1	Wald	Adaptive Immunity	NM_001040670.1:2367
IFI35-mRNA	1.56	1.43	-1.24	4.36	2.95	0.423	20.5	0.279	1	Wald	Interferon Signaling	XM_001112861.2:789
MAP4K4-mRNA	-0.304	0.28	-0.852	0.244	0.81	0.554	1.18	0.281	1	lm.nb	Cellular Stress, MAPK Signaling	XM_005575143.1:2011
TGFBR2-mRNA	0.325	0.311	-0.283	0.934	1.25	0.822	1.91	0.299	1	lm.nb		XM_005545564.1:1761
CFL1-mRNA	0.173	0.166	-0.152	0.499	1.13	0.9	1.41	0.3	1	lm.nb		XM_005577224.2:1183
TBX21-mRNA	-0.349	0.335	-1.01	0.307	0.785	0.498	1.24	0.3	1	lm.nb		XM_005583510.1:744
TGFBI-mRNA	0.388	0.38	-0.356	1.13	1.31	0.781	2.19	0.311	1	lm.nb		XM_005557841.1:1261
IL1R2-mRNA	-0.66	0.664	-1.96	0.641	0.633	0.257	1.56	0.324	1	lm.nb	Interleukin Signaling	NM_001047134.1:415
LTBR-mRNA	1.51	1.53	-1.49	4.51	2.85	0.355	22.9	0.328	1	Wald	NF-kB	XM_005569894.1:729
SRC-mRNA	1.53	1.55	-1.52	4.57	2.88	0.349	23.8	0.33	1	Wald	Adaptive Immunity, Fc Receptor Signaling, Interleukin Signaling, MAPK Signaling, VEGF Signaling	XM_005568964.1:1080
GPI-mRNA	-0.195	0.201	-0.589	0.199	0.874	0.665	1.15	0.336	1	lm.nb	Metabolism	XM_005588784.2:776
CCL22-mRNA	0.923	0.97	-0.979	2.82	1.9	0.507	7.08	0.345	1	Wald		XM_005592030.1:806
GNAQ-mRNA	-0.343	0.364	-1.06	0.37	0.788	0.481	1.29	0.349	1	lm.nb	Metabolism	XM_005581977.1:642
LILRA3-mRNA	1.28	1.38	-1.43	3.99	2.43	0.37	15.9	0.359	1	Wald	Adaptive Immunity	NM_001040675.1:230
GNLY-mRNA	-0.371	0.404	-1.16	0.421	0.773	0.446	1.34	0.361	1	lm.nb		XM_005575397.1:801
CD9-mRNA	0.291	0.323	-0.342	0.924	1.22	0.789	1.9	0.37	1	lm.nb		XM_005569889.1:719
HLA-DOB-mRNA	-1.43	1.58	-4.53	1.68	0.371	0.0431	3.2	0.371	1	Wald	Adaptive Immunity	XM_005553370.1:723
IL6ST-mRNA	-0.185	0.205	-0.587	0.218	0.88	0.666	1.16	0.372	1	lm.nb	Interleukin Signaling, MAPK Signaling	XM_005556924.1:2096
CD69-mRNA	-1.45	1.62	-4.63	1.74	0.367	0.0404	3.33	0.377	1	Wald		XM_005570089.2:434
CTLA4-mRNA	-1.14	1.29	-3.67	1.39	0.453	0.0786	2.61	0.379	1	Wald	Adaptive Immunity	NM_001044739.1:364
KIR3DS1-mRNA	0.928	1.06	-1.15	3.01	1.9	0.45	8.05	0.385	1	Wald		XM_005595313.1:851
CD96-mRNA	-1.06	1.23	-3.47	1.36	0.481	0.0901	2.56	0.394	1	Wald	Adaptive Immunity	XM_005548190.1:437
BCL2L11-mRNA	-0.151	0.177	-0.498	0.196	0.901	0.708	1.15	0.397	1	lm.nb	Apoptosis	XM_005575254.1:1742
IL1B-mRNA	0.38	0.452	-0.506	1.27	1.3	0.704	2.41	0.404	1	lm.nb	Interleukin Signaling	NM_001042756.1:391
CD38-mRNA	-0.223	0.265	-0.743	0.297	0.857	0.598	1.23	0.404	1	lm.nb		XM_005554514.1:1197
CCL7-mRNA	1.07	1.28	-1.44	3.58	2.11	0.369	12	0.405	1	Wald		XM_001113381.2:78
CD81-mRNA	0.132	0.158	-0.178	0.441	1.1	0.884	1.36	0.407	1	lm.nb	Adaptive Immunity	XM_005576902.1:601
TNFRSF17-mRNA	0.774	0.931	-1.05	2.6	1.71	0.483	6.06	0.409	1	Wald	NF-kB	XM_001106826.2:204
PML-mRNA	1.65	2.01	-2.28	5.59	3.15	0.206	48	0.412	1	Wald	Interferon Signaling	NM_001042434.1:441
CD82-mRNA	0.405	0.494	-0.563	1.37	1.32	0.677	2.59	0.415	1	lm.nb		XM_005578126.1:713
CR2-mRNA	-1.39	1.69	-4.7	1.93	0.383	0.0384	3.81	0.416	1	Wald		XM_002801946.1:2862
DUSP4-mRNA	-1.25	1.55	-4.28	1.78	0.42	0.0513	3.44	0.422	1	Wald	Fc Receptor Signaling, Interleukin Signaling, MAPK Signaling, TLR Signaling, VEGF Signaling	XM_005562972.1:1898
MAP3K5-mRNA	0.151	0.187	-0.216	0.517	1.11	0.861	1.43	0.423	1	lm.nb	Cellular Stress, MAPK Signaling	XM_002803926.1:1885
CLEC7A-mRNA	1.31	1.62	-1.87	4.49	2.47	0.273	22.4	0.424	1	Wald		NM_001032943.1:89
IRF8-mRNA	0.225	0.28	-0.324	0.773	1.17	0.799	1.71	0.425	1	lm.nb	Interferon Signaling	XM_005592710.1:1266
HLA-DPA1-mRNA	-0.291	0.365	-1.01	0.424	0.817	0.498	1.34	0.428	1	lm.nb	Adaptive Immunity, Interferon Signaling	NM_001048247.1:214
CMKLR1-mRNA	1.05	1.32	-1.54	3.64	2.07	0.344	12.4	0.431	1	Wald		XM_005572139.1:3939
IFNAR2-mRNA	1.4	1.77	-2.06	4.86	2.63	0.239	29	0.432	1	Wald	Interferon Signaling	XM_001092342.2:1272
CD55-mRNA	-0.293	0.372	-1.02	0.437	0.816	0.492	1.35	0.434	1	lm.nb	Complement System	XM_005540684.1:827
CXCL6-mRNA	0.832	1.06	-1.24	2.91	1.78	0.422	7.51	0.435	1	Wald		XM_005555086.1:565
NFKBIA-mRNA	0.279	0.356	-0.42	0.978	1.21	0.748	1.97	0.437	1	lm.nb	Adaptive Immunity, Fc Receptor Signaling, Innate Immunity, Interferon Signaling, NF-kB, TLR Signaling	NM_001284932.1:606
HMGB2-mRNA	-0.21	0.274	-0.746	0.327	0.865	0.596	1.25	0.447	1	lm.nb	Apoptosis	XM_005556312.1:369
CD19-mRNA	-0.917	1.21	-3.28	1.45	0.53	0.103	2.73	0.45	1	Wald	Adaptive Immunity, Fc Receptor Signaling	XM_001103043.2:655
BLK-mRNA	-0.88	1.16	-3.15	1.39	0.543	0.113	2.62	0.45	1	Wald	Adaptive Immunity	XM_005562580.1:711
TAP2-mRNA	1.52	2.01	-2.43	5.47	2.87	0.186	44.4	0.452	1	Wald	Adaptive Immunity	XM_002803985.1:555
SOCS1-mRNA	0.83	1.11	-1.35	3.01	1.78	0.393	8.04	0.458	1	Wald	Adaptive Immunity, Interferon Signaling, TLR Signaling	XM_005591262.1:760
CR1-mRNA	-1.1	1.49	-4.01	1.81	0.466	0.0619	3.51	0.462	1	Wald	Complement System	XM_002801945.1:2925
CAMP-mRNA	0.353	0.478	-0.584	1.29	1.28	0.667	2.45	0.463	1	lm.nb		NM_001033509.1:87
MAP3K1-mRNA	0.155	0.212	-0.26	0.571	1.11	0.835	1.49	0.466	1	lm.nb	Fc Receptor Signaling, Interferon Signaling, MAPK Signaling, TLR Signaling	XM_002804368.1:3465
TNFRSF13C-mRNA	-1.48	2.02	-5.44	2.48	0.359	0.0231	5.58	0.467	1	Wald	NF-kB	XM_001101623.2:356
CD1A-mRNA	-0.676	0.943	-2.52	1.17	0.626	0.174	2.25	0.476	1	Wald		XM_005595551.1:2397
TGFB1-mRNA	0.119	0.166	-0.207	0.445	1.09	0.866	1.36	0.477	1	lm.nb	Extracellular matrix organization	XM_005589339.1:1170
JUN-mRNA	0.284	0.4	-0.499	1.07	1.22	0.707	2.1	0.48	1	lm.nb	Cellular Stress, Fc Receptor Signaling, MAPK Signaling, TLR Signaling	XM_005543232.1:1008
LTF-mRNA	-0.565	0.803	-2.14	1.01	0.676	0.227	2.01	0.484	1	lm.nb		XM_005546908.1:1534
ICAM2-mRNA	-0.154	0.221	-0.588	0.28	0.899	0.665	1.21	0.488	1	lm.nb	Adaptive Immunity, Extracellular matrix organization	NM_001195389.1:825
CXCL3-mRNA	1.08	1.57	-2	4.16	2.12	0.251	17.9	0.493	1	Wald		NM_001032879.1:202
CD14-mRNA	-0.322	0.469	-1.24	0.598	0.8	0.423	1.51	0.495	1	lm.nb	Apoptosis, TLR Signaling	NM_001130433.1:517
IL1R1-mRNA	0.81	1.19	-1.52	3.14	1.75	0.348	8.83	0.499	1	Wald	Interleukin Signaling	XM_005575155.1:1899
CD58-mRNA	-0.109	0.162	-0.427	0.208	0.927	0.744	1.15	0.501	1	lm.nb		XM_001112756.1:404
IRGC-mRNA	1.04	1.54	-1.98	4.06	2.06	0.254	16.7	0.502	1	Wald		XM_005589461.2:1059
CXCL12-mRNA	0.8	1.19	-1.53	3.13	1.74	0.346	8.76	0.504	1	Wald		NM_001032934.1:90
ATF2-mRNA	0.071	0.107	-0.138	0.28	1.05	0.909	1.21	0.508	1	loglinear	TLR Signaling	XM_005573535.1:1606
SLAMF7-mRNA	0.233	0.354	-0.461	0.926	1.17	0.726	1.9	0.513	1	lm.nb	Adaptive Immunity	XM_001117618.2:1032
CXCL2-mRNA	0.743	1.14	-1.49	2.97	1.67	0.356	7.86	0.516	1	Wald		XM_001092240.2:156
CSF1-mRNA	1.12	1.75	-2.31	4.55	2.17	0.202	23.4	0.524	1	Wald		XM_001090841.2:374
AHR-mRNA	-1.09	1.72	-4.47	2.28	0.468	0.0452	4.85	0.527	1	Wald		XM_005550046.1:1361
FCGR1A-mRNA	1.05	1.66	-2.19	4.3	2.08	0.219	19.7	0.527	1	Wald	Adaptive Immunity, Interferon Signaling	NM_001284040.1:867
ICOSLG-mRNA	-0.716	1.13	-2.93	1.5	0.609	0.131	2.82	0.528	1	Wald	Adaptive Immunity	XM_002803112.1:150
CD47-mRNA	-0.122	0.193	-0.5	0.257	0.919	0.707	1.19	0.53	1	lm.nb	Extracellular matrix organization	XM_005548232.2:858
CD46-mRNA	-0.226	0.359	-0.93	0.478	0.855	0.525	1.39	0.531	1	lm.nb	Complement System	NM_001195746.1:225
PDCD1-mRNA	-0.646	1.03	-2.67	1.38	0.639	0.157	2.6	0.534	1	Wald	Adaptive Immunity	NM_001114358.1:201
PTGS1-mRNA	1.15	1.84	-2.46	4.76	2.22	0.182	27	0.535	1	Wald	Metabolism	XM_005580874.1:1122
CSF2RB-mRNA	0.867	1.39	-1.86	3.6	1.82	0.275	12.1	0.536	1	Wald	Fc Receptor Signaling, Interleukin Signaling, MAPK Signaling, VEGF Signaling	XM_001086084.2:1149
CD83-mRNA	-1.11	1.81	-4.65	2.44	0.465	0.0399	5.41	0.543	1	Wald		XM_005553991.1:694
BATF3-mRNA	1	1.65	-2.23	4.24	2.01	0.213	18.9	0.546	1	Wald		XM_005540791.1:296
TNFSF14-mRNA	0.853	1.41	-1.91	3.62	1.81	0.266	12.3	0.547	1	Wald	NF-kB	XM_015122635.1:389
KIR3DL2-mRNA	0.905	1.51	-2.06	3.87	1.87	0.24	14.6	0.551	1	Wald	Adaptive Immunity	XM_005595311.1:1444
IFNG-mRNA	0.614	1.04	-1.43	2.66	1.53	0.372	6.3	0.557	1	Wald	Interferon Signaling	NM_001287657.1:358
PTGER2-mRNA	0.816	1.4	-1.92	3.55	1.76	0.264	11.7	0.561	1	Wald		XM_005561261.1:1979
IL10-mRNA	0.876	1.52	-2.1	3.85	1.83	0.233	14.5	0.566	1	Wald		XM_005540653.1:448
TICAM1-mRNA	0.841	1.47	-2.03	3.72	1.79	0.244	13.1	0.568	1	Wald	Apoptosis, Innate Immunity, TLR Signaling	NM_001287328.1:1134
CCL5-mRNA	0.263	0.46	-0.639	1.17	1.2	0.642	2.24	0.57	1	lm.nb		NM_001032850.1:170
KIR3DL1-mRNA	0.606	1.06	-1.47	2.69	1.52	0.36	6.43	0.57	1	Wald	Adaptive Immunity	NM_001193463.1:758
CXCL9-mRNA	0.626	1.12	-1.57	2.83	1.54	0.336	7.09	0.579	1	Wald		NM_001032936.1:60
CD5-mRNA	-0.976	1.76	-4.42	2.47	0.508	0.0466	5.55	0.581	1	Wald		XM_005578865.1:1771
CD1D-mRNA	1.11	2.02	-2.84	5.07	2.16	0.14	33.5	0.582	1	Wald		NM_001033114.1:910
CD24-mRNA	0.665	1.21	-1.7	3.03	1.59	0.308	8.15	0.583	1	Wald		XM_005552236.1:484
PSMB7-mRNA	-0.0612	0.111	-0.279	0.157	0.958	0.824	1.11	0.584	1	lm.nb	Adaptive Immunity, Apoptosis, Cell Cycle, Fc Receptor Signaling, Interleukin Signaling, MAPK Signaling, Metabolism, NF-kB, VEGF Signaling, Wnt Signaling	XM_001083368.2:380
CD97-mRNA	0.202	0.372	-0.527	0.93	1.15	0.694	1.91	0.589	1	lm.nb		XM_002801104.1:2191
CD209-mRNA	0.7	1.29	-1.83	3.23	1.63	0.281	9.38	0.589	1	Wald		NM_001032870.1:169
CD22-mRNA	-0.696	1.3	-3.24	1.85	0.617	0.106	3.6	0.594	1	Wald	Adaptive Immunity	XM_001111493.1:2450
RNASEL-mRNA	0.938	1.77	-2.53	4.41	1.92	0.173	21.2	0.598	1	Wald	Interferon Signaling	XM_005540173.2:2022
CD79B-mRNA	-0.994	1.88	-4.68	2.7	0.502	0.0389	6.48	0.599	1	Wald	Adaptive Immunity	XM_005584687.1:260
IFNB1-mRNA	0.75	1.42	-2.04	3.54	1.68	0.244	11.6	0.6	1	Wald	Cellular Stress, Interferon Signaling	NM_001135795.1:272
IL1RL1-mRNA	-0.512	1	-2.47	1.45	0.701	0.18	2.73	0.61	1	Wald	Interleukin Signaling	XM_005575158.1:1026
LAIR1-mRNA	0.198	0.391	-0.569	0.964	1.15	0.674	1.95	0.615	1	lm.nb	Adaptive Immunity	XM_005590317.1:341
CD40-mRNA	-0.751	1.49	-3.67	2.17	0.594	0.0785	4.5	0.616	1	Wald	Adaptive Immunity, NF-kB	XM_001104255.1:180
HLA-DMB-mRNA	-0.776	1.55	-3.8	2.25	0.584	0.0716	4.76	0.617	1	Wald	Adaptive Immunity	XM_002803688.1:1486
DOCK9-mRNA	-0.874	1.77	-4.34	2.59	0.545	0.0494	6.02	0.623	1	Wald		XM_005586152.1:1971
ITGA5-mRNA	0.2	0.409	-0.601	1	1.15	0.659	2	0.626	1	lm.nb	Extracellular matrix organization	XM_001110116.2:2435
GZMM-mRNA	-0.522	1.08	-2.65	1.6	0.696	0.16	3.04	0.632	1	Wald	Complement System	XM_005595770.1:157
DDIT3-mRNA	0.749	1.56	-2.3	3.8	1.68	0.203	13.9	0.632	1	Wald		XM_005571332.1:291
LAG3-mRNA	0.475	0.999	-1.48	2.43	1.39	0.358	5.4	0.636	1	Wald		XM_005569954.1:1283
PRF1-mRNA	-0.218	0.461	-1.12	0.685	0.859	0.459	1.61	0.637	1	lm.nb		XM_005565623.1:1621
CD8A-mRNA	-0.783	1.66	-4.04	2.47	0.581	0.0608	5.56	0.639	1	Wald	Adaptive Immunity	XM_001092778.2:630
BATF-mRNA	1.2	2.58	-3.85	6.25	2.3	0.0694	76.3	0.642	1	Wald		XM_005561820.1:826
NLRP3-mRNA	0.805	1.74	-2.6	4.21	1.75	0.165	18.5	0.645	1	Wald		XM_005539576.1:2196
IL15-mRNA	1.04	2.26	-3.4	5.48	2.06	0.0948	44.6	0.648	1	Wald	Interleukin Signaling	NM_001044731.1:113
C4A-mRNA	0.941	2.06	-3.09	4.97	1.92	0.118	31.4	0.649	1	Wald	Complement System	XM_002805966.1:1627
KLRD1-mRNA	-0.257	0.571	-1.38	0.863	0.837	0.385	1.82	0.654	1	lm.nb	Adaptive Immunity	NM_001032828.1:365
CD2-mRNA	-0.805	1.79	-4.31	2.7	0.573	0.0505	6.5	0.654	1	Wald		NM_001283777.1:636
C3AR1-mRNA	0.808	1.81	-2.74	4.36	1.75	0.15	20.5	0.657	1	Wald	Complement System	XM_001113373.1:564
CD59-mRNA	-0.153	0.344	-0.828	0.522	0.899	0.563	1.44	0.658	1	lm.nb	Complement System	XM_005578241.1:812
PTPRC-mRNA	0.0884	0.201	-0.306	0.483	1.06	0.809	1.4	0.662	1	lm.nb	Adaptive Immunity	XM_005540333.1:1225
CD28-mRNA	-1.05	2.41	-5.78	3.67	0.482	0.0182	12.7	0.664	1	Wald	Adaptive Immunity, Fc Receptor Signaling	NM_001042641.2:145
CCR3-mRNA	-0.507	1.17	-2.79	1.78	0.704	0.144	3.43	0.665	1	Wald		NM_001047140.1:543
HLA-C-mRNA	1.16	2.7	-4.12	6.45	2.24	0.0574	87.6	0.667	1	loglinear	Adaptive Immunity, Interferon Signaling	NM_001048245.1:230
KIR3DL3-mRNA	0.537	1.25	-1.91	2.99	1.45	0.266	7.93	0.669	1	Wald		XM_005590338.1:878
HAVCR2-mRNA	-0.495	1.17	-2.78	1.79	0.709	0.145	3.46	0.673	1	Wald	Interleukin Signaling	XM_005558381.1:529
CARD9-mRNA	0.8	1.91	-2.94	4.54	1.74	0.13	23.3	0.677	1	Wald		XM_001095549.2:1126
ZAP70-mRNA	-0.552	1.32	-3.14	2.04	0.682	0.113	4.1	0.677	1	Wald	Adaptive Immunity	XM_005575029.1:1045
KLRC2-mRNA	-0.543	1.32	-3.14	2.05	0.686	0.114	4.15	0.683	1	Wald		XM_005596017.1:1024
BCL3-mRNA	0.793	1.94	-3.01	4.59	1.73	0.124	24.1	0.684	1	Wald		XM_001109319.2:329
IL8-mRNA	-0.233	0.576	-1.36	0.897	0.851	0.389	1.86	0.688	1	lm.nb	Interleukin Signaling	NM_001032965.1:125
PTAFR-mRNA	-0.199	0.493	-1.17	0.768	0.871	0.446	1.7	0.688	1	lm.nb	Interferon Signaling	XM_005544241.1:1072
TIGIT-mRNA	-0.782	1.95	-4.61	3.05	0.582	0.041	8.26	0.69	1	Wald		XM_005548101.1:411
CIITA-mRNA	-0.607	1.53	-3.61	2.39	0.657	0.0821	5.25	0.693	1	Wald	Interferon Signaling	XM_001103518.2:558
CCL24-mRNA	-0.463	1.19	-2.8	1.87	0.726	0.144	3.66	0.699	1	Wald		NM_001194459.1:124
MAF-mRNA	-0.951	2.48	-5.81	3.91	0.517	0.0178	15	0.703	1	Wald		XM_005592863.1:782
CHUK-mRNA	0.0765	0.2	-0.316	0.469	1.05	0.803	1.38	0.704	1	lm.nb	Adaptive Immunity, Death Receptor Signaling, Fc Receptor Signaling, Innate Immunity, Interferon Signaling, Interleukin Signaling, NF-kB, TLR Signaling	XM_005566180.1:1561
FCER1A-mRNA	0.566	1.49	-2.35	3.48	1.48	0.196	11.2	0.705	1	Wald	Fc Receptor Signaling	XM_005541313.1:452
ATG12-mRNA	0.05	0.133	-0.21	0.31	1.04	0.864	1.24	0.708	1	lm.nb	Cellular Stress, Interferon Signaling	XR_010348.2:619
IL29-mRNA	-0.686	1.87	-4.34	2.97	0.621	0.0493	7.84	0.714	1	Wald	Interleukin Signaling	XM_001085768.2:255
IL23A-mRNA	-0.617	1.68	-3.91	2.68	0.652	0.0665	6.39	0.715	1	Wald	Interleukin Signaling	NM_001194669.1:400
MMP9-mRNA	0.146	0.403	-0.644	0.936	1.11	0.64	1.91	0.718	1	lm.nb	Extracellular matrix organization	XM_001104871.2:1515
ITGAX-mRNA	0.635	1.77	-2.83	4.1	1.55	0.141	17.1	0.721	1	Wald	Extracellular matrix organization	XM_005591741.1:2025
SKI-mRNA	-0.656	1.83	-4.25	2.94	0.635	0.0525	7.67	0.722	1	Wald		XM_001086434.1:222
HFE-mRNA	0.592	1.7	-2.74	3.93	1.51	0.149	15.2	0.729	1	Wald		XM_005553872.1:400
IL4R-mRNA	0.714	2.11	-3.42	4.84	1.64	0.0937	28.7	0.736	1	Wald	Interleukin Signaling	XM_001093763.2:655
CCR6-mRNA	-0.568	1.69	-3.88	2.75	0.675	0.0678	6.71	0.738	1	Wald		NM_001032935.1:85
CCL26-mRNA	-0.595	1.78	-4.09	2.9	0.662	0.0586	7.48	0.74	1	Wald		XM_001109808.2:20
CCR4-mRNA	-0.702	2.13	-4.87	3.47	0.615	0.0342	11.1	0.743	1	Wald		XM_005545534.1:830
CISH-mRNA	0.512	1.56	-2.54	3.56	1.43	0.172	11.8	0.743	1	Wald		XM_001097616.2:438
KLRC3-mRNA	-0.224	0.684	-1.57	1.12	0.856	0.338	2.17	0.744	1	lm.nb		XM_005595216.1:692
ICAM1-mRNA	0.783	2.39	-3.9	5.47	1.72	0.0668	44.4	0.744	1	Wald	Adaptive Immunity, Extracellular matrix organization, Interferon Signaling	NM_001047135.1:1170
IL12RB1-mRNA	0.737	2.26	-3.7	5.17	1.67	0.0772	36	0.746	1	Wald	Interleukin Signaling	XM_001115186.2:1312
CASP10-mRNA	0.76	2.34	-3.83	5.35	1.69	0.0701	40.9	0.747	1	Wald	Death Receptor Signaling, Interferon Signaling	XM_001097804.2:1184
LTB4R-mRNA	0.394	1.22	-1.99	2.78	1.31	0.251	6.88	0.748	1	Wald		XM_001114016.2:262
STAT5B-mRNA	-0.0986	0.306	-0.698	0.501	0.934	0.616	1.42	0.748	1	lm.nb	Interleukin Signaling	XM_001109317.2:255
TPSAB1-mRNA	0.472	1.48	-2.42	3.36	1.39	0.187	10.3	0.75	1	Wald	Extracellular matrix organization	XM_005590832.2:868
TRAF5-mRNA	-0.772	2.42	-5.51	3.96	0.586	0.022	15.6	0.75	1	Wald		XM_005540752.1:1091
CXCR3-mRNA	-0.542	1.73	-3.93	2.84	0.687	0.0657	7.18	0.755	1	Wald		XM_005593931.1:680
SH2D1A-mRNA	-0.51	1.64	-3.72	2.7	0.702	0.0761	6.48	0.756	1	Wald	Adaptive Immunity	NM_001032837.1:135
IL12RB2-mRNA	-0.321	1.07	-2.41	1.77	0.8	0.188	3.4	0.764	1	Wald	Interleukin Signaling	XM_001094235.1:882
HMGN1-mRNA	-0.0621	0.206	-0.466	0.341	0.958	0.724	1.27	0.764	1	lm.nb		XM_005548677.1:914
EOMES-mRNA	-0.533	1.77	-4	2.93	0.691	0.0625	7.64	0.764	1	Wald		XM_005545584.1:1990
IL18R1-mRNA	0.48	1.59	-2.64	3.6	1.39	0.16	12.1	0.764	1	Wald	Interleukin Signaling	XM_002799354.1:1245
IL33-mRNA	-0.415	1.38	-3.13	2.3	0.75	0.114	4.91	0.765	1	Wald	Interleukin Signaling	XM_005581767.2:102
PAX5-mRNA	-0.524	1.76	-3.98	2.93	0.695	0.0634	7.62	0.767	1	Wald		XM_005581286.1:699
CREB1-mRNA	0.0486	0.164	-0.272	0.369	1.03	0.828	1.29	0.767	1	lm.nb	Adaptive Immunity, Fc Receptor Signaling, TLR Signaling	XM_001107192.2:885
GZMH-mRNA	-0.131	0.451	-1.01	0.752	0.913	0.495	1.68	0.773	1	lm.nb		XM_005560994.1:163
IL11RA-mRNA	-0.476	1.65	-3.72	2.76	0.719	0.0761	6.79	0.774	1	Wald	Interleukin Signaling	XM_005581441.1:642
PTGS2-mRNA	-0.212	0.736	-1.65	1.23	0.864	0.318	2.35	0.774	1	lm.nb	Metabolism	XM_001107538.2:1343
ALOX5-mRNA	0.423	1.48	-2.47	3.32	1.34	0.18	9.96	0.775	1	Wald	Metabolism	XM_005565109.1:700
PTGIR-mRNA	0.774	2.73	-4.57	6.12	1.71	0.0421	69.6	0.777	1	Wald		XM_005589661.1:920
SIGIRR-mRNA	-0.629	2.22	-4.97	3.71	0.647	0.0319	13.1	0.777	1	Wald	TLR Signaling	XM_005576724.1:1856
TLR7-mRNA	0.323	1.14	-1.91	2.55	1.25	0.267	5.87	0.778	1	Wald	TLR Signaling	NM_001130426.1:55
CTNNB1-mRNA	-0.0374	0.133	-0.299	0.224	0.974	0.813	1.17	0.78	1	lm.nb	Apoptosis, Innate Immunity, VEGF Signaling, Wnt Signaling	XM_005546748.1:867
FCGRT-mRNA	-0.512	1.83	-4.11	3.08	0.701	0.0581	8.47	0.781	1	Wald		XM_001115276.2:694
MBP-mRNA	0.467	1.73	-2.92	3.85	1.38	0.132	14.4	0.788	1	Wald		XM_001098960.2:707
CEACAM8-mRNA	-0.355	1.34	-2.98	2.27	0.782	0.127	4.83	0.792	1	Wald	Extracellular matrix organization	XM_005589367.1:913
KLRF1-mRNA	-0.258	0.977	-2.17	1.66	0.836	0.222	3.15	0.792	1	Wald	Adaptive Immunity	NM_001285324.1:514
MIF-mRNA	-0.0471	0.18	-0.399	0.305	0.968	0.758	1.24	0.794	1	lm.nb		NM_001283697.1:60
TRAF1-mRNA	-0.446	1.7	-3.78	2.89	0.734	0.0727	7.41	0.794	1	Wald	Death Receptor Signaling	XM_001095862.2:983
POU2F2-mRNA	0.495	1.91	-3.25	4.24	1.41	0.105	18.8	0.796	1	Wald		XM_002808195.1:1136
MAPKAPK2-mRNA	0.0452	0.176	-0.299	0.39	1.03	0.813	1.31	0.798	1	lm.nb	Cellular Stress, MAPK Signaling, Metabolism, TLR Signaling, VEGF Signaling	XM_005540646.1:856
KLRG1-mRNA	-0.233	0.936	-2.07	1.6	0.851	0.238	3.04	0.805	1	Wald	Adaptive Immunity	XM_005570060.1:673
TYK2-mRNA	-0.0424	0.171	-0.377	0.293	0.971	0.77	1.22	0.805	1	lm.nb	Interferon Signaling, Interleukin Signaling, MAPK Signaling	XM_001101130.2:2645
C4B-mRNA	0.425	1.77	-3.05	3.9	1.34	0.12	15	0.811	1	Wald	Complement System	XM_005553435.1:1550
CEACAM6-mRNA	0.31	1.31	-2.26	2.88	1.24	0.208	7.38	0.814	1	Wald	Extracellular matrix organization	XM_005589431.1:670
NFKB1-mRNA	0.0511	0.219	-0.377	0.48	1.04	0.77	1.39	0.816	1	lm.nb	Adaptive Immunity, Cellular Stress, Fc Receptor Signaling, Innate Immunity, Interferon Signaling, Interleukin Signaling, NF-kB, TLR Signaling	XM_005555555.1:1074
NOD1-mRNA	0.502	2.16	-3.72	4.73	1.42	0.0757	26.5	0.817	1	Wald	Interleukin Signaling, TLR Signaling	XM_005549884.1:2719
THY1-mRNA	-0.319	1.38	-3.02	2.38	0.802	0.123	5.21	0.818	1	Wald		XM_005579921.1:490
LILRB3-mRNA	0.282	1.22	-2.11	2.68	1.22	0.231	6.39	0.818	1	Wald	Adaptive Immunity	XM_015125531.1:652
CD48-mRNA	-0.0484	0.21	-0.46	0.363	0.967	0.727	1.29	0.818	1	lm.nb		XM_005541239.1:597
PPP1R12B-mRNA	-0.447	1.96	-4.29	3.39	0.733	0.0513	10.5	0.82	1	Wald	Cell Cycle	XM_001106168.2:540
MEF2BNB-mRNA	0.571	2.51	-4.35	5.49	1.49	0.0491	44.9	0.821	1	Wald		XM_005588524.1:344
DPP4-mRNA	-0.621	2.74	-5.98	4.74	0.65	0.0158	26.7	0.821	1	Wald		NM_001039190.1:805
TOLLIP-mRNA	0.525	2.33	-4.05	5.1	1.44	0.0603	34.3	0.823	1	Wald	Interleukin Signaling	XM_005576837.1:609
TNFRSF13B-mRNA	0.297	1.33	-2.31	2.9	1.23	0.202	7.49	0.824	1	Wald	NF-kB	XM_005582995.1:465
TNFSF4-mRNA	0.42	1.96	-3.42	4.26	1.34	0.0937	19.1	0.831	1	Wald	NF-kB	XM_005540021.1:1004
SLAMF1-mRNA	-0.462	2.16	-4.7	3.78	0.726	0.0385	13.7	0.831	1	Wald		XM_001117605.2:526
KIT-mRNA	-0.269	1.28	-2.77	2.23	0.83	0.147	4.7	0.834	1	Wald	Adaptive Immunity, Fc Receptor Signaling, Interleukin Signaling, MAPK Signaling, VEGF Signaling	XM_005555273.1:1317
NCAM1-mRNA	-0.316	1.54	-3.33	2.7	0.803	0.0996	6.48	0.838	1	Wald	Extracellular matrix organization, Fc Receptor Signaling, Interferon Signaling, Interleukin Signaling, MAPK Signaling, VEGF Signaling	XM_005579655.1:1488
SMAD7-mRNA	-0.461	2.26	-4.89	3.97	0.727	0.0337	15.7	0.839	1	Wald		XM_005586745.1:1886
RELA-mRNA	0.405	2.02	-3.56	4.37	1.32	0.0847	20.7	0.842	1	Wald	Adaptive Immunity, Cellular Stress, Fc Receptor Signaling, Innate Immunity, Interferon Signaling, Interleukin Signaling, TLR Signaling	XM_005577248.1:1689
CCR7-mRNA	-0.359	1.85	-3.98	3.26	0.779	0.0633	9.6	0.846	1	Wald		NM_001032884.1:178
IL5RA-mRNA	-0.187	0.967	-2.08	1.71	0.878	0.236	3.27	0.847	1	Wald	Fc Receptor Signaling, Interleukin Signaling, MAPK Signaling, VEGF Signaling	XM_005547648.1:769
KLRC1-mRNA	-0.214	1.11	-2.39	1.96	0.862	0.191	3.89	0.848	1	Wald	Adaptive Immunity	NM_001284177.1:95
LTB4R2-mRNA	0.307	1.61	-2.85	3.46	1.24	0.139	11	0.849	1	Wald		XM_001113942.2:1007
ITGB1-mRNA	-0.0236	0.124	-0.267	0.22	0.984	0.831	1.16	0.85	1	lm.nb	Adaptive Immunity, Extracellular matrix organization	XM_002805609.1:1430
TCF7-mRNA	-0.331	1.74	-3.74	3.08	0.795	0.0747	8.46	0.85	1	Wald	Wnt Signaling	XM_005595987.1:820
MRC1-mRNA	0.205	1.1	-1.96	2.37	1.15	0.258	5.16	0.853	1	Wald	Adaptive Immunity	XM_005564743.1:1361
CFD-mRNA	-0.0693	0.375	-0.804	0.665	0.953	0.573	1.59	0.854	1	lm.nb	Complement System	XM_001117186.2:846
CD244-mRNA	-0.294	1.6	-3.42	2.83	0.816	0.0933	7.13	0.855	1	Wald		XM_001117630.2:205
TRAF2-mRNA	0.391	2.19	-3.9	4.68	1.31	0.0669	25.7	0.859	1	Wald	Apoptosis, Death Receptor Signaling, Interferon Signaling, NF-kB	XM_005580376.1:1555
SLC2A1-mRNA	-0.32	1.8	-3.85	3.21	0.801	0.0695	9.23	0.859	1	Wald	Metabolism	XM_005543699.1:2110
MAPK8-mRNA	-0.544	3.08	-6.58	5.49	0.686	0.0105	45	0.86	1	Wald	Apoptosis, Cellular Stress, Fc Receptor Signaling, MAPK Signaling, TLR Signaling	XM_005565179.1:2612
IRAK2-mRNA	-0.429	2.44	-5.22	4.36	0.743	0.0268	20.6	0.861	1	Wald	Interleukin Signaling, TLR Signaling	XM_001090790.2:595
PLAUR-mRNA	-0.258	1.48	-3.15	2.64	0.836	0.112	6.23	0.862	1	Wald		XM_001106634.2:532
CCR5-mRNA	0.35	2	-3.57	4.27	1.27	0.0839	19.3	0.862	1	Wald		XM_005546902.1:1188
MAP2K6-mRNA	-0.667	3.85	-8.2	6.87	0.63	0.00339	117	0.863	1	Wald	Cellular Stress, Interleukin Signaling, MAPK Signaling, TLR Signaling	NM_001261706.1:1132
TNFSF11-mRNA	0.193	1.13	-2.01	2.4	1.14	0.247	5.28	0.865	1	Wald	NF-kB	XM_005585744.1:621
MAFG-mRNA	0.492	2.9	-5.18	6.17	1.41	0.0275	71.8	0.866	1	Wald		XM_005585281.1:3773
CFI-mRNA	-0.271	1.64	-3.48	2.94	0.829	0.0898	7.65	0.869	1	Wald	Complement System	XM_001087512.2:1008
NFATC2-mRNA	-0.488	2.99	-6.36	5.38	0.713	0.0122	41.7	0.871	1	Wald	Fc Receptor Signaling	XM_005569356.1:2090
TAL1-mRNA	-0.199	1.23	-2.62	2.22	0.871	0.163	4.65	0.872	1	Wald		XM_005543455.1:3194
MS4A2-mRNA	-0.212	1.33	-2.82	2.39	0.863	0.142	5.25	0.874	1	Wald	Fc Receptor Signaling	XM_005577736.1:657
TNF-mRNA	0.268	1.68	-3.02	3.56	1.2	0.123	11.8	0.874	1	Wald	Death Receptor Signaling, NF-kB	NM_001047149.1:195
MAP2K4-mRNA	-0.0586	0.369	-0.781	0.664	0.96	0.582	1.58	0.874	1	lm.nb	Cellular Stress, Fc Receptor Signaling, Interleukin Signaling, MAPK Signaling, TLR Signaling	XM_001114292.2:385
MAPK3-mRNA	-0.0373	0.238	-0.505	0.43	0.974	0.705	1.35	0.876	1	lm.nb	Cell Cycle, Cellular Stress, Fc Receptor Signaling, Interferon Signaling, Interleukin Signaling, MAPK Signaling, TLR Signaling, VEGF Signaling	XM_002802443.1:1010
CXCL5-mRNA	0.235	1.52	-2.75	3.22	1.18	0.149	9.29	0.878	1	Wald		XM_001092000.3:108
C8B-mRNA	0.262	1.74	-3.15	3.68	1.2	0.112	12.8	0.881	1	Wald	Complement System	XM_001114456.2:215
BLNK-mRNA	-0.389	2.59	-5.47	4.69	0.764	0.0225	25.9	0.881	1	Wald	Adaptive Immunity, Interleukin Signaling	XM_001100700.2:975
TNFRSF14-mRNA	0.368	2.46	-4.46	5.2	1.29	0.0454	36.7	0.882	1	Wald	Adaptive Immunity, NF-kB	NM_001043357.1:107
RPS6KA5-mRNA	-0.419	2.85	-6	5.16	0.748	0.0156	35.9	0.884	1	Wald	TLR Signaling	XM_001088246.2:1243
IKBKAP-mRNA	-0.392	2.67	-5.63	4.85	0.762	0.0202	28.8	0.884	1	Wald	NF-kB	XM_005581114.1:2077
HSPB2-mRNA	0.249	1.73	-3.15	3.64	1.19	0.113	12.5	0.886	1	Wald		XM_005579610.1:435
HDAC4-mRNA	0.332	2.32	-4.22	4.89	1.26	0.0535	29.6	0.887	1	Wald		XM_005574802.1:2433
CCL20-mRNA	-0.161	1.16	-2.43	2.1	0.894	0.186	4.3	0.89	1	Wald		NM_001032854.1:28
ZEB1-mRNA	-0.346	2.54	-5.32	4.63	0.787	0.025	24.8	0.892	1	Wald		XM_005564912.2:2675
PDGFRB-mRNA	0.232	1.73	-3.16	3.62	1.17	0.112	12.3	0.894	1	Wald	Adaptive Immunity, Fc Receptor Signaling, Interleukin Signaling, MAPK Signaling, VEGF Signaling	XM_005558242.1:2141
GNGT1-mRNA	-0.177	1.33	-2.79	2.44	0.885	0.144	5.42	0.895	1	Wald	Metabolism, Wnt Signaling	XM_005550208.1:194
BTK-mRNA	0.349	2.64	-4.82	5.52	1.27	0.0353	46	0.895	1	Wald	Adaptive Immunity, Fc Receptor Signaling, TLR Signaling	XM_002806330.1:1175
FASLG-mRNA	0.261	2.05	-3.76	4.29	1.2	0.0736	19.5	0.899	1	Wald	Death Receptor Signaling, NF-kB	NM_001032838.1:495
PTK2-mRNA	0.326	2.64	-4.86	5.51	1.25	0.0345	45.5	0.902	1	Wald	Apoptosis, Fc Receptor Signaling, Interleukin Signaling, MAPK Signaling, VEGF Signaling	XM_001093060.2:843
PLA2G6-mRNA	0.167	1.37	-2.51	2.84	1.12	0.175	7.18	0.903	1	Wald	Metabolism	XM_002798388.1:2066
ATG7-mRNA	0.274	2.25	-4.14	4.68	1.21	0.0568	25.7	0.904	1	Wald	Adaptive Immunity, Cellular Stress	NM_001265972.1:136
TFRC-mRNA	-0.259	2.21	-4.59	4.08	0.836	0.0414	16.9	0.907	1	Wald		XM_005545258.1:2141
IFNA2-mRNA	0.148	1.27	-2.35	2.64	1.11	0.196	6.25	0.908	1	Wald	Interferon Signaling	NM_001135794.1:330
BCL10-mRNA	0.365	3.17	-5.84	6.57	1.29	0.0174	95.3	0.909	1	Wald	Adaptive Immunity, Fc Receptor Signaling	XM_005542846.1:722
MYC-mRNA	0.314	2.75	-5.08	5.71	1.24	0.0296	52.3	0.909	1	Wald	Cell Cycle, MAPK Signaling, Wnt Signaling	NM_001142873.1:1200
RELB-mRNA	0.301	2.63	-4.86	5.46	1.23	0.0344	44.2	0.91	1	Wald	NF-kB	XM_001104559.2:724
TNFSF12-mRNA	0.346	3.08	-5.69	6.38	1.27	0.0194	83.4	0.911	1	Wald	NF-kB	NM_001205135.1:280
KEAP1-mRNA	0.308	2.75	-5.08	5.7	1.24	0.0295	52	0.911	1	Wald	Adaptive Immunity	XM_001105867.2:605
NCR1-mRNA	-0.123	1.12	-2.31	2.07	0.918	0.202	4.18	0.913	1	Wald	Adaptive Immunity	XM_005590349.1:1188
NFATC1-mRNA	-0.465	4.23	-8.76	7.83	0.724	0.00231	227	0.913	1	Wald	Fc Receptor Signaling, Wnt Signaling	XM_001087929.2:296
CD80-mRNA	0.197	1.79	-3.32	3.71	1.15	0.1	13.1	0.913	1	Wald	Adaptive Immunity, Fc Receptor Signaling	NM_001042642.1:320
ITGA6-mRNA	-0.342	3.16	-6.54	5.85	0.789	0.0108	57.7	0.914	1	Wald	Extracellular matrix organization	XM_001086200.2:605
GATA3-mRNA	-0.161	1.52	-3.14	2.82	0.894	0.113	7.05	0.916	1	Wald		XM_005564600.1:1760
MME-mRNA	0.119	1.14	-2.11	2.35	1.09	0.231	5.1	0.917	1	Wald		XM_001105564.1:1261
CCL21-mRNA	0.172	1.65	-3.06	3.4	1.13	0.12	10.6	0.917	1	Wald		NM_001032855.1:97
PLA2G4A-mRNA	0.225	2.16	-4.01	4.46	1.17	0.0622	22	0.917	1	Wald	Metabolism	XM_005540257.1:711
KLRF2-mRNA	0.221	2.13	-3.95	4.39	1.17	0.0648	21	0.917	1	Wald		XM_005570092.1:616
RAPGEF2-mRNA	0.133	1.33	-2.47	2.73	1.1	0.181	6.64	0.921	1	Wald	Fc Receptor Signaling, Interleukin Signaling, MAPK Signaling, VEGF Signaling	XM_001093090.2:3725
SMAD5-mRNA	-0.199	2	-4.11	3.71	0.871	0.0579	13.1	0.921	1	Wald		XM_005557849.1:212
AREG-mRNA	-0.141	1.44	-2.97	2.69	0.907	0.128	6.44	0.922	1	Wald		XM_001101978.2:405
FADD-mRNA	0.351	3.64	-6.78	7.48	1.28	0.0091	179	0.923	1	Wald	Apoptosis, Death Receptor Signaling, Interferon Signaling, TLR Signaling	XM_005576969.1:596
IL2RA-mRNA	-0.124	1.31	-2.69	2.44	0.917	0.155	5.42	0.925	1	Wald	Fc Receptor Signaling, Interleukin Signaling, MAPK Signaling, VEGF Signaling	NM_001032917.1:652
PTGFR-mRNA	0.132	1.39	-2.6	2.86	1.1	0.165	7.25	0.925	1	Wald		XM_005542941.1:1071
TP53-mRNA	-0.373	4	-8.22	7.48	0.772	0.00335	178	0.926	1	Wald	Apoptosis, Cell Cycle, Cellular Stress	XM_005582787.1:1006
TRADD-mRNA	-0.286	3.17	-6.49	5.92	0.82	0.0111	60.5	0.928	1	Wald	Apoptosis, Death Receptor Signaling	XM_005592202.1:494
ABL1-mRNA	0.159	1.79	-3.36	3.67	1.12	0.0977	12.8	0.93	1	Wald		XM_005580623.1:1470
STAT4-mRNA	-0.184	2.07	-4.25	3.88	0.88	0.0527	14.7	0.93	1	Wald		XM_001082561.2:2220
XCR1-mRNA	-0.146	1.7	-3.48	3.19	0.904	0.0895	9.12	0.932	1	Wald		XM_001114260.1:745
C8A-mRNA	-0.114	1.34	-2.73	2.5	0.924	0.15	5.67	0.932	1	Wald	Complement System	XM_001114403.1:1445
IL27-mRNA	0.161	1.9	-3.56	3.88	1.12	0.0848	14.7	0.933	1	Wald	Interleukin Signaling	XM_001097165.2:172
IKBKG-mRNA	0.2	2.38	-4.47	4.87	1.15	0.045	29.3	0.933	1	Wald	Adaptive Immunity, Death Receptor Signaling, Fc Receptor Signaling, Innate Immunity, Interferon Signaling, Interleukin Signaling, NF-kB, TLR Signaling	XM_005595004.1:1116
BCAP31-mRNA	0.441	5.35	-10	10.9	1.36	0.000949	1940	0.935	1	Wald	Adaptive Immunity, Apoptosis	XM_005594916.1:648
IL1A-mRNA	0.123	1.49	-2.8	3.04	1.09	0.144	8.25	0.935	1	Wald	Cellular Stress, Interleukin Signaling	NM_001042757.1:80
MAP3K9-mRNA	-0.136	1.65	-3.37	3.1	0.91	0.0965	8.58	0.935	1	Wald	MAPK Signaling	XM_005561663.1:1933
REPS1-mRNA	-0.603	7.32	-15	13.7	0.658	3.16e-05	13700	0.935	1	Wald		XM_005551982.1:1536
CD160-mRNA	0.134	1.67	-3.13	3.4	1.1	0.114	10.6	0.936	1	Wald	Adaptive Immunity	XM_005542122.1:545
MAFF-mRNA	0.197	2.48	-4.67	5.07	1.15	0.0392	33.5	0.937	1	Wald		XM_005567311.1:1380
JAK3-mRNA	0.157	2.09	-3.94	4.26	1.11	0.065	19.1	0.94	1	Wald	Fc Receptor Signaling, Interleukin Signaling, MAPK Signaling, VEGF Signaling	XM_001115037.2:2516
IDO2-mRNA	0.0738	0.988	-1.86	2.01	1.05	0.275	4.03	0.941	1	Wald	Metabolism	XM_001095833.2:363
TNFSF15-mRNA	0.118	1.59	-2.99	3.23	1.09	0.126	9.38	0.941	1	Wald	NF-kB	NM_001194132.1:495
CASP8-mRNA	0.013	0.174	-0.329	0.355	1.01	0.796	1.28	0.941	1	lm.nb	Apoptosis, Death Receptor Signaling, Interferon Signaling, TLR Signaling	XM_001091080.2:375
TCF4-mRNA	-0.138	1.89	-3.85	3.57	0.909	0.0695	11.9	0.942	1	Wald		XM_005586613.1:2123
TNFRSF4-mRNA	-0.107	1.49	-3.03	2.81	0.928	0.123	7.03	0.943	1	Wald	NF-kB	XM_005545122.1:233
ABCB1-mRNA	-0.119	1.66	-3.38	3.14	0.921	0.0961	8.83	0.943	1	Wald	Metabolism	NM_001032887.1:290
RHOA-mRNA	0.0113	0.159	-0.3	0.322	1.01	0.812	1.25	0.944	1	lm.nb	VEGF Signaling, Wnt Signaling	XM_001094831.2:315
CD4-mRNA	0.165	2.33	-4.4	4.72	1.12	0.0475	26.4	0.944	1	Wald	Adaptive Immunity	NM_001042662.1:796
ATG16L1-mRNA	0.138	1.96	-3.7	3.97	1.1	0.0772	15.7	0.944	1	Wald	Cellular Stress	XM_005574649.1:1754
AICDA-mRNA	0.0832	1.18	-2.24	2.4	1.06	0.212	5.29	0.944	1	Wald		XM_005570042.1:942
IL7-mRNA	-0.164	2.36	-4.8	4.47	0.892	0.0359	22.2	0.945	1	Wald	Interleukin Signaling	XM_005563593.1:654
NUP107-mRNA	-0.34	4.95	-10	9.35	0.79	0.000954	654	0.945	1	Wald	Cell Cycle, Cellular Stress, Interferon Signaling, Metabolism	XM_005571495.1:1272
ICAM3-mRNA	0.127	1.85	-3.5	3.75	1.09	0.0885	13.5	0.945	1	Wald	Adaptive Immunity, Extracellular matrix organization	NM_001195749.1:233
ENTPD1-mRNA	0.163	2.41	-4.55	4.88	1.12	0.0426	29.4	0.946	1	Wald		XM_002805770.1:1254
C9-mRNA	0.161	2.39	-4.53	4.85	1.12	0.0433	28.9	0.947	1	Wald	Complement System	XM_001084671.2:595
CYSLTR1-mRNA	-0.0177	0.28	-0.567	0.532	0.988	0.675	1.45	0.95	1	lm.nb		XM_005594006.1:885
CFH-mRNA	-0.0833	1.34	-2.71	2.55	0.944	0.152	5.85	0.951	1	Wald	Complement System	XM_001111875.2:484
PLCB1-mRNA	-0.0876	1.41	-2.86	2.68	0.941	0.138	6.42	0.951	1	Wald	Metabolism, Wnt Signaling	XM_001116017.1:715
TRAF6-mRNA	0.162	2.83	-5.38	5.71	1.12	0.0239	52.2	0.955	1	Wald	Adaptive Immunity, Fc Receptor Signaling, Interferon Signaling, Interleukin Signaling, TLR Signaling	XM_005578173.1:1458
CCL4-mRNA	-0.101	1.81	-3.65	3.45	0.932	0.0798	10.9	0.956	1	Wald		XM_005583502.1:354
IFNAR1-mRNA	0.171	3.08	-5.86	6.21	1.13	0.0172	73.8	0.956	1	Wald	Interferon Signaling	XM_001092098.1:143
CLEC4A-mRNA	-0.0282	0.51	-1.03	0.971	0.981	0.491	1.96	0.956	1	lm.nb		XM_001113405.2:190
SMAD3-mRNA	-0.259	4.74	-9.54	9.02	0.836	0.00134	520	0.957	1	Wald		XM_005559876.1:1523
MEF2C-mRNA	-0.112	2.1	-4.22	4	0.925	0.0536	16	0.957	1	Wald	TLR Signaling	XM_001086519.1:1210
DAXX-mRNA	0.224	4.21	-8.03	8.48	1.17	0.00382	357	0.958	1	Wald		XM_001109244.2:1815
MAP3K7-mRNA	0.138	2.63	-5.01	5.29	1.1	0.031	39.1	0.958	1	Wald	Adaptive Immunity, Death Receptor Signaling, Fc Receptor Signaling, Interleukin Signaling, MAPK Signaling, TLR Signaling, Wnt Signaling	XM_005552337.1:1242
SLAMF6-mRNA	-0.12	2.32	-4.67	4.43	0.92	0.0393	21.5	0.959	1	Wald	Adaptive Immunity	XM_005541247.1:658
TIRAP-mRNA	0.136	2.64	-5.03	5.31	1.1	0.0306	39.5	0.959	1	Wald	TLR Signaling	NM_001130435.1:155
PRKCA-mRNA	-0.187	3.72	-7.48	7.11	0.879	0.0056	138	0.96	1	Wald	Cell Cycle, Extracellular matrix organization, Metabolism, VEGF Signaling, Wnt Signaling	XM_005584740.1:2902
HRAS-mRNA	0.0921	1.92	-3.68	3.86	1.07	0.0782	14.5	0.962	1	Wald	Adaptive Immunity, Fc Receptor Signaling, Interleukin Signaling, MAPK Signaling, VEGF Signaling	XM_005576732.1:297
CSF3-mRNA	0.0938	1.98	-3.79	3.98	1.07	0.0722	15.8	0.962	1	Wald		XM_001095097.2:798
LAMP3-mRNA	-0.0816	1.74	-3.49	3.33	0.945	0.089	10	0.963	1	Wald		XM_005546488.1:987
CD207-mRNA	0.0597	1.3	-2.48	2.6	1.04	0.179	6.06	0.963	1	Wald	Adaptive Immunity	XM_005575643.2:659
IKZF2-mRNA	-0.0977	2.16	-4.33	4.14	0.935	0.0497	17.6	0.964	1	Wald		XM_001083114.2:935
CMA1-mRNA	-0.1	2.23	-4.46	4.26	0.933	0.0453	19.2	0.964	1	Wald	Extracellular matrix organization	NM_001285192.1:191
ITLN2-mRNA	-0.06	1.34	-2.68	2.56	0.959	0.156	5.88	0.964	1	Wald		XM_005545159.1:713
ATG5-mRNA	0.14	3.12	-5.98	6.26	1.1	0.0158	76.7	0.964	1	Wald	Cellular Stress, Interferon Signaling	XM_005552246.1:766
XCL1-mRNA	0.0824	1.84	-3.53	3.7	1.06	0.0865	13	0.964	1	Wald		NM_001032947.1:18
DEFA1-mRNA	0.0294	0.676	-1.3	1.35	1.02	0.407	2.56	0.965	1	lm.nb		NM_001032862.1:199
IRAK1-mRNA	0.164	3.76	-7.22	7.54	1.12	0.00673	186	0.965	1	Wald	Interleukin Signaling, TLR Signaling	XM_002806456.1:553
SMPD3-mRNA	-0.0438	1.03	-2.07	1.98	0.97	0.238	3.95	0.966	1	Wald	Death Receptor Signaling, Metabolism	XM_005592346.1:1643
IKBKE-mRNA	0.106	2.59	-4.96	5.17	1.08	0.032	36.1	0.968	1	Wald	Interferon Signaling, NF-kB, TLR Signaling	XM_005540634.1:1473
TRAF3-mRNA	-0.143	3.53	-7.07	6.78	0.906	0.00745	110	0.968	1	Wald	Interferon Signaling, NF-kB, TLR Signaling	XM_005562258.1:431
ATG10-mRNA	-0.115	2.91	-5.81	5.58	0.923	0.0178	47.9	0.968	1	Wald	Cellular Stress	XM_001111368.2:405
GTF3C1-mRNA	-0.115	3.14	-6.27	6.04	0.924	0.013	65.7	0.971	1	Wald		XM_005591522.1:4642
IL18-mRNA	0.0846	2.38	-4.58	4.74	1.06	0.0419	26.8	0.972	1	Wald	Interleukin Signaling	XM_005579633.1:355
UBE2L3-mRNA	0.01	0.286	-0.551	0.571	1.01	0.682	1.49	0.972	1	lm.nb	Adaptive Immunity	NM_001193593.1:178
TNFAIP3-mRNA	0.014	0.413	-0.795	0.823	1.01	0.576	1.77	0.973	1	lm.nb	Death Receptor Signaling, Interferon Signaling	NM_001283816.1:1043
CASP2-mRNA	-0.132	3.9	-7.77	7.5	0.913	0.00459	181	0.973	1	Wald		XM_001087704.2:405
NFKB2-mRNA	-0.0526	1.64	-3.26	3.16	0.964	0.104	8.92	0.974	1	Wald	Innate Immunity, Interferon Signaling, Interleukin Signaling, NF-kB, TLR Signaling	XM_001104566.2:905
GFI1-mRNA	-0.0464	1.49	-2.97	2.88	0.968	0.128	7.34	0.975	1	Wald		XM_005542722.1:1019
CUL9-mRNA	0.0911	2.93	-5.66	5.84	1.07	0.0198	57.4	0.975	1	Wald		XM_002808385.1:2474
RUNX1-mRNA	-0.0815	2.7	-5.38	5.22	0.945	0.024	37.2	0.976	1	Wald		XM_005548734.1:611
TGFB2-mRNA	-0.049	1.74	-3.45	3.35	0.967	0.0914	10.2	0.978	1	Wald	Extracellular matrix organization	XM_005540874.1:1913
IKBKB-mRNA	-0.0871	3.31	-6.57	6.39	0.941	0.0105	84.1	0.979	1	Wald	Adaptive Immunity, Death Receptor Signaling, Fc Receptor Signaling, Innate Immunity, Interferon Signaling, Interleukin Signaling, NF-kB, TLR Signaling	XM_001096913.2:870
ELK1-mRNA	0.0796	3.16	-6.12	6.28	1.06	0.0144	77.7	0.98	1	Wald	TLR Signaling	XM_005593430.1:635
VCAM1-mRNA	-0.0437	1.77	-3.52	3.43	0.97	0.0873	10.8	0.98	1	Wald	Adaptive Immunity, Extracellular matrix organization, Interferon Signaling	XM_005542580.1:955
CRADD-mRNA	0.033	1.57	-3.03	3.1	1.02	0.122	8.58	0.983	1	Wald		XM_005571871.1:694
TRAF4-mRNA	-0.0804	3.85	-7.62	7.46	0.946	0.00507	176	0.983	1	Wald		XM_001107048.2:1637
CLEC6A-mRNA	-0.0307	1.49	-2.94	2.88	0.979	0.13	7.37	0.984	1	Wald		XM_005570039.1:339
MEF2D-mRNA	0.0432	2.87	-5.59	5.68	1.03	0.0208	51.1	0.988	1	Wald		XM_005541443.1:2469
FXYD2-mRNA	0.0277	1.86	-3.62	3.68	1.02	0.0811	12.8	0.988	1	Wald		XM_005579768.1:626
MAP4K2-mRNA	-0.0302	2.09	-4.13	4.07	0.979	0.0571	16.8	0.989	1	Wald	MAPK Signaling	XM_005595670.1:976
CYSLTR2-mRNA	-0.0217	1.5	-2.97	2.92	0.985	0.128	7.58	0.989	1	Wald		XM_005585841.1:592
PDGFB-mRNA	0.0236	1.79	-3.49	3.54	1.02	0.089	11.6	0.99	1	Wald	Adaptive Immunity, Extracellular matrix organization, Fc Receptor Signaling, Interleukin Signaling, MAPK Signaling, VEGF Signaling	XM_005567244.1:2051
MAPKAPK5-mRNA	0.0269	2.34	-4.57	4.62	1.02	0.0422	24.6	0.991	1	Wald	Cellular Stress, MAPK Signaling	XM_001102910.2:1015
CXCL1-mRNA	0.0202	1.87	-3.64	3.68	1.01	0.0804	12.8	0.991	1	Wald		NM_001283494.1:51
CCL1-mRNA	-0.0109	1.25	-2.47	2.45	0.992	0.181	5.45	0.993	1	Wald		NM_001032849.1:166
PDCD2-mRNA	0.0168	2.4	-4.69	4.72	1.01	0.0387	26.4	0.994	1	Wald		XM_005551355.1:362
CD40LG-mRNA	-0.0102	2.06	-4.04	4.02	0.993	0.0608	16.2	0.996	1	Wald	Adaptive Immunity, NF-kB	NM_001032839.1:669
BAD-mRNA	0.00808	1.9	-3.73	3.74	1.01	0.0756	13.4	0.997	1	Wald	Adaptive Immunity, Apoptosis, Fc Receptor Signaling	XM_005577426.2:425
MALT1-mRNA	0.0147	3.75	-7.33	7.36	1.01	0.00622	164	0.997	1	Wald	Adaptive Immunity, Fc Receptor Signaling	XM_005586570.1:1344
NOTCH1-mRNA	0.00865	2.25	-4.41	4.42	1.01	0.0471	21.5	0.997	1	Wald		XM_001116824.1:174
CFB-mRNA	0.00258	1.26	-2.47	2.48	1	0.18	5.58	0.998	1	Wald	Complement System	XM_001113553.2:3014
PTGER4-mRNA	5.46e-16	0.309	-0.605	0.605	1	0.657	1.52	1	1	lm.nb		XM_005556783.1:2355

## Sheet: DE results - Day6
Gene	Log2 fold change	std error (log2)	Lower confidence limit (log2)	Upper confidence limit (log2)	Linear fold change	Lower confidence limit (linear)	Upper confidence limit (linear)	P-value	BY.p.value	method	Gene.sets	probe.ID
NFATC3-mRNA	-1.18	0.216	-1.6	-0.754	0.442	0.329	0.593	8.39e-07	0.00197	lm.nb	Fc Receptor Signaling	XM_005592343.1:1271
CCL23-mRNA	3.64	0.67	2.33	4.96	12.5	5.03	31.1	9.1e-07	0.00197	Wald		NM_001032946.1:225
FLT3LG-mRNA	-0.756	0.159	-1.07	-0.444	0.592	0.477	0.735	1.17e-05	0.015	lm.nb		XM_005589911.1:713
SERPING1-mRNA	3.95	0.841	2.3	5.59	15.4	4.91	48.3	1.48e-05	0.015	Wald		XM_001092271.2:1235
AKT3-mRNA	-1.29	0.281	-1.84	-0.735	0.41	0.28	0.601	2.16e-05	0.015	lm.nb	Adaptive Immunity, Apoptosis, Fc Receptor Signaling, VEGF Signaling	XM_005539655.1:300
MX1-mRNA	2.92	0.639	1.66	4.17	7.54	3.17	18	2.32e-05	0.015	lm.nb	Interferon Signaling	NM_001079693.1:1034
BST2-mRNA	1.51	0.333	0.861	2.17	2.85	1.82	4.49	2.44e-05	0.015	lm.nb	Interferon Signaling	NM_001161666.1:64
CXCL10-mRNA	4.1	0.915	2.31	5.9	17.2	4.96	59.5	3.04e-05	0.016	lm.nb		NM_001032892.1:169
GPR183-mRNA	-1.4	0.315	-2.02	-0.78	0.379	0.247	0.582	3.67e-05	0.016	lm.nb		XM_005586155.1:427
ATM-mRNA	-1	0.226	-1.45	-0.559	0.499	0.367	0.679	3.7e-05	0.016	lm.nb	Cell Cycle, Cellular Stress	XM_002799779.1:7160
JAK1-mRNA	-0.585	0.133	-0.846	-0.325	0.666	0.556	0.798	4.12e-05	0.0162	lm.nb	Fc Receptor Signaling, Interferon Signaling, Interleukin Signaling, MAPK Signaling, VEGF Signaling	XM_005543157.1:1294
CD44-mRNA	-1.34	0.315	-1.96	-0.725	0.394	0.257	0.605	6.69e-05	0.023	lm.nb	Extracellular matrix organization, Interferon Signaling, Metabolism	XM_005578207.1:1153
MX2-mRNA	2.12	0.498	1.14	3.1	4.34	2.21	8.55	6.91e-05	0.023	lm.nb	Interferon Signaling	XM_005548647.1:1483
GBP1-mRNA	2.67	0.644	1.41	3.93	6.38	2.66	15.3	9.73e-05	0.03	lm.nb	Interferon Signaling	XM_005542801.1:1863
S1PR1-mRNA	-1.18	0.287	-1.74	-0.618	0.441	0.299	0.652	0.000112	0.0323	lm.nb		XM_005542570.1:1899
IFIT2-mRNA	3.57	0.886	1.84	5.31	11.9	3.58	39.7	0.000146	0.0349	lm.nb	Interferon Signaling	XM_001086302.2:1204
IFIT3-mRNA	2.98	0.739	1.53	4.43	7.91	2.9	21.6	0.000146	0.0349	lm.nb	Interferon Signaling	XM_005565907.1:776
CD1C-mRNA	-2.26	0.56	-3.35	-1.16	0.209	0.0978	0.448	0.000151	0.0349	lm.nb		XM_005595545.2:1489
OASL-mRNA	3.15	0.785	1.62	4.69	8.91	3.07	25.9	0.000154	0.0349	lm.nb	Interferon Signaling	XM_005572424.1:1339
HLA-DQA1-mRNA	-1.74	0.436	-2.59	-0.881	0.3	0.166	0.543	0.000176	0.038	lm.nb	Adaptive Immunity, Interferon Signaling	NM_001285343.1:429
EIF2AK2-mRNA	1.54	0.391	0.777	2.31	2.91	1.71	4.96	0.000197	0.0392	lm.nb	Interferon Signaling	XM_015433780.1:1390
IFI44-mRNA	2.8	0.709	1.41	4.19	6.95	2.65	18.2	0.000199	0.0392	lm.nb		XM_005542938.1:626
USP9Y-mRNA	-0.579	0.149	-0.87	-0.288	0.669	0.547	0.819	0.000233	0.0431	lm.nb		XM_005593318.1:2450
CDC42-mRNA	-0.566	0.146	-0.852	-0.279	0.676	0.554	0.824	0.000256	0.0431	lm.nb	Adaptive Immunity, MAPK Signaling, VEGF Signaling	XM_005553127.1:145
EIF2A-mRNA	-0.533	0.138	-0.804	-0.262	0.691	0.573	0.834	0.000263	0.0431	lm.nb		XM_005546091.2:1025
STAT1-mRNA	1.67	0.433	0.821	2.52	3.18	1.77	5.72	0.000267	0.0431	lm.nb	Interferon Signaling, Interleukin Signaling	NM_001261614.1:1598
GNAS-mRNA	-0.474	0.123	-0.716	-0.233	0.72	0.609	0.851	0.00027	0.0431	lm.nb	Metabolism	XM_005569452.1:2102
KLRB1-mRNA	-1.75	0.458	-2.64	-0.849	0.298	0.16	0.555	0.000305	0.047	lm.nb	Adaptive Immunity	XM_005570085.1:377
OAS2-mRNA	2.34	0.617	1.13	3.55	5.08	2.2	11.7	0.000323	0.0482	lm.nb	Interferon Signaling	XM_005572308.1:515
OAS1-mRNA	3.32	0.884	1.59	5.06	10	3.02	33.3	0.000364	0.051	lm.nb	Interferon Signaling	NM_001083949.1:731
DDX58-mRNA	2.01	0.535	0.964	3.06	4.03	1.95	8.35	0.000366	0.051	lm.nb	Interferon Signaling	XM_005581558.1:1793
OAS3-mRNA	2.21	0.591	1.05	3.37	4.63	2.08	10.3	0.000384	0.0519	lm.nb	Interferon Signaling	XM_005572307.1:2923
CD74-mRNA	-1.22	0.327	-1.86	-0.577	0.43	0.276	0.67	0.000414	0.0542	lm.nb	Adaptive Immunity	XM_001099491.2:702
BCL2L1-mRNA	-2.41	0.658	-3.7	-1.12	0.189	0.0772	0.461	0.000512	0.0651	lm.nb	Apoptosis	XM_005568633.1:727
TNFAIP6-mRNA	3.39	0.934	1.56	5.22	10.5	2.95	37.3	0.000555	0.0662	lm.nb		XM_001083111.2:166
ETS1-mRNA	-1.02	0.281	-1.57	-0.468	0.494	0.337	0.723	0.000564	0.0662	lm.nb	Cellular Stress	XM_005580142.1:2883
BIRC2-mRNA	-0.905	0.25	-1.39	-0.416	0.534	0.381	0.75	0.000567	0.0662	lm.nb	Apoptosis, Death Receptor Signaling, NF-kB, TLR Signaling	XM_005579457.1:1941
CD79A-mRNA	-1.85	0.526	-2.88	-0.821	0.277	0.135	0.566	0.000796	0.0906	lm.nb	Adaptive Immunity	XM_005589419.1:281
MAPK1-mRNA	-0.631	0.18	-0.984	-0.277	0.646	0.505	0.825	0.00085	0.0942	lm.nb	Cell Cycle, Cellular Stress, Fc Receptor Signaling, Interleukin Signaling, MAPK Signaling, TLR Signaling, VEGF Signaling	XM_001089600.1:1210
CYBB-mRNA	1.12	0.32	0.489	1.75	2.17	1.4	3.35	0.000881	0.0952	lm.nb	Adaptive Immunity, VEGF Signaling	XM_001083654.2:1670
IFIH1-mRNA	1.67	0.492	0.707	2.64	3.19	1.63	6.22	0.00117	0.121	lm.nb	Interferon Signaling	NM_001047123.1:655
TNFSF13B-mRNA	1.49	0.44	0.631	2.35	2.81	1.55	5.11	0.00118	0.121	lm.nb	NF-kB	XM_005586224.1:906
HLA-DPB1-mRNA	-1.45	0.43	-2.29	-0.604	0.367	0.204	0.658	0.00129	0.13	lm.nb	Adaptive Immunity, Interferon Signaling	XM_005553343.1:545
IRF7-mRNA	2.1	0.628	0.87	3.33	4.29	1.83	10.1	0.00137	0.134	lm.nb	Innate Immunity, Interferon Signaling, TLR Signaling	NM_001136100.1:1398
CXCR4-mRNA	-1.18	0.354	-1.87	-0.486	0.441	0.273	0.714	0.00141	0.135	lm.nb		NM_001042645.1:610
ALOX15-mRNA	-3.18	0.957	-5.05	-1.3	0.11	0.0301	0.405	0.00147	0.138	lm.nb	Metabolism	XM_001094627.2:1345
MS4A1-mRNA	-1.85	0.561	-2.95	-0.748	0.278	0.13	0.595	0.0016	0.147	lm.nb		XM_005577709.1:708
SMAD2-mRNA	-0.419	0.128	-0.67	-0.168	0.748	0.628	0.89	0.00171	0.154	lm.nb		XM_005586756.1:1085
LTB-mRNA	-0.895	0.276	-1.44	-0.353	0.538	0.37	0.783	0.0019	0.167	lm.nb	NF-kB	NM_001047150.1:222
S100A8-mRNA	1.78	0.55	0.699	2.85	3.42	1.62	7.23	0.00193	0.167	lm.nb		XM_005541787.1:236
TYROBP-mRNA	-1.03	0.319	-1.65	-0.403	0.491	0.318	0.756	0.00198	0.168	lm.nb	Adaptive Immunity	XM_005588917.1:524
CD163-mRNA	1.29	0.4	0.502	2.07	2.44	1.42	4.2	0.00202	0.168	lm.nb		XM_001118361.2:1059
IFIT1-mRNA	1.8	0.56	0.699	2.89	3.47	1.62	7.43	0.00208	0.168	lm.nb	Interferon Signaling	NM_001287726.1:1154
HLA-DRB1-mRNA	-1.18	0.368	-1.9	-0.456	0.442	0.268	0.729	0.00212	0.168	lm.nb	Adaptive Immunity, Interferon Signaling	NM_001284641.1:634
RARRES3-mRNA	1.5	0.468	0.58	2.42	2.82	1.49	5.33	0.00214	0.168	lm.nb		XM_001118373.2:324
NR3C1-mRNA	-0.889	0.284	-1.45	-0.333	0.54	0.367	0.794	0.00261	0.201	lm.nb		XM_005558115.1:1376
IFNGR2-mRNA	1.01	0.325	0.376	1.65	2.02	1.3	3.14	0.00274	0.208	lm.nb	Interferon Signaling	XM_005548806.2:830
CCR2-mRNA	0.961	0.31	0.354	1.57	1.95	1.28	2.96	0.00283	0.211	lm.nb		NM_001032806.1:40
TAP1-mRNA	1.14	0.372	0.408	1.87	2.2	1.33	3.65	0.00324	0.237	lm.nb	Adaptive Immunity	XM_005553361.1:970
HLA-DQB1-mRNA	-1.69	0.555	-2.78	-0.603	0.31	0.146	0.659	0.00336	0.242	lm.nb	Adaptive Immunity, Interferon Signaling	NM_001283172.1:428
TGFBR1-mRNA	-0.98	0.329	-1.62	-0.335	0.507	0.324	0.793	0.00405	0.287	lm.nb		XM_001112590.2:281
STAT2-mRNA	1.41	0.475	0.48	2.34	2.66	1.39	5.06	0.00416	0.29	lm.nb	Interferon Signaling	XM_001115072.2:2435
PSMB5-mRNA	0.699	0.239	0.23	1.17	1.62	1.17	2.25	0.00477	0.316	lm.nb	Adaptive Immunity, Apoptosis, Cell Cycle, Fc Receptor Signaling, Interleukin Signaling, MAPK Signaling, Metabolism, NF-kB, VEGF Signaling, Wnt Signaling	NM_001260845.1:646
ARHGDIB-mRNA	-0.475	0.163	-0.794	-0.156	0.719	0.577	0.897	0.0048	0.316	lm.nb		XM_005570240.1:356
TNFSF10-mRNA	1.65	0.565	0.541	2.75	3.13	1.46	6.75	0.00483	0.316	lm.nb	Apoptosis, Death Receptor Signaling	NM_001266034.1:115
MAP4K4-mRNA	-0.82	0.281	-1.37	-0.269	0.566	0.387	0.83	0.00483	0.316	lm.nb	Cellular Stress, MAPK Signaling	XM_005575143.1:2011
CASP1-mRNA	1.27	0.44	0.412	2.14	2.42	1.33	4.39	0.00511	0.33	lm.nb	Interleukin Signaling	XM_001094943.2:1600
S100A9-mRNA	1.52	0.527	0.491	2.56	2.88	1.41	5.88	0.00519	0.33	lm.nb		XM_005541789.1:223
PSMB8-mRNA	0.714	0.25	0.225	1.2	1.64	1.17	2.3	0.00569	0.346	lm.nb	Adaptive Immunity, Apoptosis, Cell Cycle, Fc Receptor Signaling, Interferon Signaling, Interleukin Signaling, MAPK Signaling, Metabolism, NF-kB, VEGF Signaling, Wnt Signaling	XM_005553359.1:807
PYCARD-mRNA	0.875	0.306	0.275	1.48	1.83	1.21	2.78	0.00573	0.346	lm.nb		XM_005591734.1:888
CD274-mRNA	1.56	0.546	0.489	2.63	2.95	1.4	6.19	0.00577	0.346	lm.nb	Adaptive Immunity	NM_001083889.1:505
CCL8-mRNA	2.73	0.955	0.856	4.6	6.62	1.81	24.2	0.00577	0.346	Wald		NM_001032851.1:42
IL16-mRNA	-0.761	0.27	-1.29	-0.232	0.59	0.409	0.852	0.00638	0.378	lm.nb	Interleukin Signaling	NM_001032808.1:910
IL21R-mRNA	0.979	0.35	0.292	1.67	1.97	1.22	3.17	0.00684	0.399	lm.nb	Interleukin Signaling	XM_001094102.2:295
FOS-mRNA	1.12	0.403	0.332	1.91	2.18	1.26	3.77	0.00703	0.405	lm.nb	Cellular Stress, Fc Receptor Signaling, TLR Signaling	NM_001098399.1:509
CD7-mRNA	-0.942	0.346	-1.62	-0.265	0.52	0.325	0.832	0.00825	0.469	lm.nb		XM_001113810.2:180
CX3CR1-mRNA	1.12	0.412	0.31	1.93	2.17	1.24	3.8	0.00853	0.479	lm.nb		NM_001265871.1:834
C2-mRNA	2.58	0.954	0.712	4.45	5.98	1.64	21.9	0.00872	0.483	Wald	Complement System	XM_005553451.1:1121
CTNNB1-mRNA	-0.355	0.134	-0.618	-0.0919	0.782	0.651	0.938	0.0103	0.561	lm.nb	Apoptosis, Innate Immunity, VEGF Signaling, Wnt Signaling	XM_005546748.1:867
SOCS3-mRNA	1.1	0.417	0.283	1.92	2.14	1.22	3.77	0.0104	0.561	lm.nb	Adaptive Immunity, Interferon Signaling, Interleukin Signaling	NM_001194326.1:599
FCGR3-mRNA	1.29	0.497	0.32	2.27	2.45	1.25	4.81	0.0114	0.602	lm.nb		NM_001283192.1:339
FPR2-mRNA	1.62	0.621	0.399	2.83	3.07	1.32	7.13	0.0114	0.602	lm.nb		XM_005590140.1:712
IDO1-mRNA	1.25	0.481	0.306	2.19	2.38	1.24	4.57	0.0116	0.606	lm.nb	Metabolism	NM_001077483.1:133
HLA-DRA-mRNA	-0.908	0.354	-1.6	-0.214	0.533	0.329	0.862	0.0127	0.653	lm.nb	Adaptive Immunity, Interferon Signaling	NM_001134298.1:360
CD68-mRNA	1.19	0.466	0.274	2.1	2.28	1.21	4.29	0.0132	0.673	lm.nb		XM_005582776.1:980
FKBP5-mRNA	0.777	0.306	0.177	1.38	1.71	1.13	2.59	0.0135	0.677	lm.nb		XM_005553215.1:1729
PTPN22-mRNA	-0.84	0.332	-1.49	-0.189	0.559	0.356	0.877	0.0138	0.686	lm.nb		XM_005542274.1:2386
HLA-DMA-mRNA	-1.11	0.439	-1.97	-0.248	0.464	0.255	0.842	0.014	0.687	lm.nb		XM_005553355.1:281
SIGLEC1-mRNA	2.42	0.968	0.524	4.32	5.36	1.44	20	0.0149	0.713	Wald	Adaptive Immunity	XM_005568446.2:2406
SHC1-mRNA	0.393	0.157	0.0848	0.702	1.31	1.06	1.63	0.015	0.713	lm.nb	Adaptive Immunity, Fc Receptor Signaling, Interleukin Signaling, MAPK Signaling, VEGF Signaling	XM_005541642.1:2414
GNAQ-mRNA	-0.911	0.365	-1.63	-0.196	0.532	0.324	0.873	0.0151	0.713	lm.nb	Metabolism	XM_005581977.1:642
CD55-mRNA	-0.929	0.373	-1.66	-0.199	0.525	0.316	0.871	0.0152	0.713	lm.nb	Complement System	XM_005540684.1:827
LEF1-mRNA	-0.643	0.259	-1.15	-0.136	0.64	0.451	0.91	0.0154	0.717	lm.nb	Wnt Signaling	XM_005555635.1:1612
CD47-mRNA	-0.477	0.193	-0.855	-0.0984	0.718	0.553	0.934	0.0162	0.743	lm.nb	Extracellular matrix organization	XM_005548232.2:858
PSMB9-mRNA	0.676	0.276	0.135	1.22	1.6	1.1	2.33	0.0171	0.776	lm.nb	Adaptive Immunity, Apoptosis, Cell Cycle, Fc Receptor Signaling, Interleukin Signaling, MAPK Signaling, Metabolism, NF-kB, VEGF Signaling, Wnt Signaling	NM_001283167.1:407
RIPK2-mRNA	0.967	0.396	0.19	1.74	1.96	1.14	3.35	0.0174	0.784	lm.nb	Adaptive Immunity, Interleukin Signaling, TLR Signaling	XM_005563661.1:895
BCL2-mRNA	-0.86	0.354	-1.55	-0.165	0.551	0.341	0.892	0.018	0.802	lm.nb	Apoptosis	XM_005586524.1:612
LGALS3-mRNA	-0.776	0.322	-1.41	-0.145	0.584	0.377	0.904	0.0188	0.823	lm.nb		XM_005561313.1:642
CD48-mRNA	-0.506	0.21	-0.917	-0.0942	0.704	0.53	0.937	0.0189	0.823	lm.nb		XM_005541239.1:597
IL1R2-mRNA	-1.59	0.665	-2.89	-0.285	0.332	0.135	0.821	0.0198	0.855	lm.nb	Interleukin Signaling	NM_001047134.1:415
KCNJ2-mRNA	1.47	0.617	0.262	2.68	2.77	1.2	6.4	0.02	0.855	lm.nb		XM_005584811.1:1400
CFD-mRNA	-0.874	0.375	-1.61	-0.139	0.546	0.328	0.908	0.0229	0.97	lm.nb	Complement System	XM_001117186.2:846
IL7R-mRNA	-0.818	0.352	-1.51	-0.128	0.567	0.352	0.915	0.0232	0.974	lm.nb	Interleukin Signaling	NM_001284908.1:522
ITGAM-mRNA	0.855	0.371	0.127	1.58	1.81	1.09	2.99	0.0245	1	lm.nb	Extracellular matrix organization, TLR Signaling	XM_005591740.1:1671
RIPK1-mRNA	0.624	0.274	0.0878	1.16	1.54	1.06	2.24	0.0259	1	lm.nb	Apoptosis, Death Receptor Signaling, Innate Immunity, Interferon Signaling, TLR Signaling	XM_005554158.1:1545
CD6-mRNA	-0.756	0.332	-1.41	-0.106	0.592	0.377	0.929	0.026	1	lm.nb		XM_002799538.1:945
FCAR-mRNA	1.05	0.462	0.14	1.95	2.06	1.1	3.87	0.0269	1	lm.nb		NM_001039950.1:390
IFI16-mRNA	0.705	0.312	0.0934	1.32	1.63	1.07	2.49	0.0272	1	lm.nb	Innate Immunity	XM_005541319.1:858
IRF3-mRNA	-0.246	0.109	-0.46	-0.0325	0.843	0.727	0.978	0.0273	1	lm.nb	Innate Immunity, Interferon Signaling, TLR Signaling	NM_001135797.1:290
LY96-mRNA	0.957	0.425	0.125	1.79	1.94	1.09	3.46	0.0275	1	lm.nb	Apoptosis, TLR Signaling	NM_001130432.1:327
CD3E-mRNA	-0.55	0.244	-1.03	-0.0711	0.683	0.49	0.952	0.0278	1	lm.nb	Adaptive Immunity	NM_001283615.1:236
ITGB1-mRNA	-0.279	0.124	-0.523	-0.0351	0.824	0.696	0.976	0.0284	1	lm.nb	Adaptive Immunity, Extracellular matrix organization	XM_002805609.1:1430
CD59-mRNA	-0.761	0.345	-1.44	-0.0847	0.59	0.369	0.943	0.0309	1	lm.nb	Complement System	XM_005578241.1:812
CLU-mRNA	1.14	0.519	0.127	2.16	2.21	1.09	4.47	0.031	1	lm.nb		NM_001195474.1:1235
C1QB-mRNA	2.03	0.919	0.223	3.83	4.07	1.17	14.2	0.0312	1	Wald	Complement System	XM_005544500.1:562
PTAFR-mRNA	-1.08	0.494	-2.04	-0.108	0.474	0.242	0.928	0.033	1	lm.nb	Interferon Signaling	XM_005544241.1:1072
EGR2-mRNA	1.26	0.579	0.12	2.39	2.39	1.09	5.25	0.0339	1	lm.nb		XM_005565755.1:2073
STAT5B-mRNA	-0.662	0.306	-1.26	-0.0612	0.632	0.417	0.958	0.0345	1	lm.nb	Interleukin Signaling	XM_001109317.2:255
ISG20-mRNA	0.901	0.417	0.0833	1.72	1.87	1.06	3.29	0.0345	1	lm.nb	Interferon Signaling	XM_005560453.2:437
IL2RB-mRNA	-0.822	0.388	-1.58	-0.0612	0.565	0.334	0.958	0.038	1	lm.nb	Fc Receptor Signaling, Interleukin Signaling, MAPK Signaling, VEGF Signaling	XM_001085792.2:202
CXCL11-mRNA	2.14	1.01	0.155	4.12	4.4	1.11	17.4	0.0384	1	Wald		XM_005555011.1:254
TNFSF13-mRNA	0.751	0.356	0.0522	1.45	1.68	1.04	2.73	0.039	1	lm.nb	NF-kB	XM_005582760.2:625
ROCK2-mRNA	0.533	0.253	0.0366	1.03	1.45	1.03	2.04	0.0392	1	lm.nb	VEGF Signaling	XM_005576551.1:4211
TGFB1-mRNA	-0.346	0.167	-0.673	-0.0197	0.787	0.627	0.986	0.0417	1	lm.nb	Extracellular matrix organization	XM_005589339.1:1170
TMEM173-mRNA	0.55	0.265	0.0306	1.07	1.46	1.02	2.1	0.0419	1	lm.nb	Innate Immunity	XM_005557935.1:904
HMGB1-mRNA	-0.401	0.194	-0.781	-0.0208	0.757	0.582	0.986	0.0427	1	lm.nb	Apoptosis, Innate Immunity, Interferon Signaling, TLR Signaling	NM_001283356.1:940
HLA-DPA1-mRNA	-0.754	0.365	-1.47	-0.0386	0.593	0.361	0.974	0.0428	1	lm.nb	Adaptive Immunity, Interferon Signaling	NM_001048247.1:214
ILF3-mRNA	-0.325	0.159	-0.636	-0.0142	0.798	0.644	0.99	0.0445	1	lm.nb	Interleukin Signaling	XM_001102411.2:495
MAPK3-mRNA	-0.491	0.239	-0.96	-0.0213	0.712	0.514	0.985	0.0445	1	lm.nb	Cell Cycle, Cellular Stress, Fc Receptor Signaling, Interferon Signaling, Interleukin Signaling, MAPK Signaling, TLR Signaling, VEGF Signaling	XM_002802443.1:1010
PSMB10-mRNA	0.577	0.284	0.0203	1.13	1.49	1.01	2.19	0.0463	1	lm.nb	Adaptive Immunity, Apoptosis, Cell Cycle, Fc Receptor Signaling, Interleukin Signaling, MAPK Signaling, Metabolism, NF-kB, VEGF Signaling, Wnt Signaling	XM_005592304.1:741
MAP2K4-mRNA	-0.748	0.369	-1.47	-0.0249	0.595	0.361	0.983	0.0467	1	lm.nb	Cellular Stress, Fc Receptor Signaling, Interleukin Signaling, MAPK Signaling, TLR Signaling	XM_001114292.2:385
CLEC4E-mRNA	-1.28	0.663	-2.58	0.0166	0.411	0.167	1.01	0.0573	1	lm.nb		XM_001118423.2:173
ICAM2-mRNA	-0.428	0.222	-0.863	0.00708	0.743	0.55	1	0.0582	1	lm.nb	Adaptive Immunity, Extracellular matrix organization	NM_001195389.1:825
MAPKAPK2-mRNA	-0.341	0.177	-0.688	0.00568	0.789	0.621	1	0.0582	1	lm.nb	Cellular Stress, MAPK Signaling, Metabolism, TLR Signaling, VEGF Signaling	XM_005540646.1:856
EGR1-mRNA	1.1	0.573	-0.0202	2.23	2.15	0.986	4.68	0.0586	1	lm.nb	Interferon Signaling	XM_005557906.1:2204
RHOA-mRNA	-0.303	0.159	-0.614	0.00918	0.811	0.653	1.01	0.0616	1	lm.nb	VEGF Signaling, Wnt Signaling	XM_001094831.2:315
GZMK-mRNA	-1.01	0.538	-2.07	0.0445	0.496	0.239	1.03	0.065	1	lm.nb		XM_005556895.1:484
C1QA-mRNA	1.71	0.922	-0.0982	3.51	3.27	0.934	11.4	0.0684	1	Wald	Complement System	XM_001101933.2:476
GNLY-mRNA	-0.747	0.404	-1.54	0.0453	0.596	0.344	1.03	0.0692	1	lm.nb		XM_005575397.1:801
IRF5-mRNA	0.641	0.348	-0.0411	1.32	1.56	0.972	2.5	0.0701	1	lm.nb	Interferon Signaling	XM_005550729.1:1158
FN1-mRNA	0.883	0.483	-0.0636	1.83	1.84	0.957	3.55	0.0721	1	lm.nb	Extracellular matrix organization, Fc Receptor Signaling, Interleukin Signaling, MAPK Signaling, VEGF Signaling	XM_001083548.2:2035
JAK2-mRNA	0.604	0.33	-0.0441	1.25	1.52	0.97	2.38	0.0724	1	lm.nb	Fc Receptor Signaling, Interferon Signaling, Interleukin Signaling, MAPK Signaling, VEGF Signaling	XM_005581792.1:3097
XBP1-mRNA	0.599	0.332	-0.0513	1.25	1.52	0.965	2.38	0.0756	1	lm.nb		NM_001190861.1:576
CD14-mRNA	-0.845	0.47	-1.77	0.0759	0.557	0.294	1.05	0.0768	1	lm.nb	Apoptosis, TLR Signaling	NM_001130433.1:517
FYN-mRNA	-0.403	0.224	-0.842	0.0363	0.756	0.558	1.03	0.0768	1	lm.nb	Adaptive Immunity, Fc Receptor Signaling, Interleukin Signaling, MAPK Signaling, VEGF Signaling	XM_005551607.1:674
FAS-mRNA	0.731	0.415	-0.0813	1.54	1.66	0.945	2.92	0.0825	1	lm.nb	Death Receptor Signaling	NM_001032933.1:797
CD247-mRNA	-0.659	0.374	-1.39	0.0739	0.633	0.381	1.05	0.0827	1	lm.nb	Adaptive Immunity	NM_001077423.1:191
CD3G-mRNA	-0.521	0.298	-1.11	0.0636	0.697	0.464	1.05	0.0854	1	lm.nb	Adaptive Immunity	NM_001283910.1:263
MIF-mRNA	0.31	0.179	-0.0401	0.661	1.24	0.973	1.58	0.0874	1	lm.nb		NM_001283697.1:60
TARP-mRNA	-0.873	0.504	-1.86	0.115	0.546	0.275	1.08	0.0881	1	lm.nb		XM_015133689.1:350
IL6-mRNA	2.36	1.37	-0.318	5.04	5.14	0.802	32.9	0.0889	1	Wald	Cellular Stress, Interleukin Signaling, MAPK Signaling	NM_001042733.1:139
MAP4K1-mRNA	-0.446	0.259	-0.954	0.0609	0.734	0.516	1.04	0.0893	1	lm.nb	MAPK Signaling	XM_001082963.2:300
MYD88-mRNA	0.575	0.334	-0.0799	1.23	1.49	0.946	2.35	0.09	1	lm.nb	Innate Immunity, Interferon Signaling, Interleukin Signaling, TLR Signaling	NM_001130681.1:602
BTLA-mRNA	-0.469	0.276	-1.01	0.0729	0.723	0.497	1.05	0.0946	1	lm.nb	Adaptive Immunity	XM_005548166.1:1134
CD9-mRNA	-0.542	0.323	-1.18	0.0909	0.687	0.443	1.07	0.098	1	lm.nb		XM_005569889.1:719
MKNK1-mRNA	0.515	0.308	-0.0883	1.12	1.43	0.941	2.17	0.0991	1	lm.nb		XM_005543476.1:848
CD58-mRNA	-0.271	0.162	-0.588	0.0468	0.829	0.665	1.03	0.0995	1	lm.nb		XM_001112756.1:404
CD27-mRNA	-0.573	0.345	-1.25	0.103	0.672	0.421	1.07	0.102	1	lm.nb	NF-kB	XM_001104337.2:745
CEBPB-mRNA	0.633	0.384	-0.119	1.38	1.55	0.921	2.61	0.104	1	lm.nb	Cellular Stress	XM_005569338.1:1730
TNFRSF1B-mRNA	0.575	0.349	-0.109	1.26	1.49	0.927	2.39	0.104	1	lm.nb	NF-kB	XM_001105753.2:840
FCER1G-mRNA	0.504	0.308	-0.0999	1.11	1.42	0.933	2.16	0.107	1	lm.nb	Fc Receptor Signaling	XM_005541196.1:395
KLRK1-mRNA	-0.843	0.516	-1.86	0.169	0.557	0.276	1.12	0.107	1	lm.nb	Adaptive Immunity	NM_001283284.1:374
ITGA4-mRNA	-0.272	0.167	-0.599	0.0563	0.828	0.66	1.04	0.109	1	lm.nb	Adaptive Immunity, Extracellular matrix organization	XM_001100929.2:2035
MR1-mRNA	1.76	1.09	-0.37	3.89	3.38	0.774	14.8	0.11	1	Wald		NM_001284968.1:765
MMP9-mRNA	-0.654	0.404	-1.45	0.138	0.635	0.367	1.1	0.11	1	lm.nb	Extracellular matrix organization	XM_001104871.2:1515
NOD2-mRNA	0.438	0.275	-0.1	0.976	1.35	0.933	1.97	0.116	1	lm.nb	Interleukin Signaling, TLR Signaling	XM_005591903.1:1212
CD46-mRNA	-0.562	0.359	-1.27	0.142	0.677	0.416	1.1	0.123	1	lm.nb	Complement System	NM_001195746.1:225
HSH2D-mRNA	0.591	0.38	-0.154	1.34	1.51	0.899	2.52	0.125	1	lm.nb		XM_005588318.1:1049
ATF2-mRNA	-0.165	0.107	-0.374	0.0446	0.892	0.772	1.03	0.128	1	loglinear	TLR Signaling	XM_005573535.1:1606
LAIR1-mRNA	-0.603	0.393	-1.37	0.167	0.659	0.386	1.12	0.13	1	lm.nb	Adaptive Immunity	XM_005590317.1:341
IL2RG-mRNA	-0.413	0.269	-0.941	0.115	0.751	0.521	1.08	0.13	1	lm.nb	Fc Receptor Signaling, Interleukin Signaling, MAPK Signaling, VEGF Signaling	NM_001035529.1:645
LAG3-mRNA	1.53	0.996	-0.426	3.48	2.88	0.744	11.2	0.13	1	Wald		XM_005569954.1:1283
CREB1-mRNA	-0.251	0.165	-0.574	0.0717	0.84	0.672	1.05	0.132	1	lm.nb	Adaptive Immunity, Fc Receptor Signaling, TLR Signaling	XM_001107192.2:885
TLR2-mRNA	0.694	0.457	-0.201	1.59	1.62	0.87	3.01	0.133	1	lm.nb	TLR Signaling	NM_001130425.1:40
RAF1-mRNA	-0.437	0.289	-1	0.131	0.739	0.499	1.09	0.136	1	lm.nb	Adaptive Immunity, Fc Receptor Signaling, Interleukin Signaling, MAPK Signaling, VEGF Signaling	XM_005547856.1:2271
F13A1-mRNA	0.487	0.323	-0.146	1.12	1.4	0.904	2.17	0.136	1	lm.nb		XM_001096669.1:740
CTSC-mRNA	0.399	0.271	-0.133	0.931	1.32	0.912	1.91	0.147	1	lm.nb	Adaptive Immunity	NM_001195651.1:1020
TLR3-mRNA	1.38	0.941	-0.469	3.22	2.59	0.722	9.31	0.149	1	Wald	Apoptosis, Innate Immunity, TLR Signaling	NM_001036685.1:1641
NFKBIZ-mRNA	0.334	0.229	-0.115	0.783	1.26	0.923	1.72	0.15	1	lm.nb	NF-kB	XM_005548255.1:2861
KLRC3-mRNA	-0.994	0.685	-2.34	0.349	0.502	0.198	1.27	0.152	1	lm.nb		XM_005595216.1:692
TYK2-mRNA	-0.247	0.172	-0.583	0.0893	0.843	0.667	1.06	0.155	1	lm.nb	Interferon Signaling, Interleukin Signaling, MAPK Signaling	XM_001101130.2:2645
CASP8-mRNA	-0.249	0.175	-0.591	0.0936	0.842	0.664	1.07	0.159	1	lm.nb	Apoptosis, Death Receptor Signaling, Interferon Signaling, TLR Signaling	XM_001091080.2:375
MAP3K5-mRNA	-0.267	0.188	-0.636	0.101	0.831	0.643	1.07	0.16	1	lm.nb	Cellular Stress, MAPK Signaling	XM_002803926.1:1885
CD81-mRNA	-0.225	0.158	-0.535	0.0855	0.856	0.69	1.06	0.16	1	lm.nb	Adaptive Immunity	XM_005576902.1:601
LILRA5-mRNA	0.679	0.484	-0.27	1.63	1.6	0.829	3.09	0.165	1	lm.nb	Adaptive Immunity	XM_005590290.1:1094
TWIST2-mRNA	1.51	1.08	-0.604	3.63	2.85	0.658	12.4	0.166	1	Wald		XM_005574801.1:123
CEACAM3-mRNA	0.934	0.668	-0.377	2.24	1.91	0.77	4.74	0.167	1	Wald		XM_015442082.1:1254
IL21-mRNA	-0.383	0.276	-0.923	0.157	0.767	0.527	1.12	0.169	1	lm.nb	Interleukin Signaling	XM_005555864.1:148
CCL19-mRNA	1.58	1.14	-0.657	3.82	3	0.634	14.1	0.171	1	Wald		NM_001032959.1:58
IL1RN-mRNA	0.944	0.683	-0.396	2.28	1.92	0.76	4.87	0.172	1	lm.nb	Interleukin Signaling	XM_005575305.1:499
CCL2-mRNA	1.34	0.973	-0.567	3.25	2.53	0.675	9.5	0.173	1	Wald		NM_001032821.1:187
TLR1-mRNA	0.488	0.355	-0.208	1.19	1.4	0.866	2.27	0.174	1	lm.nb	TLR Signaling	NM_001130424.1:487
DEFB1-mRNA	1.37	1	-0.591	3.34	2.59	0.664	10.1	0.175	1	Wald		XM_005562538.1:180
LILRB1-mRNA	0.607	0.443	-0.262	1.48	1.52	0.834	2.78	0.176	1	lm.nb	Adaptive Immunity	NM_001040672.1:52
TNFRSF17-mRNA	1.24	0.928	-0.581	3.06	2.36	0.668	8.32	0.187	1	Wald	NF-kB	XM_001106826.2:204
CTSS-mRNA	-0.383	0.288	-0.947	0.181	0.767	0.519	1.13	0.187	1	lm.nb	Adaptive Immunity, Extracellular matrix organization, TLR Signaling	XM_005541969.1:751
CD36-mRNA	1.2	0.907	-0.578	2.98	2.3	0.67	7.88	0.191	1	Wald	Adaptive Immunity, Metabolism, TLR Signaling	NM_001032913.1:1240
CCL3-mRNA	0.718	0.546	-0.352	1.79	1.65	0.783	3.46	0.193	1	lm.nb		NM_001034200.1:124
ITGA5-mRNA	-0.535	0.41	-1.34	0.269	0.69	0.396	1.2	0.197	1	lm.nb	Extracellular matrix organization	XM_001110116.2:2435
CCR1-mRNA	0.603	0.464	-0.307	1.51	1.52	0.808	2.85	0.199	1	lm.nb		NM_001032858.1:466
CYSLTR1-mRNA	-0.365	0.281	-0.915	0.186	0.777	0.53	1.14	0.199	1	lm.nb		XM_005594006.1:885
ICAM4-mRNA	-1.2	0.925	-3.01	0.616	0.436	0.124	1.53	0.2	1	Wald	Adaptive Immunity, Extracellular matrix organization	XM_001100946.2:406
IKZF3-mRNA	-0.446	0.344	-1.12	0.229	0.734	0.46	1.17	0.2	1	lm.nb		XM_005584045.1:1828
GP1BB-mRNA	0.773	0.598	-0.399	1.95	1.71	0.759	3.85	0.2	1	lm.nb		XM_015149714.1:370
IL6ST-mRNA	-0.26	0.205	-0.662	0.143	0.835	0.632	1.1	0.21	1	lm.nb	Interleukin Signaling, MAPK Signaling	XM_005556924.1:2096
TBX21-mRNA	-0.417	0.335	-1.07	0.239	0.749	0.475	1.18	0.217	1	lm.nb		XM_005583510.1:744
PTPRC-mRNA	-0.249	0.201	-0.643	0.145	0.841	0.64	1.11	0.22	1	lm.nb	Adaptive Immunity	XM_005540333.1:1225
ATG12-mRNA	-0.164	0.133	-0.426	0.0972	0.892	0.744	1.07	0.223	1	lm.nb	Cellular Stress, Interferon Signaling	XR_010348.2:619
CEACAM1-mRNA	-1.35	1.11	-3.52	0.818	0.392	0.0872	1.76	0.227	1	Wald	Extracellular matrix organization	XM_005589369.1:1624
LILRB2-mRNA	0.483	0.398	-0.297	1.26	1.4	0.814	2.4	0.229	1	lm.nb	Adaptive Immunity	XM_015441717.1:2837
C5aR1-mRNA	0.424	0.357	-0.277	1.12	1.34	0.825	2.18	0.24	1	lm.nb	Complement System	XM_005589697.2:1207
CCL22-mRNA	0.831	0.703	-0.547	2.21	1.78	0.685	4.62	0.241	1	Wald		XM_005592030.1:806
CCL5-mRNA	-0.544	0.461	-1.45	0.359	0.686	0.367	1.28	0.242	1	lm.nb		NM_001032850.1:170
PRDM1-mRNA	0.319	0.273	-0.216	0.854	1.25	0.861	1.81	0.247	1	lm.nb		XM_001087708.2:775
ITLN1-mRNA	-1.15	0.983	-3.07	0.779	0.451	0.119	1.72	0.247	1	Wald		XM_005541233.1:716
IL1B-mRNA	0.521	0.452	-0.365	1.41	1.44	0.776	2.65	0.253	1	lm.nb	Interleukin Signaling	NM_001042756.1:391
CSF1R-mRNA	0.47	0.415	-0.344	1.28	1.39	0.788	2.44	0.262	1	lm.nb		XM_001107711.2:2036
IRF1-mRNA	0.402	0.355	-0.294	1.1	1.32	0.816	2.14	0.262	1	lm.nb	Interferon Signaling	XM_001104048.1:179
TLR6-mRNA	0.489	0.438	-0.371	1.35	1.4	0.773	2.54	0.269	1	lm.nb	TLR Signaling	NM_001130430.1:123
ARG2-mRNA	0.572	0.524	-0.456	1.6	1.49	0.729	3.03	0.279	1	lm.nb	Metabolism	NM_001261253.1:529
IL1RAP-mRNA	-0.452	0.416	-1.27	0.363	0.731	0.416	1.29	0.281	1	lm.nb	Interleukin Signaling	NM_001032960.1:1255
TLR5-mRNA	0.427	0.395	-0.346	1.2	1.34	0.787	2.3	0.283	1	lm.nb	TLR Signaling	NM_001130429.1:2215
MAX-mRNA	-0.153	0.142	-0.431	0.126	0.9	0.742	1.09	0.287	1	lm.nb	Cell Cycle	NM_001285216.1:181
DEFA1-mRNA	-0.722	0.677	-2.05	0.606	0.606	0.242	1.52	0.291	1	lm.nb		NM_001032862.1:199
CFL1-mRNA	0.176	0.166	-0.149	0.502	1.13	0.902	1.42	0.292	1	lm.nb		XM_005577224.2:1183
SIRPA-mRNA	-0.423	0.401	-1.21	0.362	0.746	0.433	1.29	0.295	1	lm.nb		XM_015457667.1:1451
CCL15-mRNA	0.954	0.909	-0.828	2.74	1.94	0.563	6.66	0.298	1	Wald		XM_002800380.1:156
CD97-mRNA	-0.388	0.372	-1.12	0.341	0.764	0.461	1.27	0.3	1	lm.nb		XM_002801104.1:2191
LITAF-mRNA	0.503	0.483	-0.444	1.45	1.42	0.735	2.73	0.302	1	lm.nb		XM_005591267.1:620
CD22-mRNA	-1.35	1.3	-3.89	1.19	0.393	0.0676	2.29	0.303	1	Wald	Adaptive Immunity	XM_001111493.1:2450
MCL1-mRNA	0.326	0.315	-0.291	0.943	1.25	0.818	1.92	0.304	1	lm.nb		NM_001266501.2:955
IL10RB-mRNA	0.24	0.231	-0.214	0.693	1.18	0.862	1.62	0.304	1	lm.nb	Interleukin Signaling	XM_005548811.1:270
SLAMF7-mRNA	0.364	0.354	-0.33	1.06	1.29	0.796	2.08	0.308	1	lm.nb	Adaptive Immunity	XM_001117618.2:1032
CD19-mRNA	-1.23	1.2	-3.59	1.13	0.427	0.0833	2.19	0.312	1	Wald	Adaptive Immunity, Fc Receptor Signaling	XM_001103043.2:655
HMGB2-mRNA	0.279	0.273	-0.257	0.815	1.21	0.837	1.76	0.312	1	lm.nb	Apoptosis	XM_005556312.1:369
PDCD1LG2-mRNA	1.14	1.12	-1.05	3.33	2.2	0.481	10.1	0.313	1	Wald	Adaptive Immunity	NM_001083599.1:760
MAP3K1-mRNA	-0.215	0.213	-0.631	0.202	0.862	0.646	1.15	0.316	1	lm.nb	Fc Receptor Signaling, Interferon Signaling, MAPK Signaling, TLR Signaling	XM_002804368.1:3465
CD82-mRNA	-0.491	0.496	-1.46	0.48	0.711	0.363	1.39	0.325	1	lm.nb		XM_005578126.1:713
TAGAP-mRNA	-0.282	0.29	-0.85	0.287	0.823	0.555	1.22	0.335	1	lm.nb		XM_005551523.1:931
GNB1-mRNA	-0.177	0.186	-0.541	0.186	0.884	0.687	1.14	0.343	1	lm.nb	Metabolism, Wnt Signaling	XM_005545044.1:1155
GZMH-mRNA	-0.429	0.451	-1.31	0.454	0.743	0.403	1.37	0.345	1	lm.nb		XM_005560994.1:163
ANP32B-mRNA	-0.113	0.119	-0.347	0.121	0.925	0.786	1.09	0.349	1	lm.nb		XM_005581222.1:1225
CEACAM8-mRNA	-1.24	1.34	-3.87	1.39	0.422	0.0683	2.61	0.357	1	Wald	Extracellular matrix organization	XM_005589367.1:913
ADA-mRNA	0.302	0.329	-0.342	0.946	1.23	0.789	1.93	0.362	1	lm.nb	Metabolism	XM_001109908.2:1305
MAPK14-mRNA	0.292	0.318	-0.332	0.915	1.22	0.795	1.89	0.362	1	lm.nb	Cellular Stress, MAPK Signaling, TLR Signaling, VEGF Signaling	XM_001112423.2:595
CXCL9-mRNA	1.02	1.12	-1.18	3.21	2.03	0.443	9.27	0.366	1	Wald		NM_001032936.1:60
IL18RAP-mRNA	0.878	0.965	-1.01	2.77	1.84	0.495	6.82	0.366	1	Wald	Interleukin Signaling	XM_005575166.1:1147
HLA-DOB-mRNA	-1.43	1.58	-4.54	1.67	0.37	0.043	3.18	0.368	1	Wald	Adaptive Immunity	XM_005553370.1:723
CAMP-mRNA	-0.429	0.478	-1.37	0.509	0.743	0.388	1.42	0.373	1	lm.nb		NM_001033509.1:87
KLRD1-mRNA	-0.51	0.572	-1.63	0.611	0.702	0.323	1.53	0.376	1	lm.nb	Adaptive Immunity	NM_001032828.1:365
GPI-mRNA	-0.176	0.201	-0.57	0.219	0.885	0.674	1.16	0.386	1	lm.nb	Metabolism	XM_005588784.2:776
PSMC2-mRNA	-0.184	0.211	-0.599	0.23	0.88	0.66	1.17	0.387	1	lm.nb	Adaptive Immunity, Apoptosis, Cell Cycle, Fc Receptor Signaling, Interleukin Signaling, MAPK Signaling, Metabolism, NF-kB, VEGF Signaling, Wnt Signaling	XM_005550431.1:982
ITGA2B-mRNA	0.452	0.519	-0.565	1.47	1.37	0.676	2.77	0.387	1	lm.nb	Extracellular matrix organization, Fc Receptor Signaling, Interleukin Signaling, MAPK Signaling, VEGF Signaling	XM_001114526.2:795
STAT5A-mRNA	0.244	0.281	-0.307	0.794	1.18	0.808	1.73	0.389	1	lm.nb	Interleukin Signaling	XM_001109557.2:2414
HLA-B-mRNA	0.328	0.385	-0.426	1.08	1.26	0.744	2.12	0.397	1	lm.nb	Adaptive Immunity, Interferon Signaling	NM_001114964.1:228
CASP3-mRNA	-0.213	0.251	-0.705	0.278	0.863	0.614	1.21	0.398	1	lm.nb	Apoptosis, Extracellular matrix organization	NM_001284835.1:670
PTPN2-mRNA	0.222	0.264	-0.295	0.739	1.17	0.815	1.67	0.403	1	lm.nb	Interferon Signaling	XM_005587248.1:320
LILRA1-mRNA	0.992	1.19	-1.34	3.32	1.99	0.396	9.99	0.407	1	Wald	Adaptive Immunity	NM_001040670.1:2367
CD96-mRNA	-1.02	1.23	-3.43	1.39	0.493	0.0929	2.62	0.41	1	Wald	Adaptive Immunity	XM_005548190.1:437
MEF2A-mRNA	0.244	0.295	-0.335	0.822	1.18	0.793	1.77	0.412	1	lm.nb	TLR Signaling	XM_005560599.1:2185
TGFBI-mRNA	0.313	0.38	-0.431	1.06	1.24	0.742	2.08	0.413	1	lm.nb		XM_005557841.1:1261
IFI35-mRNA	1.17	1.43	-1.63	3.97	2.25	0.324	15.7	0.415	1	Wald	Interferon Signaling	XM_001112861.2:789
TBK1-mRNA	0.219	0.271	-0.312	0.749	1.16	0.806	1.68	0.422	1	lm.nb	Innate Immunity, Interferon Signaling, TLR Signaling	XM_001116924.2:1385
PRKCD-mRNA	0.256	0.32	-0.371	0.883	1.19	0.773	1.84	0.427	1	lm.nb	Apoptosis, Interferon Signaling, VEGF Signaling	XM_001083320.1:1715
CD40-mRNA	-1.18	1.49	-4.1	1.74	0.44	0.0581	3.34	0.43	1	Wald	Adaptive Immunity, NF-kB	XM_001104255.1:180
IFNG-mRNA	0.818	1.04	-1.22	2.85	1.76	0.431	7.22	0.433	1	Wald	Interferon Signaling	NM_001287657.1:358
ITGB2-mRNA	0.294	0.375	-0.44	1.03	1.23	0.737	2.04	0.435	1	lm.nb	Adaptive Immunity, Extracellular matrix organization, TLR Signaling	XM_005548517.1:853
TNFRSF13C-mRNA	-1.57	2.02	-5.53	2.39	0.336	0.0216	5.23	0.439	1	Wald	NF-kB	XM_001101623.2:356
CD3D-mRNA	-0.29	0.372	-1.02	0.44	0.818	0.493	1.36	0.44	1	lm.nb	Adaptive Immunity	NM_001287688.1:129
B2M-mRNA	0.206	0.267	-0.316	0.729	1.15	0.803	1.66	0.442	1	lm.nb	Adaptive Immunity, Interferon Signaling	NM_001047137.1:25
SMPD3-mRNA	-0.798	1.04	-2.84	1.24	0.575	0.14	2.37	0.446	1	Wald	Death Receptor Signaling, Metabolism	XM_005592346.1:1643
PSMD7-mRNA	0.139	0.181	-0.217	0.495	1.1	0.861	1.41	0.446	1	lm.nb	Adaptive Immunity, Apoptosis, Cell Cycle, Fc Receptor Signaling, Interleukin Signaling, MAPK Signaling, Metabolism, NF-kB, VEGF Signaling, Wnt Signaling	XM_001102147.2:170
ICOSLG-mRNA	-0.86	1.13	-3.07	1.35	0.551	0.119	2.55	0.449	1	Wald	Adaptive Immunity	XM_002803112.1:150
TAL1-mRNA	-0.93	1.23	-3.35	1.49	0.525	0.0982	2.8	0.454	1	Wald		XM_005543455.1:3194
CD8B-mRNA	-0.424	0.563	-1.53	0.679	0.745	0.347	1.6	0.454	1	lm.nb	Adaptive Immunity	XM_005575360.1:388
BLK-mRNA	-0.863	1.15	-3.12	1.4	0.55	0.115	2.63	0.457	1	Wald	Adaptive Immunity	XM_005562580.1:711
LCK-mRNA	-0.18	0.241	-0.653	0.293	0.883	0.636	1.23	0.458	1	lm.nb	Adaptive Immunity, Fc Receptor Signaling, Interleukin Signaling	XM_002802327.1:263
IFITM1-mRNA	0.317	0.43	-0.526	1.16	1.25	0.695	2.23	0.464	1	lm.nb	Adaptive Immunity, Interferon Signaling	XM_005576718.1:454
TGFBR2-mRNA	-0.229	0.311	-0.839	0.381	0.853	0.559	1.3	0.464	1	lm.nb		XM_005545564.1:1761
NCF4-mRNA	-0.285	0.388	-1.05	0.475	0.821	0.484	1.39	0.465	1	lm.nb	Adaptive Immunity, VEGF Signaling	XM_005567397.1:536
CXCL6-mRNA	0.78	1.06	-1.3	2.86	1.72	0.406	7.26	0.465	1	Wald		XM_005555086.1:565
IL8-mRNA	-0.418	0.576	-1.55	0.711	0.749	0.342	1.64	0.471	1	lm.nb	Interleukin Signaling	NM_001032965.1:125
LTF-mRNA	-0.573	0.803	-2.15	1	0.672	0.226	2	0.478	1	lm.nb		XM_005546908.1:1534
CD83-mRNA	-1.29	1.81	-4.83	2.25	0.409	0.0351	4.77	0.478	1	Wald		XM_005553991.1:694
CD164-mRNA	0.218	0.307	-0.385	0.821	1.16	0.766	1.77	0.481	1	lm.nb		XM_005551554.1:345
PTGS2-mRNA	-0.514	0.736	-1.96	0.928	0.7	0.258	1.9	0.487	1	lm.nb	Metabolism	XM_001107538.2:1343
CR1-mRNA	-1.03	1.48	-3.94	1.88	0.491	0.0653	3.69	0.492	1	Wald	Complement System	XM_002801945.1:2925
IL1RL1-mRNA	-0.689	0.997	-2.64	1.27	0.62	0.16	2.4	0.492	1	Wald	Interleukin Signaling	XM_005575158.1:1026
BCL2L11-mRNA	-0.122	0.177	-0.469	0.225	0.919	0.723	1.17	0.494	1	lm.nb	Apoptosis	XM_005575254.1:1742
CR2-mRNA	-1.15	1.69	-4.47	2.17	0.45	0.0452	4.49	0.499	1	Wald		XM_002801946.1:2862
UBE2L3-mRNA	-0.194	0.287	-0.755	0.368	0.874	0.592	1.29	0.501	1	lm.nb	Adaptive Immunity	NM_001193593.1:178
LTBR-mRNA	1.03	1.53	-1.98	4.04	2.04	0.254	16.4	0.505	1	Wald	NF-kB	XM_005569894.1:729
KLRG1-mRNA	-0.619	0.928	-2.44	1.2	0.651	0.185	2.3	0.507	1	Wald	Adaptive Immunity	XM_005570060.1:673
THBS1-mRNA	0.291	0.453	-0.597	1.18	1.22	0.661	2.26	0.523	1	lm.nb	Extracellular matrix organization	XM_001093770.2:2670
CFP-mRNA	-0.193	0.302	-0.785	0.399	0.875	0.58	1.32	0.526	1	lm.nb	Complement System	XM_005593429.1:1073
CCR3-mRNA	-0.732	1.16	-3.01	1.54	0.602	0.124	2.91	0.53	1	Wald		NM_001047140.1:543
KLRF1-mRNA	-0.603	0.965	-2.49	1.29	0.658	0.178	2.44	0.534	1	Wald	Adaptive Immunity	NM_001285324.1:514
BID-mRNA	0.143	0.233	-0.315	0.6	1.1	0.804	1.52	0.543	1	lm.nb	Apoptosis	XM_002798280.1:1164
SELL-mRNA	0.244	0.401	-0.542	1.03	1.18	0.687	2.04	0.545	1	lm.nb	Adaptive Immunity	XM_005539939.1:626
NOTCH2-mRNA	-0.152	0.251	-0.645	0.341	0.9	0.64	1.27	0.547	1	lm.nb		XM_001114248.2:1870
CD69-mRNA	-0.973	1.62	-4.15	2.21	0.51	0.0563	4.61	0.551	1	Wald		XM_005570089.2:434
TLR4-mRNA	0.294	0.492	-0.67	1.26	1.23	0.628	2.39	0.552	1	lm.nb	Apoptosis, TLR Signaling	NM_001037092.1:2100
CD79B-mRNA	-1.12	1.88	-4.81	2.57	0.461	0.0357	5.95	0.555	1	Wald	Adaptive Immunity	XM_005584687.1:260
NFIL3-mRNA	0.219	0.37	-0.507	0.945	1.16	0.704	1.93	0.556	1	lm.nb		XM_001101854.1:430
AHR-mRNA	-1.01	1.72	-4.38	2.36	0.497	0.0481	5.13	0.559	1	Wald		XM_005550046.1:1361
PTGER4-mRNA	-0.18	0.309	-0.786	0.425	0.883	0.58	1.34	0.562	1	lm.nb		XM_005556783.1:2355
CXCL2-mRNA	0.661	1.14	-1.57	2.89	1.58	0.336	7.43	0.564	1	Wald		XM_001092240.2:156
HLA-DMB-mRNA	-0.893	1.54	-3.92	2.13	0.539	0.0661	4.39	0.565	1	Wald	Adaptive Immunity	XM_002803688.1:1486
IL29-mRNA	-1.07	1.87	-4.73	2.59	0.476	0.0377	6.01	0.568	1	Wald	Interleukin Signaling	XM_001085768.2:255
IL6R-mRNA	-0.228	0.399	-1.01	0.553	0.854	0.497	1.47	0.569	1	lm.nb	Interleukin Signaling, MAPK Signaling	XM_005541663.1:1684
PTPN6-mRNA	0.175	0.306	-0.425	0.776	1.13	0.745	1.71	0.569	1	lm.nb	Adaptive Immunity, Interferon Signaling, Interleukin Signaling	XM_005569995.1:662
IL13RA1-mRNA	-0.227	0.4	-1.01	0.556	0.854	0.496	1.47	0.572	1	lm.nb	Interleukin Signaling	XM_002806369.1:670
CXCL12-mRNA	0.676	1.19	-1.66	3.01	1.6	0.317	8.04	0.572	1	Wald		NM_001032934.1:90
LILRA3-mRNA	0.783	1.39	-1.93	3.5	1.72	0.262	11.3	0.574	1	Wald	Adaptive Immunity	NM_001040675.1:230
MME-mRNA	-0.644	1.14	-2.88	1.6	0.64	0.136	3.02	0.575	1	Wald		XM_001105564.1:1261
IL10-mRNA	0.85	1.52	-2.13	3.83	1.8	0.229	14.2	0.577	1	Wald		XM_005540653.1:448
CIITA-mRNA	-0.829	1.53	-3.83	2.17	0.563	0.0703	4.51	0.59	1	Wald	Interferon Signaling	XM_001103518.2:558
BAX-mRNA	0.122	0.229	-0.327	0.572	1.09	0.797	1.49	0.595	1	lm.nb	Apoptosis	XM_005589832.1:340
PTGER2-mRNA	0.743	1.4	-1.99	3.48	1.67	0.251	11.2	0.597	1	Wald		XM_005561261.1:1979
LILRA2-mRNA	0.227	0.433	-0.621	1.08	1.17	0.65	2.11	0.601	1	lm.nb	Adaptive Immunity	XM_005596068.1:724
TLR7-mRNA	0.587	1.13	-1.64	2.81	1.5	0.322	7.01	0.606	1	Wald	TLR Signaling	NM_001130426.1:55
CCRL2-mRNA	0.754	1.47	-2.12	3.63	1.69	0.229	12.4	0.609	1	Wald		XM_001103165.2:488
KIT-mRNA	-0.643	1.28	-3.15	1.86	0.641	0.113	3.63	0.617	1	Wald	Adaptive Immunity, Fc Receptor Signaling, Interleukin Signaling, MAPK Signaling, VEGF Signaling	XM_005555273.1:1317
FCGRT-mRNA	-0.915	1.83	-4.51	2.68	0.53	0.0438	6.41	0.62	1	Wald		XM_001115276.2:694
CD38-mRNA	0.132	0.265	-0.388	0.651	1.1	0.764	1.57	0.621	1	lm.nb		XM_005554514.1:1197
CLEC4A-mRNA	-0.25	0.51	-1.25	0.75	0.841	0.421	1.68	0.625	1	lm.nb		XM_001113405.2:190
GZMA-mRNA	-0.535	1.1	-2.69	1.62	0.69	0.155	3.07	0.628	1	lm.nb		XM_001097639.2:645
IL5RA-mRNA	-0.472	0.973	-2.38	1.44	0.721	0.192	2.71	0.63	1	Wald	Fc Receptor Signaling, Interleukin Signaling, MAPK Signaling, VEGF Signaling	XM_005547648.1:769
FCGR1A-mRNA	0.797	1.66	-2.45	4.04	1.74	0.183	16.5	0.632	1	Wald	Adaptive Immunity, Interferon Signaling	NM_001284040.1:867
KLRC2-mRNA	-0.635	1.32	-3.23	1.96	0.644	0.107	3.89	0.633	1	Wald		XM_005596017.1:1024
PML-mRNA	0.96	2.01	-2.98	4.9	1.95	0.127	29.8	0.634	1	Wald	Interferon Signaling	NM_001042434.1:441
APP-mRNA	-0.121	0.254	-0.619	0.376	0.919	0.651	1.3	0.634	1	lm.nb	Extracellular matrix organization, Innate Immunity, Interferon Signaling, TLR Signaling	XM_002803170.1:1684
CMKLR1-mRNA	0.632	1.32	-1.96	3.22	1.55	0.257	9.34	0.634	1	Wald		XM_005572139.1:3939
CSF1-mRNA	0.795	1.75	-2.64	4.23	1.74	0.161	18.7	0.651	1	Wald		XM_001090841.2:374
CXCL3-mRNA	0.701	1.57	-2.38	3.78	1.63	0.192	13.8	0.657	1	Wald		NM_001032879.1:202
CDKN1A-mRNA	0.139	0.312	-0.473	0.75	1.1	0.721	1.68	0.658	1	lm.nb	Adaptive Immunity, Cell Cycle, Cellular Stress, Fc Receptor Signaling	XM_005553160.1:259
PLAU-mRNA	0.502	1.14	-1.72	2.73	1.42	0.303	6.63	0.66	1	Wald		XM_005565444.1:1078
STAT3-mRNA	0.111	0.256	-0.391	0.613	1.08	0.762	1.53	0.666	1	lm.nb	Cellular Stress, Interleukin Signaling	XM_005584241.1:1000
SRC-mRNA	0.671	1.55	-2.38	3.72	1.59	0.193	13.2	0.667	1	Wald	Adaptive Immunity, Fc Receptor Signaling, Interleukin Signaling, MAPK Signaling, VEGF Signaling	XM_005568964.1:1080
SMAD7-mRNA	-0.966	2.26	-5.4	3.47	0.512	0.0237	11.1	0.671	1	Wald		XM_005586745.1:1886
CCR5-mRNA	0.839	2	-3.08	4.76	1.79	0.118	27.1	0.676	1	Wald		XM_005546902.1:1188
PAX5-mRNA	-0.73	1.76	-4.19	2.73	0.603	0.0549	6.62	0.68	1	Wald		XM_005581286.1:699
IL10RA-mRNA	-0.111	0.273	-0.647	0.424	0.926	0.638	1.34	0.685	1	lm.nb	Interleukin Signaling	XM_001092736.2:525
TAP2-mRNA	0.82	2.02	-3.13	4.77	1.77	0.114	27.3	0.686	1	Wald	Adaptive Immunity	XM_002803985.1:555
RAC1-mRNA	0.0987	0.243	-0.378	0.576	1.07	0.769	1.49	0.686	1	lm.nb	Adaptive Immunity, Fc Receptor Signaling, MAPK Signaling, VEGF Signaling, Wnt Signaling	NM_001283802.1:1072
CCR4-mRNA	-0.846	2.13	-5.02	3.32	0.556	0.0309	10	0.692	1	Wald		XM_005545534.1:830
SKI-mRNA	-0.721	1.84	-4.32	2.88	0.607	0.0502	7.34	0.696	1	Wald		XM_001086434.1:222
TICAM1-mRNA	0.571	1.47	-2.31	3.45	1.49	0.202	10.9	0.698	1	Wald	Apoptosis, Innate Immunity, TLR Signaling	NM_001287328.1:1134
CCL7-mRNA	0.5	1.28	-2.02	3.02	1.41	0.247	8.09	0.698	1	Wald		XM_001113381.2:78
IRAK4-mRNA	-0.0687	0.178	-0.418	0.281	0.954	0.748	1.21	0.701	1	lm.nb	Interleukin Signaling, TLR Signaling	NM_001136101.1:810
IL12RB2-mRNA	0.409	1.06	-1.67	2.49	1.33	0.313	5.62	0.702	1	Wald	Interleukin Signaling	XM_001094235.1:882
DOCK9-mRNA	-0.677	1.77	-4.14	2.79	0.626	0.0567	6.9	0.703	1	Wald		XM_005586152.1:1971
IL2RA-mRNA	0.494	1.31	-2.07	3.05	1.41	0.239	8.3	0.706	1	Wald	Fc Receptor Signaling, Interleukin Signaling, MAPK Signaling, VEGF Signaling	NM_001032917.1:652
RNASEL-mRNA	0.666	1.77	-2.8	4.14	1.59	0.143	17.6	0.708	1	Wald	Interferon Signaling	XM_005540173.2:2022
CD5-mRNA	-0.651	1.76	-4.1	2.8	0.637	0.0584	6.94	0.712	1	Wald		XM_005578865.1:1771
C14orf166-mRNA	-0.0371	0.101	-0.235	0.161	0.975	0.849	1.12	0.715	1	lm.nb		XM_005561255.1:269
STAT6-mRNA	-0.0701	0.193	-0.449	0.308	0.953	0.733	1.24	0.718	1	lm.nb	Innate Immunity	XM_005571286.1:1881
MAF-mRNA	-0.885	2.48	-5.74	3.97	0.542	0.0187	15.7	0.722	1	Wald		XM_005592863.1:782
CLEC7A-mRNA	0.579	1.62	-2.6	3.76	1.49	0.165	13.6	0.722	1	Wald		NM_001032943.1:89
NLRP3-mRNA	0.605	1.74	-2.8	4.01	1.52	0.144	16.1	0.729	1	Wald		XM_005539576.1:2196
MEF2C-mRNA	-0.73	2.1	-4.84	3.38	0.603	0.0349	10.4	0.729	1	Wald	TLR Signaling	XM_001086519.1:1210
TAPBP-mRNA	0.0801	0.234	-0.379	0.539	1.06	0.769	1.45	0.733	1	lm.nb	Adaptive Immunity	XM_005553311.1:1042
MRC1-mRNA	0.375	1.1	-1.79	2.54	1.3	0.29	5.81	0.735	1	Wald	Adaptive Immunity	XM_005564743.1:1361
CCL24-mRNA	-0.403	1.19	-2.73	1.93	0.756	0.15	3.8	0.736	1	Wald		NM_001194459.1:124
LCP2-mRNA	0.112	0.334	-0.543	0.766	1.08	0.686	1.7	0.739	1	lm.nb	Adaptive Immunity, Fc Receptor Signaling	XM_005558492.1:895
C1QBP-mRNA	0.0902	0.271	-0.442	0.622	1.06	0.736	1.54	0.741	1	lm.nb	Complement System	XM_001100940.2:544
SYK-mRNA	-0.0827	0.25	-0.572	0.407	0.944	0.673	1.33	0.741	1	lm.nb	Adaptive Immunity, Fc Receptor Signaling, Interleukin Signaling	XM_005582224.1:1575
JUN-mRNA	-0.131	0.4	-0.916	0.653	0.913	0.53	1.57	0.744	1	lm.nb	Cellular Stress, Fc Receptor Signaling, MAPK Signaling, TLR Signaling	XM_005543232.1:1008
BATF-mRNA	0.847	2.58	-4.21	5.9	1.8	0.0542	59.7	0.744	1	Wald		XM_005561820.1:826
HMGN1-mRNA	-0.0676	0.206	-0.471	0.336	0.954	0.721	1.26	0.744	1	lm.nb		XM_005548677.1:914
NCR1-mRNA	-0.367	1.12	-2.56	1.82	0.776	0.17	3.54	0.744	1	Wald	Adaptive Immunity	XM_005590349.1:1188
SIGIRR-mRNA	-0.723	2.22	-5.07	3.62	0.606	0.0298	12.3	0.745	1	Wald	TLR Signaling	XM_005576724.1:1856
NCAM1-mRNA	-0.502	1.54	-3.51	2.51	0.706	0.0875	5.7	0.745	1	Wald	Extracellular matrix organization, Fc Receptor Signaling, Interferon Signaling, Interleukin Signaling, MAPK Signaling, VEGF Signaling	XM_005579655.1:1488
TCF4-mRNA	-0.618	1.89	-4.33	3.09	0.652	0.0497	8.54	0.745	1	Wald		XM_005586613.1:2123
CCND3-mRNA	0.096	0.296	-0.483	0.675	1.07	0.715	1.6	0.746	1	lm.nb	Cell Cycle, MAPK Signaling	XM_005553014.1:1367
C4B-mRNA	0.572	1.77	-2.91	4.05	1.49	0.133	16.6	0.748	1	Wald	Complement System	XM_005553435.1:1550
IRAK3-mRNA	0.116	0.359	-0.589	0.82	1.08	0.665	1.77	0.749	1	lm.nb	Interleukin Signaling, TLR Signaling	XM_001117080.2:1610
CCR6-mRNA	-0.531	1.69	-3.84	2.78	0.692	0.0696	6.88	0.755	1	Wald		NM_001032935.1:85
CCL26-mRNA	-0.562	1.79	-4.07	2.95	0.678	0.0595	7.72	0.755	1	Wald		XM_001109808.2:20
IFNAR2-mRNA	0.545	1.77	-2.92	4.01	1.46	0.132	16.1	0.759	1	Wald	Interferon Signaling	XM_001092342.2:1272
TNFAIP3-mRNA	-0.125	0.413	-0.935	0.685	0.917	0.523	1.61	0.763	1	lm.nb	Death Receptor Signaling, Interferon Signaling	NM_001283816.1:1043
CD244-mRNA	-0.482	1.59	-3.61	2.64	0.716	0.082	6.25	0.763	1	Wald		XM_001117630.2:205
HFE-mRNA	0.514	1.7	-2.83	3.85	1.43	0.141	14.4	0.764	1	Wald		XM_005553872.1:400
FCER1A-mRNA	0.447	1.49	-2.47	3.37	1.36	0.18	10.3	0.765	1	Wald	Fc Receptor Signaling	XM_005541313.1:452
IFNB1-mRNA	0.426	1.42	-2.36	3.21	1.34	0.195	9.27	0.765	1	Wald	Cellular Stress, Interferon Signaling	NM_001135795.1:272
CD86-mRNA	0.0846	0.283	-0.47	0.639	1.06	0.722	1.56	0.766	1	lm.nb	Adaptive Immunity, Fc Receptor Signaling	NM_001042644.1:210
TNFSF11-mRNA	0.328	1.13	-1.88	2.54	1.26	0.272	5.8	0.771	1	Wald	NF-kB	XM_005585744.1:621
IRGC-mRNA	0.441	1.54	-2.58	3.46	1.36	0.167	11	0.776	1	Wald		XM_005589461.2:1059
NFATC2-mRNA	-0.854	2.99	-6.72	5.02	0.553	0.00947	32.3	0.776	1	Wald	Fc Receptor Signaling	XM_005569356.1:2090
CISH-mRNA	0.443	1.56	-2.61	3.49	1.36	0.164	11.3	0.777	1	Wald		XM_001097616.2:438
IL15-mRNA	0.643	2.27	-3.8	5.09	1.56	0.0718	34	0.777	1	Wald	Interleukin Signaling	NM_001044731.1:113
FCGR2B-mRNA	0.111	0.392	-0.658	0.88	1.08	0.634	1.84	0.778	1	lm.nb	Adaptive Immunity	XM_005541161.1:887
CSF3R-mRNA	0.138	0.496	-0.834	1.11	1.1	0.561	2.16	0.781	1	lm.nb		XM_005543945.1:2291
EWSR1-mRNA	-0.0444	0.159	-0.357	0.268	0.97	0.781	1.2	0.781	1	lm.nb		XM_005567685.1:945
CD53-mRNA	0.0624	0.228	-0.384	0.509	1.04	0.766	1.42	0.785	1	lm.nb		XM_005542401.1:734
ZEB1-mRNA	-0.675	2.54	-5.65	4.3	0.627	0.0199	19.7	0.791	1	Wald		XM_005564912.2:2675
IKZF1-mRNA	-0.0257	0.0969	-0.216	0.164	0.982	0.861	1.12	0.792	1	loglinear		XM_005549595.1:528
IFNGR1-mRNA	0.0972	0.368	-0.624	0.818	1.07	0.649	1.76	0.793	1	lm.nb	Interferon Signaling	NM_001266300.2:1200
CXCR6-mRNA	-0.274	1.05	-2.34	1.79	0.827	0.198	3.45	0.795	1	Wald		NM_001047141.1:330
TGFB2-mRNA	-0.451	1.74	-3.86	2.95	0.732	0.0691	7.75	0.796	1	Wald	Extracellular matrix organization	XM_005540874.1:1913
TRAF1-mRNA	-0.441	1.7	-3.77	2.89	0.737	0.0731	7.42	0.796	1	Wald	Death Receptor Signaling	XM_001095862.2:983
CD160-mRNA	0.43	1.67	-2.84	3.69	1.35	0.14	12.9	0.797	1	Wald	Adaptive Immunity	XM_005542122.1:545
IRAK2-mRNA	-0.629	2.45	-5.42	4.17	0.647	0.0233	17.9	0.798	1	Wald	Interleukin Signaling, TLR Signaling	XM_001090790.2:595
RPS6KA5-mRNA	-0.716	2.85	-6.3	4.87	0.609	0.0126	29.3	0.803	1	Wald	TLR Signaling	XM_001088246.2:1243
CD2-mRNA	-0.446	1.78	-3.94	3.05	0.734	0.0651	8.27	0.803	1	Wald		NM_001283777.1:636
FCGR2A-mRNA	0.116	0.466	-0.797	1.03	1.08	0.576	2.04	0.804	1	lm.nb		XM_001118066.2:766
GNGT1-mRNA	-0.329	1.33	-2.94	2.28	0.796	0.13	4.87	0.806	1	Wald	Metabolism, Wnt Signaling	XM_005550208.1:194
IL11RA-mRNA	-0.392	1.65	-3.63	2.84	0.762	0.0809	7.18	0.813	1	Wald	Interleukin Signaling	XM_005581441.1:642
PLCB1-mRNA	-0.333	1.41	-3.1	2.43	0.794	0.117	5.41	0.815	1	Wald	Metabolism, Wnt Signaling	XM_001116017.1:715
SLC2A1-mRNA	-0.42	1.8	-3.95	3.11	0.747	0.0648	8.61	0.816	1	Wald	Metabolism	XM_005543699.1:2110
SMAD5-mRNA	-0.463	2	-4.38	3.45	0.725	0.0481	10.9	0.817	1	Wald		XM_005557849.1:212
BLNK-mRNA	-0.592	2.59	-5.67	4.49	0.663	0.0196	22.5	0.82	1	Wald	Adaptive Immunity, Interleukin Signaling	XM_001100700.2:975
IL1A-mRNA	0.334	1.49	-2.58	3.25	1.26	0.168	9.49	0.823	1	Wald	Cellular Stress, Interleukin Signaling	NM_001042757.1:80
TRAF5-mRNA	-0.543	2.41	-5.28	4.19	0.686	0.0258	18.2	0.823	1	Wald		XM_005540752.1:1091
CD1A-mRNA	-0.208	0.927	-2.03	1.61	0.866	0.246	3.05	0.823	1	Wald		XM_005595551.1:2397
GZMB-mRNA	-0.101	0.458	-0.999	0.797	0.932	0.5	1.74	0.826	1	lm.nb	Apoptosis	XM_005560998.1:576
TLR8-mRNA	0.0799	0.363	-0.631	0.791	1.06	0.646	1.73	0.826	1	lm.nb	TLR Signaling	NM_001130427.1:120
CD28-mRNA	-0.527	2.41	-5.25	4.19	0.694	0.0263	18.3	0.827	1	Wald	Adaptive Immunity, Fc Receptor Signaling	NM_001042641.2:145
LILRB3-mRNA	-0.266	1.22	-2.66	2.13	0.831	0.158	4.38	0.828	1	Wald	Adaptive Immunity	XM_015125531.1:652
AREG-mRNA	0.31	1.44	-2.51	3.13	1.24	0.175	8.78	0.83	1	Wald		XM_001101978.2:405
PPP1R12B-mRNA	-0.418	1.96	-4.25	3.42	0.748	0.0524	10.7	0.831	1	Wald	Cell Cycle	XM_001106168.2:540
ICAM3-mRNA	-0.392	1.85	-4.02	3.23	0.762	0.0617	9.41	0.833	1	Wald	Adaptive Immunity, Extracellular matrix organization	NM_001195749.1:233
ICAM1-mRNA	0.485	2.39	-4.2	5.17	1.4	0.0543	36.1	0.84	1	Wald	Adaptive Immunity, Extracellular matrix organization, Interferon Signaling	NM_001047135.1:1170
CASP10-mRNA	0.474	2.34	-4.12	5.07	1.39	0.0575	33.6	0.841	1	Wald	Death Receptor Signaling, Interferon Signaling	XM_001097804.2:1184
IRF8-mRNA	-0.0559	0.28	-0.605	0.494	0.962	0.657	1.41	0.843	1	lm.nb	Interferon Signaling	XM_005592710.1:1266
MAP4K2-mRNA	-0.415	2.09	-4.52	3.69	0.75	0.0436	12.9	0.843	1	Wald	MAPK Signaling	XM_005595670.1:976
SOCS1-mRNA	0.218	1.11	-1.96	2.4	1.16	0.257	5.26	0.845	1	Wald	Adaptive Immunity, Interferon Signaling, TLR Signaling	XM_005591262.1:760
IL33-mRNA	-0.27	1.38	-2.98	2.44	0.829	0.127	5.42	0.845	1	Wald	Interleukin Signaling	XM_005581767.2:102
CD1D-mRNA	0.395	2.02	-3.56	4.35	1.31	0.0846	20.4	0.846	1	Wald		NM_001033114.1:910
CCR7-mRNA	-0.35	1.85	-3.97	3.27	0.785	0.0638	9.65	0.85	1	Wald		NM_001032884.1:178
C3AR1-mRNA	0.343	1.81	-3.21	3.89	1.27	0.108	14.9	0.85	1	Wald	Complement System	XM_001113373.1:564
CD209-mRNA	0.244	1.29	-2.29	2.78	1.18	0.204	6.86	0.851	1	Wald		NM_001032870.1:169
CYSLTR2-mRNA	-0.281	1.5	-3.22	2.66	0.823	0.107	6.32	0.852	1	Wald		XM_005585841.1:592
DUSP4-mRNA	-0.287	1.54	-3.31	2.74	0.819	0.1	6.68	0.853	1	Wald	Fc Receptor Signaling, Interleukin Signaling, MAPK Signaling, TLR Signaling, VEGF Signaling	XM_005562972.1:1898
RUNX1-mRNA	-0.503	2.7	-5.8	4.8	0.706	0.0179	27.8	0.853	1	Wald		XM_005548734.1:611
CD99-mRNA	0.0352	0.191	-0.339	0.409	1.02	0.791	1.33	0.854	1	lm.nb		XM_005592879.1:540
TIGIT-mRNA	-0.358	1.95	-4.18	3.46	0.781	0.0553	11	0.855	1	Wald		XM_005548101.1:411
TPSAB1-mRNA	0.27	1.48	-2.62	3.16	1.21	0.162	8.97	0.855	1	Wald	Extracellular matrix organization	XM_005590832.2:868
SELPLG-mRNA	0.0666	0.364	-0.648	0.781	1.05	0.638	1.72	0.856	1	lm.nb		XM_005572152.1:1151
MAP2K1-mRNA	0.0377	0.208	-0.369	0.445	1.03	0.774	1.36	0.857	1	lm.nb	Fc Receptor Signaling, Interleukin Signaling, MAPK Signaling, TLR Signaling, VEGF Signaling	XM_005559865.1:912
LTB4R2-mRNA	0.289	1.61	-2.87	3.44	1.22	0.137	10.9	0.858	1	Wald		XM_001113942.2:1007
CXCR1-mRNA	0.107	0.599	-1.07	1.28	1.08	0.477	2.43	0.858	1	lm.nb		NM_001040420.1:79
IGF2R-mRNA	0.0692	0.388	-0.692	0.831	1.05	0.619	1.78	0.859	1	lm.nb		XM_002803958.1:245
BCL3-mRNA	0.339	1.94	-3.46	4.14	1.27	0.0907	17.7	0.862	1	Wald		XM_001109319.2:329
CARD9-mRNA	0.334	1.91	-3.41	4.08	1.26	0.0938	16.9	0.862	1	Wald		XM_001095549.2:1126
CCL4-mRNA	-0.315	1.81	-3.86	3.23	0.804	0.0687	9.4	0.862	1	Wald		XM_005583502.1:354
ABCB1-mRNA	-0.285	1.67	-3.55	2.98	0.821	0.0855	7.88	0.865	1	Wald	Metabolism	NM_001032887.1:290
PTGS1-mRNA	0.313	1.84	-3.3	3.92	1.24	0.102	15.2	0.866	1	Wald	Metabolism	XM_005580874.1:1122
MAP2K6-mRNA	-0.65	3.85	-8.19	6.89	0.637	0.00343	118	0.866	1	Wald	Cellular Stress, Interleukin Signaling, MAPK Signaling, TLR Signaling	NM_001261706.1:1132
ZAP70-mRNA	-0.222	1.32	-2.81	2.36	0.857	0.143	5.15	0.867	1	Wald	Adaptive Immunity	XM_005575029.1:1045
C4A-mRNA	0.347	2.06	-3.69	4.38	1.27	0.0776	20.8	0.867	1	Wald	Complement System	XM_002805966.1:1627
NFKBIA-mRNA	-0.0598	0.357	-0.759	0.639	0.959	0.591	1.56	0.867	1	lm.nb	Adaptive Immunity, Fc Receptor Signaling, Innate Immunity, Interferon Signaling, NF-kB, TLR Signaling	NM_001284932.1:606
ATG7-mRNA	-0.371	2.25	-4.78	4.04	0.773	0.0363	16.5	0.87	1	Wald	Adaptive Immunity, Cellular Stress	NM_001265972.1:136
BATF3-mRNA	0.272	1.65	-2.96	3.51	1.21	0.128	11.4	0.87	1	Wald		XM_005540791.1:296
AICDA-mRNA	0.194	1.18	-2.12	2.51	1.14	0.229	5.71	0.87	1	Wald		XM_005570042.1:942
KIR3DS1-mRNA	0.173	1.06	-1.91	2.26	1.13	0.266	4.78	0.871	1	Wald		XM_005595313.1:851
PLAUR-mRNA	-0.238	1.48	-3.13	2.66	0.848	0.114	6.31	0.873	1	Wald		XM_001106634.2:532
CFI-mRNA	-0.262	1.64	-3.47	2.94	0.834	0.0903	7.7	0.873	1	Wald	Complement System	XM_001087512.2:1008
PTGFR-mRNA	0.221	1.39	-2.5	2.95	1.17	0.176	7.71	0.874	1	Wald		XM_005542941.1:1071
PLA2G6-mRNA	0.215	1.37	-2.46	2.89	1.16	0.181	7.42	0.875	1	Wald	Metabolism	XM_002798388.1:2066
LAMP3-mRNA	-0.273	1.74	-3.69	3.14	0.827	0.0777	8.81	0.876	1	Wald		XM_005546488.1:987
MAPK8-mRNA	-0.48	3.08	-6.52	5.56	0.717	0.0109	47	0.877	1	Wald	Apoptosis, Cellular Stress, Fc Receptor Signaling, MAPK Signaling, TLR Signaling	XM_005565179.1:2612
GZMM-mRNA	-0.165	1.07	-2.26	1.93	0.892	0.209	3.8	0.877	1	Wald	Complement System	XM_005595770.1:157
TNFRSF13B-mRNA	0.205	1.33	-2.4	2.81	1.15	0.189	7.03	0.878	1	Wald	NF-kB	XM_005582995.1:465
CD80-mRNA	0.271	1.79	-3.24	3.78	1.21	0.106	13.8	0.88	1	Wald	Adaptive Immunity, Fc Receptor Signaling	NM_001042642.1:320
IL12RB1-mRNA	0.342	2.26	-4.09	4.78	1.27	0.0586	27.4	0.88	1	Wald	Interleukin Signaling	XM_001115186.2:1312
LTB4R-mRNA	-0.182	1.22	-2.57	2.21	0.882	0.168	4.62	0.882	1	Wald		XM_001114016.2:262
SLAMF1-mRNA	-0.32	2.16	-4.56	3.92	0.801	0.0425	15.1	0.883	1	Wald		XM_001117605.2:526
TNFSF15-mRNA	0.234	1.59	-2.87	3.34	1.18	0.136	10.1	0.883	1	Wald	NF-kB	NM_001194132.1:495
MBP-mRNA	-0.252	1.73	-3.64	3.14	0.84	0.0801	8.8	0.884	1	Wald		XM_001098960.2:707
CSF2RB-mRNA	0.201	1.39	-2.53	2.93	1.15	0.173	7.64	0.886	1	Wald	Fc Receptor Signaling, Interleukin Signaling, MAPK Signaling, VEGF Signaling	XM_001086084.2:1149
DDIT3-mRNA	-0.223	1.56	-3.28	2.83	0.857	0.103	7.11	0.886	1	Wald		XM_005571332.1:291
TRADD-mRNA	-0.453	3.17	-6.66	5.75	0.731	0.00991	53.9	0.887	1	Wald	Apoptosis, Death Receptor Signaling	XM_005592202.1:494
CTLA4-mRNA	0.184	1.29	-2.34	2.7	1.14	0.198	6.51	0.887	1	Wald	Adaptive Immunity	NM_001044739.1:364
IL23A-mRNA	-0.238	1.68	-3.52	3.05	0.848	0.087	8.26	0.887	1	Wald	Interleukin Signaling	NM_001194669.1:400
VCAM1-mRNA	0.25	1.77	-3.22	3.72	1.19	0.107	13.2	0.888	1	Wald	Adaptive Immunity, Extracellular matrix organization, Interferon Signaling	XM_005542580.1:955
MAPKAPK5-mRNA	-0.327	2.35	-4.93	4.27	0.797	0.0329	19.3	0.89	1	Wald	Cellular Stress, MAPK Signaling	XM_001102910.2:1015
HLA-C-mRNA	-0.372	2.7	-5.66	4.92	0.773	0.0198	30.2	0.891	1	loglinear	Adaptive Immunity, Interferon Signaling	NM_001048245.1:230
IRF4-mRNA	0.0447	0.325	-0.593	0.682	1.03	0.663	1.6	0.891	1	lm.nb	Interferon Signaling	XM_005554181.1:1367
KEAP1-mRNA	0.374	2.75	-5.02	5.76	1.3	0.0309	54.4	0.892	1	Wald	Adaptive Immunity	XM_001105867.2:605
PTK2-mRNA	-0.357	2.65	-5.55	4.83	0.781	0.0214	28.5	0.893	1	Wald	Apoptosis, Fc Receptor Signaling, Interleukin Signaling, MAPK Signaling, VEGF Signaling	XM_001093060.2:843
NFATC1-mRNA	-0.563	4.23	-8.85	7.73	0.677	0.00216	212	0.895	1	Wald	Fc Receptor Signaling, Wnt Signaling	XM_001087929.2:296
NOTCH1-mRNA	-0.299	2.25	-4.72	4.12	0.813	0.0381	17.4	0.895	1	Wald		XM_001116824.1:174
C8B-mRNA	0.23	1.74	-3.19	3.65	1.17	0.11	12.5	0.895	1	Wald	Complement System	XM_001114456.2:215
HLA-A-mRNA	0.0901	0.697	-1.28	1.46	1.06	0.413	2.74	0.898	1	lm.nb	Adaptive Immunity, Interferon Signaling	NM_001171838.1:235
GTF3C1-mRNA	-0.404	3.14	-6.56	5.75	0.756	0.0106	53.8	0.898	1	Wald		XM_005591522.1:4642
CEACAM6-mRNA	-0.163	1.31	-2.74	2.41	0.893	0.15	5.32	0.902	1	Wald	Extracellular matrix organization	XM_005589431.1:670
CD8A-mRNA	-0.2	1.66	-3.45	3.05	0.871	0.0917	8.27	0.904	1	Wald	Adaptive Immunity	XM_001092778.2:630
CLEC6A-mRNA	0.177	1.48	-2.73	3.09	1.13	0.151	8.49	0.905	1	Wald		XM_005570039.1:339
PECAM1-mRNA	0.0368	0.309	-0.569	0.643	1.03	0.674	1.56	0.906	1	lm.nb	Extracellular matrix organization	XM_005584700.1:1356
ITGA6-mRNA	-0.376	3.16	-6.57	5.82	0.771	0.0105	56.4	0.906	1	Wald	Extracellular matrix organization	XM_001086200.2:605
CD207-mRNA	-0.154	1.3	-2.7	2.39	0.899	0.154	5.23	0.906	1	Wald	Adaptive Immunity	XM_005575643.2:659
TIRAP-mRNA	-0.313	2.64	-5.49	4.86	0.805	0.0223	29.1	0.906	1	Wald	TLR Signaling	NM_001130435.1:155
ITGAX-mRNA	0.209	1.77	-3.26	3.68	1.16	0.105	12.8	0.906	1	Wald	Extracellular matrix organization	XM_005591741.1:2025
CD24-mRNA	-0.141	1.21	-2.51	2.23	0.907	0.176	4.68	0.907	1	Wald		XM_005552236.1:484
C10orf54-mRNA	0.0362	0.311	-0.573	0.646	1.03	0.672	1.56	0.908	1	lm.nb		XM_015456211.1:333
STAT4-mRNA	-0.24	2.07	-4.3	3.82	0.847	0.0508	14.1	0.908	1	Wald		XM_001082561.2:2220
MEF2D-mRNA	-0.33	2.88	-5.97	5.31	0.796	0.016	39.6	0.909	1	Wald		XM_005541443.1:2469
IKZF2-mRNA	-0.245	2.16	-4.48	3.99	0.844	0.0449	15.9	0.91	1	Wald		XM_001083114.2:935
MYC-mRNA	0.293	2.75	-5.1	5.69	1.23	0.0291	51.5	0.916	1	Wald	Cell Cycle, MAPK Signaling, Wnt Signaling	NM_001142873.1:1200
IKBKAP-mRNA	-0.283	2.67	-5.52	4.95	0.822	0.0218	31	0.916	1	Wald	NF-kB	XM_005581114.1:2077
IKBKB-mRNA	-0.35	3.31	-6.83	6.13	0.784	0.00877	70.2	0.916	1	Wald	Adaptive Immunity, Death Receptor Signaling, Fc Receptor Signaling, Innate Immunity, Interferon Signaling, Interleukin Signaling, NF-kB, TLR Signaling	XM_001096913.2:870
KIR3DL3-mRNA	0.132	1.25	-2.32	2.58	1.1	0.201	5.99	0.916	1	Wald		XM_005590338.1:878
TRAF2-mRNA	0.23	2.19	-4.06	4.52	1.17	0.0598	23	0.917	1	Wald	Apoptosis, Death Receptor Signaling, Interferon Signaling, NF-kB	XM_005580376.1:1555
ENTPD1-mRNA	0.253	2.41	-4.46	4.97	1.19	0.0453	31.3	0.917	1	Wald		XM_002805770.1:1254
FXYD2-mRNA	-0.191	1.87	-3.85	3.46	0.876	0.0695	11	0.919	1	Wald		XM_005579768.1:626
IL7-mRNA	-0.237	2.36	-4.87	4.4	0.848	0.0342	21.1	0.92	1	Wald	Interleukin Signaling	XM_005563593.1:654
TNFSF14-mRNA	-0.14	1.41	-2.91	2.63	0.907	0.133	6.19	0.921	1	Wald	NF-kB	XM_015122635.1:389
REPS1-mRNA	-0.713	7.32	-15.1	13.6	0.61	2.92e-05	12800	0.923	1	Wald		XM_005551982.1:1536
KIR3DL2-mRNA	0.145	1.51	-2.82	3.11	1.11	0.142	8.63	0.924	1	Wald	Adaptive Immunity	XM_005595311.1:1444
SMAD3-mRNA	-0.449	4.74	-9.73	8.83	0.732	0.00118	456	0.925	1	Wald		XM_005559876.1:1523
TNFRSF4-mRNA	-0.14	1.49	-3.06	2.78	0.908	0.12	6.89	0.926	1	Wald	NF-kB	XM_005545122.1:233
IL4R-mRNA	0.196	2.11	-3.94	4.33	1.15	0.0653	20.1	0.926	1	Wald	Interleukin Signaling	XM_001093763.2:655
TNFSF4-mRNA	0.181	1.96	-3.65	4.02	1.13	0.0795	16.2	0.927	1	Wald	NF-kB	XM_005540021.1:1004
KLRC1-mRNA	0.103	1.11	-2.08	2.29	1.07	0.236	4.88	0.927	1	Wald	Adaptive Immunity	NM_001284177.1:95
IL18R1-mRNA	0.147	1.6	-2.98	3.27	1.11	0.127	9.67	0.927	1	Wald	Interleukin Signaling	XM_002799354.1:1245
PTGIR-mRNA	0.25	2.73	-5.1	5.6	1.19	0.0291	48.5	0.927	1	Wald		XM_005589661.1:920
CFB-mRNA	-0.115	1.26	-2.59	2.36	0.923	0.166	5.15	0.928	1	Wald	Complement System	XM_001113553.2:3014
HAVCR2-mRNA	0.103	1.16	-2.17	2.37	1.07	0.223	5.19	0.929	1	Wald	Interleukin Signaling	XM_005558381.1:529
CXCR3-mRNA	0.152	1.73	-3.23	3.53	1.11	0.107	11.6	0.93	1	Wald		XM_005593931.1:680
ABL1-mRNA	-0.158	1.79	-3.67	3.36	0.896	0.0783	10.3	0.93	1	Wald		XM_005580623.1:1470
TNFSF8-mRNA	-0.0316	0.36	-0.738	0.674	0.978	0.6	1.6	0.93	1	lm.nb		XM_005580959.1:769
PDCD1-mRNA	-0.0892	1.03	-2.1	1.92	0.94	0.233	3.78	0.931	1	Wald	Adaptive Immunity	NM_001114358.1:201
CCL1-mRNA	0.109	1.25	-2.35	2.56	1.08	0.197	5.91	0.931	1	Wald		NM_001032849.1:166
XCR1-mRNA	-0.147	1.7	-3.48	3.19	0.903	0.0895	9.12	0.932	1	Wald		XM_001114260.1:745
PDGFB-mRNA	-0.153	1.79	-3.67	3.36	0.899	0.0786	10.3	0.932	1	Wald	Adaptive Immunity, Extracellular matrix organization, Fc Receptor Signaling, Interleukin Signaling, MAPK Signaling, VEGF Signaling	XM_005567244.1:2051
[truncated: 91 more rows]

## Sheet: DE results - Day7
Gene	Log2 fold change	std error (log2)	Lower confidence limit (log2)	Upper confidence limit (log2)	Linear fold change	Lower confidence limit (linear)	Upper confidence limit (linear)	P-value	BY.p.value	method	Gene.sets	probe.ID
[truncated: 617 more rows]

[truncated: 5 more sheets: DE results - Day9, DE results - Day12, DE results - Day14, DE results - Day21, DE results - Day28]
