# Supplementary material for: Host response transcriptomic analysis of Crimean-Congo hemorrhagic fever pathogenesis in the cynomolgus macaque model
Source: Sci Rep. 2021 Oct 6;11:19807. doi: 10.1038/s41598-021-99130-1 (PMC8494817; doi:10.1038/s41598-021-99130-1)
Supplement: Supplementary file 4 — Supplementary Information 4. [file 41598_2021_99130_MOESM4_ESM.xlsx]

## Sheet: DE results - Day1
Gene	Log2 fold change	std error (log2)	Lower confidence limit (log2)	Upper confidence limit (log2)	Linear fold change	Lower confidence limit (linear)	Upper confidence limit (linear)	P-value	BY.p.value	method	Gene.sets	probe.ID
DDX58-mRNA	5.98	0.452	5.1	6.87	63.2	34.2	117	4.01e-20	1.71e-16	lm.nb	Interferon Signaling	XM_005581558.1:1793
OAS2-mRNA	6.6	0.544	5.53	7.67	97	46.3	203	2.41e-18	4.32e-15	lm.nb	Interferon Signaling	XM_005572308.1:515
IL1RN-mRNA	7.29	0.605	6.11	8.48	157	69	357	3.05e-18	4.32e-15	lm.nb	Interleukin Signaling	XM_005575305.1:499
IFI16-mRNA	3.26	0.274	2.73	3.8	9.61	6.62	13.9	5.04e-18	5.35e-15	lm.nb	Innate Immunity	XM_005541319.1:858
MX2-mRNA	5.32	0.451	4.44	6.21	40	21.7	73.8	7.98e-18	5.95e-15	lm.nb	Interferon Signaling	XM_005548647.1:1483
IFIH1-mRNA	5.28	0.448	4.4	6.16	38.8	21.1	71.3	9.31e-18	5.95e-15	lm.nb	Interferon Signaling	NM_001047123.1:655
TNFSF10-mRNA	5.54	0.473	4.62	6.47	46.7	24.6	88.7	1.06e-17	5.95e-15	lm.nb	Apoptosis, Death Receptor Signaling	NM_001266034.1:115
RARRES3-mRNA	3.83	0.327	3.19	4.48	14.3	9.14	22.2	1.12e-17	5.95e-15	lm.nb		XM_001118373.2:324
IFIT1-mRNA	5.55	0.476	4.62	6.48	46.9	24.6	89.5	1.34e-17	6.32e-15	lm.nb	Interferon Signaling	NM_001287726.1:1154
GBP1-mRNA	5.44	0.468	4.52	6.36	43.4	23	81.9	1.55e-17	6.6e-15	lm.nb	Interferon Signaling	XM_005542801.1:1863
IFIT2-mRNA	8.44	0.737	6.99	9.88	347	127	944	3.21e-17	1.21e-14	lm.nb	Interferon Signaling	XM_001086302.2:1204
OAS1-mRNA	8.35	0.731	6.91	9.78	326	121	878	3.43e-17	1.21e-14	lm.nb	Interferon Signaling	NM_001083949.1:731
IFIT3-mRNA	6.78	0.596	5.61	7.95	110	48.9	247	4.11e-17	1.34e-14	lm.nb	Interferon Signaling	XM_005565907.1:776
ISG20-mRNA	3.85	0.34	3.18	4.51	14.4	9.06	22.8	5.04e-17	1.53e-14	lm.nb	Interferon Signaling	XM_005560453.2:437
MX1-mRNA	6.4	0.57	5.29	7.52	84.7	39.1	184	7.12e-17	2.02e-14	lm.nb	Interferon Signaling	NM_001079693.1:1034
EIF2AK2-mRNA	4.05	0.363	3.34	4.77	16.6	10.1	27.2	9.33e-17	2.48e-14	lm.nb	Interferon Signaling	XM_015433780.1:1390
CXCL10-mRNA	8.48	0.761	6.99	9.97	357	127	1000	1.01e-16	2.51e-14	lm.nb		NM_001032892.1:169
IFI44-mRNA	6.44	0.595	5.28	7.61	87	38.8	195	3.47e-16	8.18e-14	lm.nb		XM_005542938.1:626
STAT2-mRNA	3.64	0.341	2.97	4.3	12.4	7.82	19.7	6.4e-16	1.43e-13	lm.nb	Interferon Signaling	XM_001115072.2:2435
ETS1-mRNA	-1.93	0.181	-2.28	-1.57	0.262	0.205	0.336	6.73e-16	1.43e-13	lm.nb	Cellular Stress	XM_005580142.1:2883
OASL-mRNA	6.43	0.605	5.25	7.62	86.4	38	197	7.52e-16	1.52e-13	lm.nb	Interferon Signaling	XM_005572424.1:1339
OAS3-mRNA	6.32	0.601	5.14	7.5	79.9	35.3	181	1.16e-15	2.24e-13	lm.nb	Interferon Signaling	XM_005572307.1:2923
PSMB8-mRNA	2.24	0.215	1.82	2.66	4.71	3.52	6.31	1.69e-15	3.13e-13	lm.nb	Adaptive Immunity, Apoptosis, Cell Cycle, Fc Receptor Signaling, Interferon Signaling, Interleukin Signaling, MAPK Signaling, Metabolism, NF-kB, VEGF Signaling, Wnt Signaling	XM_005553359.1:807
IRF7-mRNA	4.98	0.481	4.04	5.92	31.6	16.4	60.7	2.13e-15	3.77e-13	lm.nb	Innate Immunity, Interferon Signaling, TLR Signaling	NM_001136100.1:1398
IRF5-mRNA	2.7	0.267	2.17	3.22	6.48	4.51	9.32	6.17e-15	1.01e-12	lm.nb	Interferon Signaling	XM_005550729.1:1158
CD274-mRNA	4.86	0.482	3.92	5.81	29.1	15.1	56.1	6.2e-15	1.01e-12	lm.nb	Adaptive Immunity	NM_001083889.1:505
RIPK1-mRNA	1.98	0.197	1.59	2.36	3.93	3.01	5.14	7.27e-15	1.14e-12	lm.nb	Apoptosis, Death Receptor Signaling, Innate Immunity, Interferon Signaling, TLR Signaling	XM_005554158.1:1545
CASP1-mRNA	3.22	0.323	2.59	3.85	9.33	6.02	14.5	9.72e-15	1.48e-12	lm.nb	Interleukin Signaling	XM_001094943.2:1600
CD38-mRNA	2.63	0.267	2.11	3.15	6.19	4.31	8.9	1.62e-14	2.38e-12	lm.nb		XM_005554514.1:1197
ROCK2-mRNA	1.82	0.185	1.46	2.18	3.53	2.75	4.54	1.8e-14	2.55e-12	lm.nb	VEGF Signaling	XM_005576551.1:4211
HSH2D-mRNA	3.26	0.336	2.6	3.92	9.58	6.07	15.1	3.07e-14	4.21e-12	lm.nb		XM_005588318.1:1049
STAT1-mRNA	2.91	0.304	2.32	3.51	7.54	4.99	11.4	4.59e-14	6.1e-12	lm.nb	Interferon Signaling, Interleukin Signaling	NM_001261614.1:1598
FAS-mRNA	3.7	0.386	2.94	4.46	13	7.68	22	4.95e-14	6.38e-12	lm.nb	Death Receptor Signaling	NM_001032933.1:797
IFITM1-mRNA	3.02	0.318	2.4	3.65	8.13	5.28	12.5	6.04e-14	7.55e-12	lm.nb	Adaptive Immunity, Interferon Signaling	XM_005576718.1:454
TAPBP-mRNA	1.59	0.178	1.24	1.94	3.01	2.37	3.84	6.28e-13	7.62e-11	lm.nb	Adaptive Immunity	XM_005553311.1:1042
PSMB9-mRNA	1.96	0.219	1.53	2.39	3.88	2.88	5.23	6.6e-13	7.79e-11	lm.nb	Adaptive Immunity, Apoptosis, Cell Cycle, Fc Receptor Signaling, Interleukin Signaling, MAPK Signaling, Metabolism, NF-kB, VEGF Signaling, Wnt Signaling	NM_001283167.1:407
JAK2-mRNA	2.43	0.274	1.9	2.97	5.4	3.72	7.83	8.07e-13	9.27e-11	lm.nb	Fc Receptor Signaling, Interferon Signaling, Interleukin Signaling, MAPK Signaling, VEGF Signaling	XM_005581792.1:3097
PSMB10-mRNA	1.54	0.175	1.2	1.89	2.91	2.29	3.69	1.14e-12	1.28e-10	lm.nb	Adaptive Immunity, Apoptosis, Cell Cycle, Fc Receptor Signaling, Interleukin Signaling, MAPK Signaling, Metabolism, NF-kB, VEGF Signaling, Wnt Signaling	XM_005592304.1:741
BST2-mRNA	2.71	0.314	2.1	3.33	6.55	4.28	10	2.24e-12	2.44e-10	lm.nb	Interferon Signaling	NM_001161666.1:64
TAP1-mRNA	2.86	0.339	2.19	3.52	7.24	4.57	11.5	4.98e-12	5.29e-10	lm.nb	Adaptive Immunity	XM_005553361.1:970
TNFSF13B-mRNA	3.46	0.416	2.65	4.28	11	6.27	19.4	7.5e-12	7.77e-10	lm.nb	NF-kB	XM_005586224.1:906
GPR183-mRNA	-1.83	0.222	-2.26	-1.39	0.281	0.208	0.38	1.08e-11	1.09e-09	lm.nb		XM_005586155.1:427
TNFAIP6-mRNA	6.3	0.783	4.77	7.84	78.9	27.2	228	2.38e-11	2.36e-09	lm.nb		XM_001083111.2:166
MKNK1-mRNA	2.34	0.301	1.75	2.93	5.05	3.36	7.61	7.89e-11	7.62e-09	lm.nb		XM_005543476.1:848
KLRB1-mRNA	-2.96	0.385	-3.71	-2.2	0.129	0.0762	0.217	1.06e-10	1e-08	lm.nb	Adaptive Immunity	XM_005570085.1:377
CYBB-mRNA	2.01	0.263	1.49	2.53	4.03	2.82	5.76	1.33e-10	1.23e-08	lm.nb	Adaptive Immunity, VEGF Signaling	XM_001083654.2:1670
IDO1-mRNA	3.96	0.52	2.94	4.98	15.6	7.69	31.6	1.38e-10	1.25e-08	lm.nb	Metabolism	NM_001077483.1:133
CCL3-mRNA	4.75	0.626	3.53	5.98	26.9	11.5	63.1	1.55e-10	1.37e-08	lm.nb		NM_001034200.1:124
HIF1A-mRNA	1.78	0.241	1.31	2.25	3.43	2.48	4.76	3.47e-10	3e-08	lm.nb	Cellular Stress	XM_005561440.1:2618
NOD2-mRNA	1.86	0.251	1.36	2.35	3.62	2.57	5.09	3.61e-10	3.07e-08	lm.nb	Interleukin Signaling, TLR Signaling	XM_005591903.1:1212
NFKBIA-mRNA	2.26	0.309	1.66	2.87	4.8	3.15	7.3	4.85e-10	4.04e-08	lm.nb	Adaptive Immunity, Fc Receptor Signaling, Innate Immunity, Interferon Signaling, NF-kB, TLR Signaling	NM_001284932.1:606
IFNGR2-mRNA	2.38	0.326	1.74	3.02	5.19	3.33	8.09	5.45e-10	4.45e-08	lm.nb	Interferon Signaling	XM_005548806.2:830
PSMB5-mRNA	1.14	0.156	0.829	1.44	2.2	1.78	2.72	6e-10	4.81e-08	lm.nb	Adaptive Immunity, Apoptosis, Cell Cycle, Fc Receptor Signaling, Interleukin Signaling, MAPK Signaling, Metabolism, NF-kB, VEGF Signaling, Wnt Signaling	NM_001260845.1:646
GZMK-mRNA	-2.69	0.375	-3.43	-1.96	0.155	0.0929	0.257	8.1e-10	6.37e-08	lm.nb		XM_005556895.1:484
PYCARD-mRNA	1.63	0.233	1.17	2.09	3.1	2.26	4.25	1.68e-09	1.3e-07	lm.nb		XM_005591734.1:888
CCND3-mRNA	1.23	0.176	0.888	1.58	2.35	1.85	2.99	1.76e-09	1.34e-07	lm.nb	Cell Cycle, MAPK Signaling	XM_005553014.1:1367
S100A8-mRNA	3.82	0.547	2.75	4.9	14.2	6.74	29.8	1.83e-09	1.36e-07	lm.nb		XM_005541787.1:236
CD164-mRNA	1.66	0.239	1.19	2.13	3.16	2.28	4.37	2.32e-09	1.7e-07	lm.nb		XM_005551554.1:345
IRF1-mRNA	1.87	0.273	1.34	2.41	3.66	2.52	5.3	3.09e-09	2.23e-07	lm.nb	Interferon Signaling	XM_001104048.1:179
LEF1-mRNA	-1.6	0.233	-2.05	-1.14	0.331	0.241	0.454	3.21e-09	2.27e-07	lm.nb	Wnt Signaling	XM_005555635.1:1612
MEF2A-mRNA	2.08	0.308	1.48	2.69	4.24	2.79	6.43	4.45e-09	3.1e-07	lm.nb	TLR Signaling	XM_005560599.1:2185
SLAMF7-mRNA	2.95	0.44	2.09	3.81	7.73	4.26	14.1	5.54e-09	3.8e-07	lm.nb	Adaptive Immunity	XM_001117618.2:1032
STAT3-mRNA	1.59	0.238	1.12	2.06	3.01	2.18	4.16	6.35e-09	4.29e-07	lm.nb	Cellular Stress, Interleukin Signaling	XM_005584241.1:1000
IL7R-mRNA	-1.53	0.229	-1.97	-1.08	0.347	0.254	0.474	7.05e-09	4.68e-07	lm.nb	Interleukin Signaling	NM_001284908.1:522
MAP3K5-mRNA	1.2	0.181	0.846	1.56	2.3	1.8	2.94	7.7e-09	5.03e-07	lm.nb	Cellular Stress, MAPK Signaling	XM_002803926.1:1885
BCL2-mRNA	-1.73	0.262	-2.24	-1.22	0.302	0.211	0.431	9.1e-09	5.86e-07	lm.nb	Apoptosis	XM_005586524.1:612
MAX-mRNA	1.08	0.164	0.756	1.4	2.11	1.69	2.63	9.38e-09	5.95e-07	lm.nb	Cell Cycle	NM_001285216.1:181
XBP1-mRNA	1	0.153	0.705	1.3	2.01	1.63	2.47	9.79e-09	6.11e-07	lm.nb		NM_001190861.1:576
MYD88-mRNA	1.88	0.287	1.32	2.44	3.67	2.49	5.43	1.09e-08	6.62e-07	lm.nb	Innate Immunity, Interferon Signaling, Interleukin Signaling, TLR Signaling	NM_001130681.1:602
BID-mRNA	1.29	0.197	0.902	1.67	2.44	1.87	3.19	1.1e-08	6.62e-07	lm.nb	Apoptosis	XM_002798280.1:1164
CXCL11-mRNA	7.31	1.11	5.12	9.49	158	34.8	719	1.11e-08	6.62e-07	Wald		XM_005555011.1:254
ARHGDIB-mRNA	-1.11	0.173	-1.45	-0.77	0.463	0.366	0.586	1.87e-08	1.1e-06	lm.nb		XM_005570240.1:356
SHC1-mRNA	1.04	0.163	0.724	1.36	2.06	1.65	2.57	1.95e-08	1.14e-06	lm.nb	Adaptive Immunity, Fc Receptor Signaling, Interleukin Signaling, MAPK Signaling, VEGF Signaling	XM_005541642.1:2414
CCL8-mRNA	5.51	0.861	3.82	7.2	45.5	14.1	147	2.11e-08	1.21e-06	Wald		NM_001032851.1:42
SERPING1-mRNA	5.85	0.918	4.05	7.65	57.7	16.6	201	2.3e-08	1.3e-06	Wald		XM_001092271.2:1235
S100A9-mRNA	3.31	0.529	2.27	4.34	9.89	4.82	20.3	3.63e-08	2.03e-06	lm.nb		XM_005541789.1:223
TBK1-mRNA	1.44	0.234	0.983	1.9	2.72	1.98	3.73	5.05e-08	2.77e-06	lm.nb	Innate Immunity, Interferon Signaling, TLR Signaling	XM_001116924.2:1385
PTPN2-mRNA	1.18	0.192	0.806	1.56	2.27	1.75	2.94	5.08e-08	2.77e-06	lm.nb	Interferon Signaling	XM_005587248.1:320
CD68-mRNA	2.11	0.344	1.44	2.78	4.32	2.7	6.88	5.68e-08	3.05e-06	lm.nb		XM_005582776.1:980
CD6-mRNA	-1.62	0.268	-2.14	-1.09	0.326	0.227	0.47	8.98e-08	4.77e-06	lm.nb		XM_002799538.1:945
CD3E-mRNA	-1.2	0.206	-1.61	-0.796	0.435	0.329	0.576	1.97e-07	1.03e-05	lm.nb	Adaptive Immunity	NM_001283615.1:236
HLA-DMA-mRNA	-1.86	0.321	-2.49	-1.23	0.275	0.178	0.426	2.12e-07	1.1e-05	lm.nb		XM_005553355.1:281
KCNJ2-mRNA	3.37	0.586	2.22	4.52	10.4	4.67	23	2.51e-07	1.28e-05	lm.nb		XM_005584811.1:1400
CTSC-mRNA	1.07	0.187	0.705	1.44	2.1	1.63	2.71	2.81e-07	1.42e-05	lm.nb	Adaptive Immunity	NM_001195651.1:1020
FCGR2B-mRNA	1.96	0.346	1.29	2.64	3.9	2.44	6.25	3.45e-07	1.72e-05	lm.nb	Adaptive Immunity	XM_005541161.1:887
TNFSF8-mRNA	1.46	0.263	0.949	1.98	2.76	1.93	3.94	5.2e-07	2.57e-05	lm.nb		XM_005580959.1:769
ITGAM-mRNA	2.09	0.377	1.35	2.83	4.25	2.55	7.1	5.91e-07	2.89e-05	lm.nb	Extracellular matrix organization, TLR Signaling	XM_005591740.1:1671
HLA-DRA-mRNA	-1.27	0.231	-1.72	-0.814	0.416	0.303	0.569	7.47e-07	3.6e-05	lm.nb	Adaptive Immunity, Interferon Signaling	NM_001134298.1:360
LILRB2-mRNA	1.65	0.303	1.05	2.24	3.13	2.08	4.73	8.54e-07	4.08e-05	lm.nb	Adaptive Immunity	XM_015441717.1:2837
CASP8-mRNA	0.714	0.132	0.455	0.973	1.64	1.37	1.96	1.01e-06	4.77e-05	lm.nb	Apoptosis, Death Receptor Signaling, Interferon Signaling, TLR Signaling	XM_001091080.2:375
CD81-mRNA	0.822	0.153	0.522	1.12	1.77	1.44	2.18	1.15e-06	5.35e-05	lm.nb	Adaptive Immunity	XM_005576902.1:601
RIPK2-mRNA	2.14	0.399	1.35	2.92	4.4	2.56	7.56	1.19e-06	5.49e-05	lm.nb	Adaptive Immunity, Interleukin Signaling, TLR Signaling	XM_005563661.1:895
TAGAP-mRNA	1.58	0.296	1	2.16	2.99	2	4.47	1.27e-06	5.82e-05	lm.nb		XM_005551523.1:931
LCK-mRNA	-1.17	0.224	-1.61	-0.732	0.444	0.327	0.602	1.97e-06	8.92e-05	lm.nb	Adaptive Immunity, Fc Receptor Signaling, Interleukin Signaling	XM_002802327.1:263
LCP2-mRNA	1.17	0.227	0.726	1.61	2.25	1.65	3.06	2.49e-06	0.000111	lm.nb	Adaptive Immunity, Fc Receptor Signaling	XM_005558492.1:895
CD47-mRNA	0.813	0.158	0.503	1.12	1.76	1.42	2.18	2.75e-06	0.000122	lm.nb	Extracellular matrix organization	XM_005548232.2:858
CD3G-mRNA	-1.13	0.22	-1.56	-0.695	0.458	0.339	0.618	3.01e-06	0.000132	lm.nb	Adaptive Immunity	NM_001283910.1:263
TLR4-mRNA	2.31	0.452	1.42	3.19	4.95	2.68	9.14	3.13e-06	0.000136	lm.nb	Apoptosis, TLR Signaling	NM_001037092.1:2100
ANP32B-mRNA	-0.654	0.129	-0.908	-0.401	0.635	0.533	0.758	3.73e-06	0.00016	lm.nb		XM_005581222.1:1225
CD74-mRNA	-1.14	0.227	-1.59	-0.696	0.453	0.333	0.617	4.24e-06	0.00018	lm.nb	Adaptive Immunity	XM_001099491.2:702
NFATC3-mRNA	-0.74	0.148	-1.03	-0.45	0.599	0.49	0.732	4.47e-06	0.000188	lm.nb	Fc Receptor Signaling	XM_005592343.1:1271
HLA-DRB1-mRNA	-1.3	0.263	-1.82	-0.786	0.406	0.284	0.58	5.57e-06	0.000232	lm.nb	Adaptive Immunity, Interferon Signaling	NM_001284641.1:634
PRKCB-mRNA	1.31	0.266	0.79	1.83	2.48	1.73	3.57	6.09e-06	0.000251	lm.nb	Adaptive Immunity, Cell Cycle, VEGF Signaling, Wnt Signaling	XM_001095880.2:1530
SIGLEC1-mRNA	4.32	0.878	2.6	6.04	20	6.07	65.9	6.29e-06	0.000257	Wald	Adaptive Immunity	XM_005568446.2:2406
IL2RB-mRNA	-2.05	0.421	-2.87	-1.22	0.242	0.137	0.428	7.48e-06	0.000299	lm.nb	Fc Receptor Signaling, Interleukin Signaling, MAPK Signaling, VEGF Signaling	XM_001085792.2:202
S1PR1-mRNA	-1.25	0.256	-1.75	-0.744	0.422	0.298	0.597	7.49e-06	0.000299	lm.nb		XM_005542570.1:1899
MR1-mRNA	4.83	0.99	2.89	6.77	28.4	7.39	109	7.53e-06	0.000299	Wald		NM_001284968.1:765
IL1B-mRNA	1.99	0.412	1.18	2.79	3.96	2.27	6.94	8.83e-06	0.000347	lm.nb	Interleukin Signaling	NM_001042756.1:391
STAT5A-mRNA	1.04	0.218	0.617	1.47	2.06	1.53	2.78	1.03e-05	0.000401	lm.nb	Interleukin Signaling	XM_001109557.2:2414
CD163-mRNA	1.81	0.382	1.07	2.56	3.52	2.09	5.91	1.16e-05	0.000447	lm.nb		XM_001118361.2:1059
ICAM2-mRNA	0.685	0.145	0.401	0.97	1.61	1.32	1.96	1.29e-05	0.000495	lm.nb	Adaptive Immunity, Extracellular matrix organization	NM_001195389.1:825
UBE2L3-mRNA	0.744	0.159	0.433	1.06	1.68	1.35	2.08	1.45e-05	0.00055	lm.nb	Adaptive Immunity	NM_001193593.1:178
IL10RB-mRNA	1.01	0.216	0.585	1.43	2.01	1.5	2.7	1.56e-05	0.000588	lm.nb	Interleukin Signaling	XM_005548811.1:270
TMEM173-mRNA	1.34	0.289	0.775	1.91	2.53	1.71	3.75	1.74e-05	0.000647	lm.nb	Innate Immunity	XM_005557935.1:904
FLT3LG-mRNA	-0.809	0.175	-1.15	-0.466	0.571	0.45	0.724	1.84e-05	0.000681	lm.nb		XM_005589911.1:713
MCL1-mRNA	1.3	0.288	0.733	1.86	2.46	1.66	3.64	2.83e-05	0.00104	lm.nb		NM_001266501.2:955
CD27-mRNA	-1.38	0.306	-1.98	-0.776	0.385	0.254	0.584	2.92e-05	0.00106	lm.nb	NF-kB	XM_001104337.2:745
SOCS3-mRNA	2.29	0.511	1.29	3.29	4.88	2.44	9.77	3.13e-05	0.00113	lm.nb	Adaptive Immunity, Interferon Signaling, Interleukin Signaling	NM_001194326.1:599
CSF3R-mRNA	2.1	0.471	1.17	3.02	4.28	2.26	8.12	3.4e-05	0.00121	lm.nb		XM_005543945.1:2291
LY96-mRNA	2.19	0.493	1.22	3.15	4.56	2.33	8.9	3.52e-05	0.00125	lm.nb	Apoptosis, TLR Signaling	NM_001130432.1:327
SELL-mRNA	1.86	0.421	1.04	2.69	3.63	2.05	6.44	3.78e-05	0.00133	lm.nb	Adaptive Immunity	XM_005539939.1:626
CD59-mRNA	1.43	0.326	0.795	2.07	2.7	1.74	4.21	4.18e-05	0.00146	lm.nb	Complement System	XM_005578241.1:812
FPR2-mRNA	3.33	0.758	1.84	4.82	10	3.59	28.2	4.26e-05	0.00147	lm.nb		XM_005590140.1:712
TNFRSF1B-mRNA	1.17	0.267	0.647	1.69	2.25	1.57	3.23	4.29e-05	0.00147	lm.nb	NF-kB	XM_001105753.2:840
IL21-mRNA	-1.02	0.233	-1.48	-0.565	0.492	0.359	0.676	4.33e-05	0.00147	lm.nb	Interleukin Signaling	XM_005555864.1:148
FCER1G-mRNA	1.09	0.25	0.596	1.58	2.12	1.51	2.98	5.01e-05	0.00169	lm.nb	Fc Receptor Signaling	XM_005541196.1:395
FCGR3-mRNA	1.61	0.373	0.883	2.35	3.06	1.84	5.09	5.36e-05	0.00179	lm.nb		NM_001283192.1:339
GRB2-mRNA	0.63	0.148	0.34	0.919	1.55	1.27	1.89	6.58e-05	0.00218	lm.nb	Adaptive Immunity, Fc Receptor Signaling, Interleukin Signaling, MAPK Signaling, VEGF Signaling	XM_001095326.2:585
MAPK3-mRNA	-0.752	0.179	-1.1	-0.402	0.594	0.466	0.757	7.94e-05	0.00262	lm.nb	Cell Cycle, Cellular Stress, Fc Receptor Signaling, Interferon Signaling, Interleukin Signaling, MAPK Signaling, TLR Signaling, VEGF Signaling	XM_002802443.1:1010
CDKN1A-mRNA	1.3	0.311	0.691	1.91	2.46	1.61	3.75	8.74e-05	0.00286	lm.nb	Adaptive Immunity, Cell Cycle, Cellular Stress, Fc Receptor Signaling	XM_005553160.1:259
B2M-mRNA	0.948	0.228	0.5	1.4	1.93	1.41	2.63	9.8e-05	0.00318	lm.nb	Adaptive Immunity, Interferon Signaling	NM_001047137.1:25
PRKCD-mRNA	1.1	0.267	0.578	1.62	2.15	1.49	3.08	0.000108	0.00347	lm.nb	Apoptosis, Interferon Signaling, VEGF Signaling	XM_001083320.1:1715
IRF3-mRNA	-0.535	0.13	-0.791	-0.28	0.69	0.578	0.824	0.000115	0.00368	lm.nb	Innate Immunity, Interferon Signaling, TLR Signaling	NM_001135797.1:290
CD7-mRNA	-1.65	0.404	-2.44	-0.861	0.318	0.184	0.551	0.000121	0.00383	lm.nb		XM_001113810.2:180
CD97-mRNA	1.31	0.32	0.677	1.93	2.47	1.6	3.82	0.000128	0.00403	lm.nb		XM_002801104.1:2191
KLRK1-mRNA	-1.96	0.484	-2.91	-1.01	0.257	0.133	0.496	0.000137	0.00429	lm.nb	Adaptive Immunity	NM_001283284.1:374
DEFB1-mRNA	2.78	0.692	1.43	4.14	6.88	2.69	17.6	0.000155	0.00481	Wald		XM_005562538.1:180
BCL2L11-mRNA	-0.768	0.192	-1.14	-0.392	0.587	0.453	0.762	0.00016	0.00493	lm.nb	Apoptosis	XM_005575254.1:1742
ILF3-mRNA	-0.773	0.194	-1.15	-0.393	0.585	0.45	0.761	0.000169	0.00515	lm.nb	Interleukin Signaling	XM_001102411.2:495
HMGB1-mRNA	0.587	0.148	0.297	0.877	1.5	1.23	1.84	0.000187	0.00567	lm.nb	Apoptosis, Innate Immunity, Interferon Signaling, TLR Signaling	NM_001283356.1:940
IL18RAP-mRNA	3.18	0.82	1.57	4.79	9.06	2.97	27.6	0.000252	0.0076	Wald	Interleukin Signaling	XM_005575166.1:1147
CD8B-mRNA	-2.25	0.581	-3.39	-1.11	0.211	0.0956	0.464	0.000257	0.00768	lm.nb	Adaptive Immunity	XM_005575360.1:388
CD3D-mRNA	-0.872	0.226	-1.31	-0.429	0.546	0.402	0.743	0.000267	0.00792	lm.nb	Adaptive Immunity	NM_001287688.1:129
GZMA-mRNA	-3.75	0.979	-5.67	-1.84	0.0741	0.0196	0.28	0.000287	0.00846	lm.nb		XM_001097639.2:645
ITGAL-mRNA	0.687	0.18	0.335	1.04	1.61	1.26	2.05	0.000296	0.00866	lm.nb	Adaptive Immunity, Extracellular matrix organization	XM_001100800.2:1305
LILRA2-mRNA	1.38	0.361	0.67	2.09	2.6	1.59	4.24	0.000303	0.00882	lm.nb	Adaptive Immunity	XM_005596068.1:724
FYN-mRNA	-0.853	0.224	-1.29	-0.415	0.554	0.409	0.75	0.000305	0.00883	lm.nb	Adaptive Immunity, Fc Receptor Signaling, Interleukin Signaling, MAPK Signaling, VEGF Signaling	XM_005551607.1:674
CCL2-mRNA	3.73	0.977	1.81	5.64	13.2	3.51	49.9	0.000311	0.00892	Wald		NM_001032821.1:187
NFE2L2-mRNA	0.834	0.219	0.404	1.26	1.78	1.32	2.4	0.000318	0.00907	lm.nb		XM_005573572.1:709
KLRD1-mRNA	-1.6	0.422	-2.43	-0.773	0.33	0.186	0.585	0.000329	0.00932	lm.nb	Adaptive Immunity	NM_001032828.1:365
IL17RA-mRNA	1.13	0.302	0.534	1.72	2.18	1.45	3.29	0.000405	0.0114	lm.nb	Interleukin Signaling	XM_005568062.1:842
BIRC2-mRNA	0.783	0.211	0.368	1.2	1.72	1.29	2.29	0.000442	0.0124	lm.nb	Apoptosis, Death Receptor Signaling, NF-kB, TLR Signaling	XM_005579457.1:1941
FCAR-mRNA	1.54	0.417	0.724	2.36	2.91	1.65	5.13	0.000452	0.0126	lm.nb		NM_001039950.1:390
FKBP5-mRNA	0.872	0.236	0.409	1.34	1.83	1.33	2.52	0.000462	0.0128	lm.nb		XM_005553215.1:1729
CYSLTR1-mRNA	0.77	0.21	0.357	1.18	1.7	1.28	2.27	0.00051	0.014	lm.nb		XM_005594006.1:885
HLA-B-mRNA	1.18	0.323	0.547	1.81	2.27	1.46	3.52	0.00052	0.0142	lm.nb	Adaptive Immunity, Interferon Signaling	NM_001114964.1:228
ITGA4-mRNA	-0.554	0.152	-0.851	-0.256	0.681	0.554	0.837	0.000525	0.0142	lm.nb	Adaptive Immunity, Extracellular matrix organization	XM_001100929.2:2035
HLA-DPB1-mRNA	-1.57	0.434	-2.42	-0.718	0.337	0.187	0.608	0.000587	0.0158	lm.nb	Adaptive Immunity, Interferon Signaling	XM_005553343.1:545
GZMB-mRNA	-1.59	0.441	-2.46	-0.727	0.332	0.182	0.604	0.0006	0.016	lm.nb	Apoptosis	XM_005560998.1:576
ADA-mRNA	0.888	0.249	0.401	1.38	1.85	1.32	2.59	0.00067	0.0178	lm.nb	Metabolism	XM_001109908.2:1305
GZMH-mRNA	-1.61	0.455	-2.5	-0.721	0.327	0.176	0.607	0.000731	0.0193	lm.nb		XM_005560994.1:163
CD55-mRNA	1.07	0.301	0.476	1.66	2.1	1.39	3.15	0.000743	0.0195	lm.nb	Complement System	XM_005540684.1:827
HLA-DQB1-mRNA	-2.09	0.598	-3.27	-0.922	0.234	0.104	0.528	0.000843	0.022	lm.nb	Adaptive Immunity, Interferon Signaling	NM_001283172.1:428
TLR2-mRNA	1.56	0.446	0.687	2.44	2.95	1.61	5.42	0.000848	0.022	lm.nb	TLR Signaling	NM_001130425.1:40
PTPN22-mRNA	-1.13	0.324	-1.76	-0.491	0.458	0.295	0.712	0.000917	0.0236	lm.nb		XM_005542274.1:2386
LILRA5-mRNA	1.21	0.353	0.52	1.9	2.32	1.43	3.74	0.00104	0.0267	lm.nb	Adaptive Immunity	XM_005590290.1:1094
LILRA3-mRNA	1.73	0.504	0.74	2.72	3.32	1.67	6.58	0.00106	0.027	lm.nb	Adaptive Immunity	NM_001040675.1:230
LGALS3-mRNA	-1.05	0.31	-1.66	-0.44	0.484	0.317	0.737	0.00124	0.0314	lm.nb		XM_005561313.1:642
CD53-mRNA	0.839	0.249	0.351	1.33	1.79	1.28	2.51	0.00127	0.0321	lm.nb		XM_005542401.1:734
CX3CR1-mRNA	1.38	0.411	0.576	2.19	2.6	1.49	4.55	0.0013	0.0324	lm.nb		NM_001265871.1:834
TGFBR1-mRNA	-1.31	0.393	-2.08	-0.544	0.402	0.236	0.686	0.00137	0.0341	lm.nb		XM_001112590.2:281
CDC42-mRNA	0.41	0.123	0.169	0.651	1.33	1.12	1.57	0.00141	0.0348	lm.nb	Adaptive Immunity, MAPK Signaling, VEGF Signaling	XM_005553127.1:145
BCL6-mRNA	1.26	0.382	0.512	2.01	2.4	1.43	4.02	0.00158	0.0387	lm.nb		XM_005545439.1:791
CD247-mRNA	-1.43	0.438	-2.29	-0.571	0.371	0.205	0.673	0.00175	0.0427	lm.nb	Adaptive Immunity	NM_001077423.1:191
NFIL3-mRNA	1.29	0.397	0.508	2.06	2.44	1.42	4.18	0.00189	0.0459	lm.nb		XM_001101854.1:430
PTAFR-mRNA	-1.38	0.429	-2.22	-0.54	0.384	0.214	0.688	0.00201	0.0486	lm.nb	Interferon Signaling	XM_005544241.1:1072
SOCS1-mRNA	3.78	1.19	1.44	6.11	13.7	2.72	69.2	0.00232	0.0558	Wald	Adaptive Immunity, Interferon Signaling, TLR Signaling	XM_005591262.1:760
TWIST2-mRNA	3.14	1	1.18	5.1	8.82	2.26	34.3	0.00258	0.0615	Wald		XM_005574801.1:123
TARP-mRNA	-1.22	0.394	-1.99	-0.448	0.429	0.251	0.733	0.00287	0.0681	lm.nb		XM_015133689.1:350
ATG12-mRNA	0.383	0.124	0.139	0.627	1.3	1.1	1.54	0.00303	0.0714	lm.nb	Cellular Stress, Interferon Signaling	XR_010348.2:619
ATM-mRNA	-0.796	0.259	-1.3	-0.288	0.576	0.405	0.819	0.00309	0.0725	lm.nb	Cell Cycle, Cellular Stress	XM_002799779.1:7160
CLU-mRNA	1.36	0.452	0.469	2.24	2.56	1.38	4.73	0.00386	0.09	lm.nb		NM_001195474.1:1235
CEBPB-mRNA	1.07	0.357	0.366	1.77	2.09	1.29	3.4	0.00401	0.0932	lm.nb	Cellular Stress	XM_005569338.1:1730
TLR1-mRNA	1.19	0.4	0.405	1.97	2.28	1.32	3.93	0.00413	0.0952	lm.nb	TLR Signaling	NM_001130424.1:487
MAPK1-mRNA	-0.515	0.173	-0.855	-0.175	0.7	0.553	0.886	0.00415	0.0952	lm.nb	Cell Cycle, Cellular Stress, Fc Receptor Signaling, Interleukin Signaling, MAPK Signaling, TLR Signaling, VEGF Signaling	XM_001089600.1:1210
FCGR2A-mRNA	1.28	0.43	0.433	2.12	2.42	1.35	4.35	0.0042	0.096	lm.nb		XM_001118066.2:766
GNB1-mRNA	0.473	0.16	0.159	0.788	1.39	1.12	1.73	0.00442	0.1	lm.nb	Metabolism, Wnt Signaling	XM_005545044.1:1155
EGR1-mRNA	-1.59	0.542	-2.65	-0.525	0.333	0.159	0.695	0.0047	0.106	lm.nb	Interferon Signaling	XM_005557906.1:2204
TLR3-mRNA	3.02	1.04	0.98	5.06	8.12	1.97	33.4	0.00509	0.114	Wald	Apoptosis, Innate Immunity, TLR Signaling	NM_001036685.1:1641
ATF2-mRNA	0.355	0.122	0.115	0.595	1.28	1.08	1.51	0.0051	0.114	lm.nb	TLR Signaling	XM_005573535.1:1606
C2-mRNA	2.72	0.961	0.833	4.6	6.57	1.78	24.3	0.00626	0.139	Wald	Complement System	XM_005553451.1:1121
PTGS2-mRNA	-1.65	0.59	-2.81	-0.498	0.318	0.143	0.708	0.00665	0.147	lm.nb	Metabolism	XM_001107538.2:1343
HLA-DQA1-mRNA	-1.11	0.4	-1.9	-0.327	0.463	0.269	0.797	0.00713	0.157	lm.nb	Adaptive Immunity, Interferon Signaling	NM_001285343.1:429
IL8-mRNA	-1.51	0.546	-2.58	-0.444	0.35	0.167	0.735	0.00722	0.158	lm.nb	Interleukin Signaling	NM_001032965.1:125
PRDM1-mRNA	0.771	0.278	0.225	1.32	1.71	1.17	2.49	0.00729	0.159	lm.nb		XM_001087708.2:775
IL16-mRNA	-0.732	0.266	-1.25	-0.21	0.602	0.42	0.864	0.00772	0.167	lm.nb	Interleukin Signaling	NM_001032808.1:910
NFKBIZ-mRNA	0.574	0.214	0.155	0.994	1.49	1.11	1.99	0.00916	0.197	lm.nb	NF-kB	XM_005548255.1:2861
TLR6-mRNA	1.18	0.442	0.312	2.04	2.26	1.24	4.13	0.00966	0.207	lm.nb	TLR Signaling	NM_001130430.1:123
CTSS-mRNA	0.702	0.272	0.17	1.23	1.63	1.12	2.35	0.012	0.256	lm.nb	Adaptive Immunity, Extracellular matrix organization, TLR Signaling	XM_005541969.1:751
MAPK14-mRNA	1.04	0.405	0.251	1.84	2.06	1.19	3.58	0.0121	0.258	lm.nb	Cellular Stress, MAPK Signaling, TLR Signaling, VEGF Signaling	XM_001112423.2:595
C14orf166-mRNA	0.276	0.108	0.0644	0.488	1.21	1.05	1.4	0.0129	0.274	lm.nb		XM_005561255.1:269
IL1R2-mRNA	-1.54	0.606	-2.73	-0.353	0.344	0.151	0.783	0.0134	0.281	lm.nb	Interleukin Signaling	NM_001047134.1:415
ARG2-mRNA	1.14	0.45	0.255	2.02	2.2	1.19	4.05	0.014	0.293	lm.nb	Metabolism	NM_001261253.1:529
IRAK3-mRNA	0.874	0.347	0.193	1.56	1.83	1.14	2.94	0.0143	0.299	lm.nb	Interleukin Signaling, TLR Signaling	XM_001117080.2:1610
LILRB1-mRNA	0.938	0.377	0.199	1.68	1.92	1.15	3.2	0.0155	0.321	lm.nb	Adaptive Immunity	NM_001040672.1:52
CLEC4A-mRNA	1.1	0.445	0.224	1.97	2.14	1.17	3.91	0.0164	0.338	lm.nb		XM_001113405.2:190
IL1RAP-mRNA	1.08	0.444	0.208	1.95	2.11	1.15	3.86	0.0179	0.368	lm.nb	Interleukin Signaling	NM_001032960.1:1255
BCL2L1-mRNA	1.29	0.543	0.228	2.36	2.45	1.17	5.13	0.0203	0.414	lm.nb	Apoptosis	XM_005568633.1:727
APP-mRNA	0.691	0.291	0.12	1.26	1.61	1.09	2.4	0.0207	0.421	lm.nb	Extracellular matrix organization, Innate Immunity, Interferon Signaling, TLR Signaling	XM_002803170.1:1684
IL13RA1-mRNA	0.847	0.358	0.144	1.55	1.8	1.11	2.93	0.0212	0.427	lm.nb	Interleukin Signaling	XM_002806369.1:670
GNLY-mRNA	-1.09	0.46	-1.99	-0.184	0.471	0.252	0.88	0.0213	0.427	lm.nb		XM_005575397.1:801
CD79A-mRNA	-1.02	0.43	-1.86	-0.172	0.495	0.276	0.888	0.0213	0.427	lm.nb	Adaptive Immunity	XM_005589419.1:281
ITGA2B-mRNA	0.891	0.378	0.15	1.63	1.86	1.11	3.1	0.0214	0.427	lm.nb	Extracellular matrix organization, Fc Receptor Signaling, Interleukin Signaling, MAPK Signaling, VEGF Signaling	XM_001114526.2:795
GPI-mRNA	-0.333	0.142	-0.611	-0.0538	0.794	0.655	0.963	0.0225	0.446	lm.nb	Metabolism	XM_005588784.2:776
HLA-DPA1-mRNA	-0.625	0.269	-1.15	-0.0976	0.648	0.45	0.935	0.0233	0.461	lm.nb	Adaptive Immunity, Interferon Signaling	NM_001048247.1:214
TYROBP-mRNA	-0.799	0.345	-1.48	-0.123	0.575	0.36	0.918	0.0237	0.465	lm.nb	Adaptive Immunity	XM_005588917.1:524
DEFA1-mRNA	1.96	0.856	0.283	3.64	3.9	1.22	12.5	0.0252	0.494	lm.nb		NM_001032862.1:199
IKZF3-mRNA	-0.608	0.268	-1.13	-0.0822	0.656	0.455	0.945	0.0268	0.522	lm.nb		XM_005584045.1:1828
IL6ST-mRNA	-0.369	0.166	-0.694	-0.0441	0.774	0.618	0.97	0.0295	0.572	lm.nb	Interleukin Signaling, MAPK Signaling	XM_005556924.1:2096
MSR1-mRNA	2.58	1.16	0.308	4.86	6	1.24	29.1	0.0296	0.572	Wald		XM_001097884.2:1125
CXCR2-mRNA	1.03	0.463	0.118	1.93	2.04	1.09	3.82	0.0303	0.582	lm.nb		XM_001088762.2:760
PTPN6-mRNA	0.558	0.253	0.0627	1.05	1.47	1.04	2.07	0.0308	0.587	lm.nb	Adaptive Immunity, Interferon Signaling, Interleukin Signaling	XM_005569995.1:662
IFI35-mRNA	3.64	1.65	0.409	6.87	12.5	1.33	117	0.0308	0.587	Wald	Interferon Signaling	XM_001112861.2:789
CD1C-mRNA	-1.31	0.596	-2.48	-0.145	0.402	0.179	0.904	0.0311	0.59	lm.nb		XM_005595545.2:1489
NCR1-mRNA	-2.04	0.929	-3.86	-0.22	0.243	0.0688	0.858	0.0316	0.597	Wald	Adaptive Immunity	XM_005590349.1:1188
CCL5-mRNA	-1.13	0.519	-2.15	-0.111	0.457	0.226	0.926	0.0334	0.628	lm.nb		NM_001032850.1:170
PDCD1LG2-mRNA	2.58	1.2	0.224	4.93	5.96	1.17	30.5	0.0356	0.667	Wald	Adaptive Immunity	NM_001083599.1:760
LITAF-mRNA	0.939	0.445	0.0665	1.81	1.92	1.05	3.51	0.0388	0.722	lm.nb		XM_005591267.1:620
IRAK1-mRNA	0.264	0.127	0.0158	0.512	1.2	1.01	1.43	0.0411	0.762	Wald	Interleukin Signaling, TLR Signaling	XM_002806456.1:553
CXCR1-mRNA	1.04	0.501	0.0564	2.02	2.05	1.04	4.06	0.0422	0.779	lm.nb		NM_001040420.1:79
MAP2K4-mRNA	0.502	0.247	0.018	0.986	1.42	1.01	1.98	0.0461	0.849	lm.nb	Cellular Stress, Fc Receptor Signaling, Interleukin Signaling, MAPK Signaling, TLR Signaling	XM_001114292.2:385
EIF2A-mRNA	-0.256	0.126	-0.503	-0.00788	0.838	0.705	0.995	0.0473	0.866	lm.nb		XM_005546091.2:1025
NFKB1-mRNA	0.47	0.236	0.00729	0.933	1.39	1.01	1.91	0.0507	0.925	lm.nb	Adaptive Immunity, Cellular Stress, Fc Receptor Signaling, Innate Immunity, Interferon Signaling, Interleukin Signaling, NF-kB, TLR Signaling	XM_005555555.1:1074
F13A1-mRNA	0.914	0.464	0.00578	1.82	1.88	1	3.54	0.0528	0.959	lm.nb		XM_001096669.1:740
KLRC3-mRNA	-1.45	0.738	-2.9	-0.00685	0.365	0.134	0.995	0.0532	0.962	lm.nb		XM_005595216.1:692
KLRF1-mRNA	-2.19	1.11	-4.37	-0.00421	0.219	0.0483	0.997	0.0539	0.97	Wald	Adaptive Immunity	NM_001285324.1:514
NCF4-mRNA	0.867	0.442	0.000614	1.73	1.82	1	3.32	0.0541	0.97	lm.nb	Adaptive Immunity, VEGF Signaling	XM_005567397.1:536
C1QA-mRNA	1.87	0.969	-0.0242	3.77	3.67	0.983	13.7	0.0574	1	Wald	Complement System	XM_001101933.2:476
CXCL9-mRNA	2.52	1.31	-0.0496	5.08	5.72	0.966	33.8	0.059	1	Wald		NM_001032936.1:60
MIF-mRNA	-0.3	0.158	-0.609	0.0102	0.813	0.656	1.01	0.0625	1	lm.nb		NM_001283697.1:60
EWSR1-mRNA	0.332	0.178	-0.0165	0.681	1.26	0.989	1.6	0.0664	1	lm.nb		XM_005567685.1:945
LTB-mRNA	-0.543	0.295	-1.12	0.0351	0.686	0.46	1.02	0.0702	1	lm.nb	NF-kB	NM_001047150.1:222
CCL7-mRNA	2.52	1.38	-0.176	5.22	5.75	0.885	37.4	0.0716	1	Wald		XM_001113381.2:78
EGR2-mRNA	-1.99	1.09	-4.12	0.146	0.252	0.0574	1.11	0.0726	1	Wald		XM_005565755.1:2073
CCL23-mRNA	1.73	0.951	-0.128	3.6	3.33	0.915	12.1	0.0727	1	Wald		NM_001032946.1:225
LAIR1-mRNA	-0.678	0.375	-1.41	0.0566	0.625	0.376	1.04	0.0751	1	lm.nb	Adaptive Immunity	XM_005590317.1:341
IL10RA-mRNA	0.285	0.158	-0.0242	0.594	1.22	0.983	1.51	0.0754	1	lm.nb	Interleukin Signaling	XM_001092736.2:525
SMAD2-mRNA	-0.332	0.185	-0.694	0.0306	0.795	0.618	1.02	0.0774	1	lm.nb		XM_005586756.1:1085
CFD-mRNA	-0.721	0.407	-1.52	0.0766	0.607	0.349	1.05	0.0811	1	lm.nb	Complement System	XM_001117186.2:846
IGF2R-mRNA	0.586	0.332	-0.0654	1.24	1.5	0.956	2.36	0.0826	1	lm.nb		XM_002803958.1:245
CD14-mRNA	-0.668	0.379	-1.41	0.0747	0.629	0.376	1.05	0.0826	1	lm.nb	Apoptosis, TLR Signaling	NM_001130433.1:517
CD96-mRNA	-2.32	1.32	-4.91	0.265	0.2	0.0334	1.2	0.0833	1	Wald	Adaptive Immunity	XM_005548190.1:437
C1QB-mRNA	1.78	1.03	-0.234	3.79	3.43	0.85	13.8	0.0881	1	Wald	Complement System	XM_005544500.1:562
CXCR6-mRNA	-2.03	1.18	-4.34	0.275	0.244	0.0492	1.21	0.0891	1	Wald		NM_001047141.1:330
ZAP70-mRNA	-2.07	1.2	-4.42	0.284	0.239	0.0469	1.22	0.0897	1	Wald	Adaptive Immunity	XM_005575029.1:1045
BATF3-mRNA	2.68	1.57	-0.39	5.75	6.41	0.763	53.9	0.0919	1	Wald		XM_005540791.1:296
CSF1-mRNA	2.28	1.34	-0.347	4.91	4.86	0.786	30.1	0.0938	1	Wald		XM_001090841.2:374
IL6R-mRNA	0.541	0.319	-0.0847	1.17	1.45	0.943	2.24	0.095	1	lm.nb	Interleukin Signaling, MAPK Signaling	XM_005541663.1:1684
IL1RL1-mRNA	-2.33	1.38	-5.04	0.371	0.198	0.0304	1.29	0.0957	1	Wald	Interleukin Signaling	XM_005575158.1:1026
CD86-mRNA	0.413	0.244	-0.0659	0.892	1.33	0.955	1.86	0.0958	1	lm.nb	Adaptive Immunity, Fc Receptor Signaling	NM_001042644.1:210
AKT3-mRNA	-0.372	0.228	-0.818	0.0752	0.773	0.567	1.05	0.108	1	lm.nb	Adaptive Immunity, Apoptosis, Fc Receptor Signaling, VEGF Signaling	XM_005539655.1:300
MAP4K1-mRNA	-0.398	0.245	-0.877	0.0812	0.759	0.544	1.06	0.108	1	lm.nb	MAPK Signaling	XM_001082963.2:300
FCGR1A-mRNA	3.12	1.97	-0.736	6.98	8.71	0.6	126	0.118	1	Wald	Adaptive Immunity, Interferon Signaling	NM_001284040.1:867
HLA-DMB-mRNA	-2.3	1.46	-5.16	0.571	0.204	0.0279	1.49	0.121	1	Wald	Adaptive Immunity	XM_002803688.1:1486
SYK-mRNA	0.421	0.27	-0.108	0.95	1.34	0.928	1.93	0.124	1	lm.nb	Adaptive Immunity, Fc Receptor Signaling, Interleukin Signaling	XM_005582224.1:1575
C1QBP-mRNA	0.397	0.258	-0.109	0.902	1.32	0.927	1.87	0.129	1	lm.nb	Complement System	XM_001100940.2:544
CCRL2-mRNA	2.5	1.65	-0.728	5.74	5.68	0.604	53.4	0.134	1	Wald		XM_001103165.2:488
C10orf54-mRNA	0.445	0.294	-0.132	1.02	1.36	0.913	2.03	0.135	1	lm.nb		XM_015456211.1:333
PML-mRNA	3.46	2.31	-1.07	7.98	11	0.477	253	0.139	1	Wald	Interferon Signaling	NM_001042434.1:441
KIT-mRNA	-2.03	1.36	-4.69	0.629	0.245	0.0388	1.55	0.139	1	Wald	Adaptive Immunity, Fc Receptor Signaling, Interleukin Signaling, MAPK Signaling, VEGF Signaling	XM_005555273.1:1317
CTNNB1-mRNA	0.224	0.15	-0.0694	0.517	1.17	0.953	1.43	0.139	1	lm.nb	Apoptosis, Innate Immunity, VEGF Signaling, Wnt Signaling	XM_005546748.1:867
ALOX5-mRNA	1.89	1.3	-0.659	4.44	3.7	0.634	21.6	0.151	1	Wald	Metabolism	XM_005565109.1:700
LTF-mRNA	1.26	0.87	-0.448	2.96	2.39	0.733	7.79	0.153	1	lm.nb		XM_005546908.1:1534
CTLA4-mRNA	-1.65	1.14	-3.89	0.595	0.32	0.0676	1.51	0.155	1	Wald	Adaptive Immunity	NM_001044739.1:364
ICOS-mRNA	-0.565	0.393	-1.34	0.206	0.676	0.396	1.15	0.155	1	lm.nb	Adaptive Immunity	XM_005574018.1:214
IDO2-mRNA	1.29	0.907	-0.491	3.06	2.44	0.712	8.36	0.161	1	Wald	Metabolism	XM_001095833.2:363
FOS-mRNA	0.56	0.395	-0.214	1.33	1.47	0.862	2.52	0.161	1	lm.nb	Cellular Stress, Fc Receptor Signaling, TLR Signaling	NM_001098399.1:509
STAT5B-mRNA	-0.378	0.267	-0.901	0.145	0.77	0.536	1.11	0.161	1	lm.nb	Interleukin Signaling	XM_001109317.2:255
GNAS-mRNA	0.205	0.145	-0.0797	0.491	1.15	0.946	1.41	0.163	1	lm.nb	Metabolism	XM_005569452.1:2102
PTGER4-mRNA	-0.317	0.226	-0.761	0.127	0.803	0.59	1.09	0.166	1	lm.nb		XM_005556783.1:2355
ITGB2-mRNA	0.401	0.286	-0.16	0.961	1.32	0.895	1.95	0.166	1	lm.nb	Adaptive Immunity, Extracellular matrix organization, TLR Signaling	XM_005548517.1:853
CSF2RB-mRNA	2.09	1.51	-0.867	5.05	4.27	0.548	33.2	0.171	1	Wald	Fc Receptor Signaling, Interleukin Signaling, MAPK Signaling, VEGF Signaling	XM_001086084.2:1149
LILRA1-mRNA	1.76	1.31	-0.803	4.33	3.39	0.573	20.1	0.183	1	Wald	Adaptive Immunity	NM_001040670.1:2367
FN1-mRNA	-0.752	0.561	-1.85	0.347	0.594	0.277	1.27	0.185	1	lm.nb	Extracellular matrix organization, Fc Receptor Signaling, Interleukin Signaling, MAPK Signaling, VEGF Signaling	XM_001083548.2:2035
KLRG1-mRNA	-1.97	1.47	-4.86	0.915	0.255	0.0344	1.89	0.185	1	Wald	Adaptive Immunity	XM_005570060.1:673
CD1A-mRNA	-1.55	1.16	-3.83	0.732	0.341	0.0702	1.66	0.188	1	Wald		XM_005595551.1:2397
IFNGR1-mRNA	0.456	0.344	-0.217	1.13	1.37	0.86	2.19	0.189	1	lm.nb	Interferon Signaling	NM_001266300.2:1200
PTPRC-mRNA	0.221	0.167	-0.105	0.548	1.17	0.93	1.46	0.189	1	lm.nb	Adaptive Immunity	XM_005540333.1:1225
DUSP4-mRNA	-1.76	1.33	-4.37	0.854	0.296	0.0484	1.81	0.192	1	Wald	Fc Receptor Signaling, Interleukin Signaling, MAPK Signaling, TLR Signaling, VEGF Signaling	XM_005562972.1:1898
RNASEL-mRNA	1.71	1.3	-0.846	4.26	3.26	0.556	19.1	0.195	1	Wald	Interferon Signaling	XM_005540173.2:2022
NR3C1-mRNA	-0.378	0.293	-0.952	0.197	0.77	0.517	1.15	0.202	1	lm.nb		XM_005558115.1:1376
GP1BB-mRNA	0.706	0.549	-0.371	1.78	1.63	0.773	3.44	0.203	1	lm.nb		XM_015149714.1:370
FCER1A-mRNA	-1.73	1.36	-4.4	0.937	0.301	0.0472	1.91	0.208	1	Wald	Fc Receptor Signaling	XM_005541313.1:452
TAP2-mRNA	2.01	1.59	-1.1	5.13	4.04	0.466	35	0.21	1	Wald	Adaptive Immunity	XM_002803985.1:555
RAC1-mRNA	0.208	0.166	-0.117	0.534	1.16	0.922	1.45	0.214	1	lm.nb	Adaptive Immunity, Fc Receptor Signaling, MAPK Signaling, VEGF Signaling, Wnt Signaling	NM_001283802.1:1072
CD244-mRNA	-1.64	1.31	-4.21	0.925	0.32	0.054	1.9	0.214	1	Wald		XM_001117630.2:205
HMGN1-mRNA	-0.234	0.188	-0.601	0.134	0.85	0.659	1.1	0.217	1	lm.nb		XM_005548677.1:914
PLCB1-mRNA	-1.7	1.38	-4.4	0.995	0.307	0.0473	1.99	0.221	1	Wald	Metabolism, Wnt Signaling	XM_001116017.1:715
ICAM1-mRNA	2.56	2.12	-1.59	6.71	5.9	0.333	105	0.231	1	Wald	Adaptive Immunity, Extracellular matrix organization, Interferon Signaling	NM_001047135.1:1170
SPP1-mRNA	-0.996	0.828	-2.62	0.627	0.501	0.163	1.54	0.233	1	Wald	Extracellular matrix organization	XM_001093307.2:100
CR1-mRNA	-1.76	1.47	-4.65	1.12	0.295	0.0399	2.18	0.235	1	Wald	Complement System	XM_002801945.1:2925
CFL1-mRNA	0.164	0.137	-0.105	0.433	1.12	0.93	1.35	0.236	1	lm.nb		XM_005577224.2:1183
PSMD7-mRNA	0.247	0.208	-0.16	0.654	1.19	0.895	1.57	0.239	1	lm.nb	Adaptive Immunity, Apoptosis, Cell Cycle, Fc Receptor Signaling, Interleukin Signaling, MAPK Signaling, Metabolism, NF-kB, VEGF Signaling, Wnt Signaling	XM_001102147.2:170
TLR5-mRNA	1.88	1.58	-1.22	4.97	3.67	0.43	31.4	0.239	1	Wald	TLR Signaling	NM_001130429.1:2215
TNFAIP3-mRNA	2.29	1.96	-1.56	6.14	4.89	0.339	70.6	0.248	1	Wald	Death Receptor Signaling, Interferon Signaling	NM_001283816.1:1043
SRC-mRNA	1.6	1.38	-1.1	4.31	3.04	0.468	19.8	0.249	1	Wald	Adaptive Immunity, Fc Receptor Signaling, Interleukin Signaling, MAPK Signaling, VEGF Signaling	XM_005568964.1:1080
PTGER2-mRNA	1.38	1.19	-0.947	3.71	2.61	0.519	13.1	0.249	1	Wald		XM_005561261.1:1979
IL2RG-mRNA	-0.234	0.204	-0.634	0.166	0.85	0.644	1.12	0.255	1	lm.nb	Fc Receptor Signaling, Interleukin Signaling, MAPK Signaling, VEGF Signaling	NM_001035529.1:645
PRF1-mRNA	-0.563	0.491	-1.52	0.399	0.677	0.348	1.32	0.256	1	lm.nb		XM_005565623.1:1621
CR2-mRNA	-1.71	1.49	-4.64	1.22	0.305	0.0401	2.32	0.256	1	Wald		XM_002801946.1:2862
TGFBI-mRNA	0.469	0.411	-0.336	1.27	1.38	0.792	2.42	0.258	1	lm.nb		XM_005557841.1:1261
TLR7-mRNA	1.39	1.22	-0.999	3.78	2.63	0.501	13.8	0.258	1	Wald	TLR Signaling	NM_001130426.1:55
CD44-mRNA	0.325	0.287	-0.237	0.888	1.25	0.849	1.85	0.261	1	lm.nb	Extracellular matrix organization, Interferon Signaling, Metabolism	XM_005578207.1:1153
CLEC7A-mRNA	1.92	1.73	-1.47	5.31	3.78	0.361	39.5	0.272	1	Wald		NM_001032943.1:89
RAF1-mRNA	-0.309	0.281	-0.861	0.242	0.807	0.551	1.18	0.275	1	lm.nb	Adaptive Immunity, Fc Receptor Signaling, Interleukin Signaling, MAPK Signaling, VEGF Signaling	XM_005547856.1:2271
CD69-mRNA	-1.8	1.65	-5.04	1.43	0.287	0.0304	2.7	0.279	1	Wald		XM_005570089.2:434
NOTCH2-mRNA	0.233	0.217	-0.192	0.658	1.18	0.876	1.58	0.286	1	lm.nb		XM_001114248.2:1870
CD5-mRNA	-1.69	1.58	-4.79	1.41	0.31	0.0362	2.66	0.289	1	Wald		XM_005578865.1:1771
MAPKAPK2-mRNA	0.245	0.231	-0.208	0.699	1.19	0.866	1.62	0.293	1	lm.nb	Cellular Stress, MAPK Signaling, Metabolism, TLR Signaling, VEGF Signaling	XM_005540646.1:856
TICAM1-mRNA	1.55	1.46	-1.32	4.41	2.92	0.401	21.3	0.294	1	Wald	Apoptosis, Innate Immunity, TLR Signaling	NM_001287328.1:1134
DDIT3-mRNA	1.37	1.3	-1.19	3.92	2.58	0.44	15.1	0.298	1	Wald		XM_005571332.1:291
HLA-DOB-mRNA	-1.7	1.63	-4.89	1.48	0.307	0.0337	2.79	0.298	1	Wald	Adaptive Immunity	XM_005553370.1:723
ICAM4-mRNA	1.24	1.21	-1.13	3.61	2.36	0.457	12.2	0.31	1	Wald	Adaptive Immunity, Extracellular matrix organization	XM_001100946.2:406
AHR-mRNA	-2.1	2.07	-6.16	1.96	0.233	0.014	3.88	0.314	1	Wald		XM_005550046.1:1361
LTBR-mRNA	1.28	1.28	-1.24	3.8	2.43	0.424	13.9	0.323	1	Wald	NF-kB	XM_005569894.1:729
C5aR1-mRNA	0.361	0.365	-0.354	1.08	1.28	0.782	2.11	0.326	1	lm.nb	Complement System	XM_005589697.2:1207
IL12RB2-mRNA	-1.13	1.15	-3.38	1.12	0.457	0.0958	2.18	0.329	1	Wald	Interleukin Signaling	XM_001094235.1:882
CD58-mRNA	0.189	0.192	-0.187	0.565	1.14	0.878	1.48	0.329	1	lm.nb		XM_001112756.1:404
C3AR1-mRNA	1.59	1.62	-1.58	4.77	3.02	0.333	27.3	0.33	1	Wald	Complement System	XM_001113373.1:564
CREB1-mRNA	0.253	0.258	-0.253	0.759	1.19	0.839	1.69	0.331	1	lm.nb	Adaptive Immunity, Fc Receptor Signaling, TLR Signaling	XM_001107192.2:885
CXCR4-mRNA	-0.288	0.295	-0.866	0.291	0.819	0.549	1.22	0.333	1	lm.nb		NM_001042645.1:610
IKZF1-mRNA	0.128	0.134	-0.134	0.391	1.09	0.911	1.31	0.341	1	lm.nb		XM_005549595.1:528
THY1-mRNA	-1.44	1.5	-4.38	1.51	0.369	0.0479	2.84	0.342	1	Wald		XM_005579921.1:490
SH2D1A-mRNA	-1.46	1.54	-4.47	1.55	0.364	0.0452	2.93	0.346	1	Wald	Adaptive Immunity	NM_001032837.1:135
CEACAM8-mRNA	-0.978	1.04	-3.02	1.06	0.508	0.124	2.09	0.351	1	Wald	Extracellular matrix organization	XM_005589367.1:913
KLRC2-mRNA	-1.08	1.16	-3.36	1.19	0.472	0.0975	2.29	0.355	1	Wald		XM_005596017.1:1024
MME-mRNA	-0.745	0.801	-2.31	0.825	0.597	0.201	1.77	0.356	1	Wald		XM_001105564.1:1261
SLC2A1-mRNA	1.43	1.56	-1.63	4.5	2.7	0.323	22.6	0.363	1	Wald	Metabolism	XM_005543699.1:2110
TAL1-mRNA	1.28	1.4	-1.46	4.03	2.43	0.363	16.3	0.363	1	Wald		XM_005543455.1:3194
CCR3-mRNA	-1.36	1.51	-4.32	1.6	0.39	0.05	3.04	0.372	1	Wald		NM_001047140.1:543
NLRP3-mRNA	1.52	1.71	-1.84	4.87	2.86	0.28	29.2	0.379	1	Wald		XM_005539576.1:2196
IL23A-mRNA	-1.52	1.72	-4.9	1.85	0.348	0.0335	3.61	0.38	1	Wald	Interleukin Signaling	NM_001194669.1:400
CMKLR1-mRNA	1.44	1.64	-1.77	4.65	2.71	0.292	25.2	0.383	1	Wald		XM_005572139.1:3939
TNF-mRNA	1.45	1.66	-1.8	4.71	2.74	0.287	26.2	0.384	1	Wald	Death Receptor Signaling, NF-kB	NM_001047149.1:195
PLAUR-mRNA	0.874	1	-1.09	2.84	1.83	0.47	7.15	0.386	1	Wald		XM_001106634.2:532
EOMES-mRNA	-1.33	1.55	-4.37	1.72	0.399	0.0484	3.29	0.397	1	Wald		XM_005545584.1:1990
BATF-mRNA	1.67	1.98	-2.22	5.56	3.18	0.214	47	0.404	1	Wald		XM_005561820.1:826
MAP3K1-mRNA	-0.141	0.168	-0.471	0.189	0.907	0.721	1.14	0.406	1	lm.nb	Fc Receptor Signaling, Interferon Signaling, MAPK Signaling, TLR Signaling	XM_002804368.1:3465
BCL3-mRNA	1.3	1.56	-1.75	4.35	2.46	0.297	20.4	0.407	1	Wald		XM_001109319.2:329
LILRB3-mRNA	1.01	1.22	-1.37	3.39	2.01	0.386	10.5	0.41	1	Wald	Adaptive Immunity	XM_015125531.1:652
HLA-A-mRNA	0.852	1.05	-1.2	2.9	1.8	0.436	7.48	0.419	1	lm.nb	Adaptive Immunity, Interferon Signaling	NM_001171838.1:235
GATA3-mRNA	-1.4	1.76	-4.85	2.05	0.38	0.0348	4.15	0.43	1	Wald		XM_005564600.1:1760
CEACAM3-mRNA	0.76	0.962	-1.13	2.65	1.69	0.458	6.26	0.433	1	Wald		XM_015442082.1:1254
CIITA-mRNA	-1.4	1.77	-4.88	2.08	0.379	0.034	4.22	0.433	1	Wald	Interferon Signaling	XM_001103518.2:558
IL1R1-mRNA	-0.93	1.18	-3.24	1.38	0.525	0.106	2.61	0.433	1	Wald	Interleukin Signaling	XM_005575155.1:1899
IL7-mRNA	-1.3	1.65	-4.53	1.93	0.407	0.0433	3.82	0.434	1	Wald	Interleukin Signaling	XM_005563593.1:654
CD1D-mRNA	1.29	1.64	-1.93	4.51	2.45	0.263	22.8	0.434	1	Wald		NM_001033114.1:910
GZMM-mRNA	-1.22	1.56	-4.27	1.83	0.43	0.0519	3.57	0.437	1	Wald	Complement System	XM_005595770.1:157
IRGC-mRNA	1.05	1.36	-1.61	3.7	2.06	0.327	13	0.443	1	Wald		XM_005589461.2:1059
MS4A1-mRNA	-0.354	0.465	-1.27	0.557	0.782	0.416	1.47	0.449	1	lm.nb		XM_005577709.1:708
ALOX15-mRNA	0.603	0.793	-0.951	2.16	1.52	0.517	4.46	0.45	1	lm.nb	Metabolism	XM_001094627.2:1345
DOCK9-mRNA	-1.26	1.66	-4.52	2	0.417	0.0436	3.99	0.451	1	Wald		XM_005586152.1:1971
IFNAR2-mRNA	1.03	1.37	-1.66	3.73	2.04	0.316	13.2	0.456	1	Wald	Interferon Signaling	XM_001092342.2:1272
CCR6-mRNA	-1.4	1.88	-5.1	2.29	0.378	0.0292	4.89	0.459	1	Wald		NM_001032935.1:85
CD99-mRNA	0.257	0.348	-0.424	0.939	1.2	0.745	1.92	0.462	1	lm.nb		XM_005592879.1:540
CAMP-mRNA	0.315	0.431	-0.529	1.16	1.24	0.693	2.23	0.467	1	lm.nb		NM_001033509.1:87
TNFRSF13B-mRNA	-0.892	1.22	-3.28	1.5	0.539	0.103	2.83	0.468	1	Wald	NF-kB	XM_005582995.1:465
CASP10-mRNA	1.55	2.13	-2.62	5.73	2.93	0.163	52.9	0.468	1	Wald	Death Receptor Signaling, Interferon Signaling	XM_001097804.2:1184
MMP9-mRNA	-0.341	0.474	-1.27	0.588	0.789	0.414	1.5	0.474	1	lm.nb	Extracellular matrix organization	XM_001104871.2:1515
TYK2-mRNA	-0.137	0.194	-0.516	0.243	0.91	0.699	1.18	0.483	1	lm.nb	Interferon Signaling, Interleukin Signaling, MAPK Signaling	XM_001101130.2:2645
MAP4K2-mRNA	-1.13	1.61	-4.29	2.02	0.456	0.0512	4.06	0.484	1	Wald	MAPK Signaling	XM_005595670.1:976
PPP1R12B-mRNA	-1.12	1.6	-4.26	2.02	0.46	0.0522	4.06	0.487	1	Wald	Cell Cycle	XM_001106168.2:540
PSMB7-mRNA	-0.0785	0.113	-0.3	0.143	0.947	0.812	1.1	0.489	1	lm.nb	Adaptive Immunity, Apoptosis, Cell Cycle, Fc Receptor Signaling, Interleukin Signaling, MAPK Signaling, Metabolism, NF-kB, VEGF Signaling, Wnt Signaling	XM_001083368.2:380
MAPK8-mRNA	-1.22	1.77	-4.69	2.25	0.429	0.0389	4.74	0.493	1	Wald	Apoptosis, Cellular Stress, Fc Receptor Signaling, MAPK Signaling, TLR Signaling	XM_005565179.1:2612
CFI-mRNA	-0.963	1.42	-3.74	1.81	0.513	0.0749	3.51	0.499	1	Wald	Complement System	XM_001087512.2:1008
IRF4-mRNA	-0.224	0.329	-0.87	0.422	0.856	0.547	1.34	0.499	1	lm.nb	Interferon Signaling	XM_005554181.1:1367
FCGRT-mRNA	-1.09	1.61	-4.24	2.06	0.47	0.053	4.16	0.499	1	Wald		XM_001115276.2:694
RELB-mRNA	1.22	1.8	-2.32	4.75	2.32	0.2	27	0.503	1	Wald	NF-kB	XM_001104559.2:724
SIGIRR-mRNA	-1.32	1.97	-5.18	2.55	0.401	0.0275	5.85	0.506	1	Wald	TLR Signaling	XM_005576724.1:1856
RELA-mRNA	1.04	1.57	-2.04	4.12	2.06	0.244	17.3	0.51	1	Wald	Adaptive Immunity, Cellular Stress, Fc Receptor Signaling, Innate Immunity, Interferon Signaling, Interleukin Signaling, TLR Signaling	XM_005577248.1:1689
HRAS-mRNA	-1.07	1.63	-4.26	2.12	0.476	0.0522	4.34	0.513	1	Wald	Adaptive Immunity, Fc Receptor Signaling, Interleukin Signaling, MAPK Signaling, VEGF Signaling	XM_005576732.1:297
LTB4R-mRNA	0.742	1.14	-1.49	2.98	1.67	0.356	7.87	0.517	1	Wald		XM_001114016.2:262
CCR2-mRNA	0.159	0.246	-0.322	0.641	1.12	0.8	1.56	0.519	1	lm.nb		NM_001032806.1:40
CD48-mRNA	0.112	0.174	-0.228	0.452	1.08	0.854	1.37	0.521	1	lm.nb		XM_005541239.1:597
CD9-mRNA	0.161	0.251	-0.33	0.653	1.12	0.795	1.57	0.523	1	lm.nb		XM_005569889.1:719
TLR8-mRNA	0.207	0.322	-0.425	0.838	1.15	0.745	1.79	0.524	1	lm.nb	TLR Signaling	NM_001130427.1:120
BLK-mRNA	-0.826	1.3	-3.37	1.71	0.564	0.097	3.28	0.526	1	Wald	Adaptive Immunity	XM_005562580.1:711
TIGIT-mRNA	-0.286	0.449	-1.17	0.594	0.82	0.446	1.51	0.527	1	lm.nb		XM_005548101.1:411
JUN-mRNA	0.216	0.34	-0.45	0.883	1.16	0.732	1.84	0.527	1	lm.nb	Cellular Stress, Fc Receptor Signaling, MAPK Signaling, TLR Signaling	XM_005543232.1:1008
MAP4K4-mRNA	0.24	0.396	-0.536	1.02	1.18	0.69	2.02	0.546	1	lm.nb	Cellular Stress, MAPK Signaling	XM_005575143.1:2011
SKI-mRNA	-1.05	1.75	-4.48	2.38	0.483	0.0448	5.21	0.551	1	Wald		XM_001086434.1:222
CUL9-mRNA	-1.3	2.19	-5.59	2.98	0.405	0.0208	7.9	0.553	1	Wald		XM_002808385.1:2474
PDGFRB-mRNA	-0.784	1.32	-3.37	1.8	0.581	0.0971	3.47	0.554	1	Wald	Adaptive Immunity, Fc Receptor Signaling, Interleukin Signaling, MAPK Signaling, VEGF Signaling	XM_005558242.1:2141
HSPB2-mRNA	1.08	1.84	-2.52	4.68	2.12	0.174	25.7	0.558	1	Wald		XM_005579610.1:435
CD2-mRNA	-1.01	1.74	-4.42	2.4	0.496	0.0466	5.27	0.563	1	Wald		NM_001283777.1:636
SELPLG-mRNA	0.164	0.286	-0.397	0.726	1.12	0.76	1.65	0.568	1	lm.nb		XM_005572152.1:1151
IL27-mRNA	0.804	1.41	-1.96	3.57	1.75	0.257	11.8	0.571	1	Wald	Interleukin Signaling	XM_001097165.2:172
SMAD5-mRNA	-1.21	2.15	-5.43	3.01	0.432	0.0232	8.06	0.576	1	Wald		XM_005557849.1:212
NFKB2-mRNA	0.888	1.59	-2.22	4	1.85	0.214	16	0.578	1	Wald	Innate Immunity, Interferon Signaling, Interleukin Signaling, NF-kB, TLR Signaling	XM_001104566.2:905
ITGAX-mRNA	0.8	1.44	-2.02	3.62	1.74	0.247	12.3	0.58	1	Wald	Extracellular matrix organization	XM_005591741.1:2025
MEF2C-mRNA	-0.962	1.73	-4.36	2.44	0.513	0.0488	5.41	0.581	1	Wald	TLR Signaling	XM_001086519.1:1210
CCR5-mRNA	0.955	1.75	-2.48	4.39	1.94	0.179	21	0.588	1	Wald		XM_005546902.1:1188
CMA1-mRNA	-0.746	1.42	-3.53	2.04	0.596	0.0865	4.11	0.601	1	Wald	Extracellular matrix organization	NM_001285192.1:191
CYSLTR2-mRNA	-0.721	1.38	-3.42	1.98	0.607	0.0933	3.95	0.603	1	Wald		XM_005585841.1:592
CD36-mRNA	-0.438	0.84	-2.08	1.21	0.738	0.236	2.31	0.603	1	Wald	Adaptive Immunity, Metabolism, TLR Signaling	NM_001032913.1:1240
CD8A-mRNA	-1.13	2.19	-5.43	3.16	0.456	0.0233	8.96	0.607	1	Wald	Adaptive Immunity	XM_001092778.2:630
ICOSLG-mRNA	-0.587	1.15	-2.83	1.66	0.666	0.14	3.16	0.61	1	Wald	Adaptive Immunity	XM_002803112.1:150
KIR3DL2-mRNA	-0.641	1.25	-3.1	1.82	0.641	0.117	3.52	0.611	1	Wald	Adaptive Immunity	XM_005595311.1:1444
TNFSF13-mRNA	0.937	1.86	-2.72	4.59	1.91	0.152	24.1	0.617	1	Wald	NF-kB	XM_005582760.2:625
TRAF5-mRNA	-1.04	2.07	-5.09	3.02	0.487	0.0293	8.12	0.618	1	Wald		XM_005540752.1:1091
KIR3DS1-mRNA	0.397	0.804	-1.18	1.97	1.32	0.442	3.92	0.623	1	Wald		XM_005595313.1:851
PTGS1-mRNA	0.743	1.51	-2.21	3.69	1.67	0.216	12.9	0.623	1	Wald	Metabolism	XM_005580874.1:1122
IL18R1-mRNA	0.688	1.4	-2.05	3.43	1.61	0.242	10.7	0.624	1	Wald	Interleukin Signaling	XM_002799354.1:1245
STAT4-mRNA	-1.04	2.22	-5.39	3.31	0.486	0.0238	9.94	0.641	1	Wald		XM_001082561.2:2220
MAF-mRNA	-0.953	2.06	-5	3.09	0.516	0.0313	8.52	0.646	1	Wald		XM_005592863.1:782
TNFRSF13C-mRNA	-0.921	2	-4.84	2.99	0.528	0.035	7.96	0.646	1	Wald	NF-kB	XM_001101623.2:356
TNFRSF17-mRNA	-0.552	1.2	-2.9	1.8	0.682	0.134	3.47	0.647	1	Wald	NF-kB	XM_001106826.2:204
TCF4-mRNA	0.762	1.69	-2.55	4.07	1.7	0.171	16.8	0.653	1	Wald		XM_005586613.1:2123
CASP3-mRNA	-0.106	0.236	-0.568	0.357	0.929	0.674	1.28	0.655	1	lm.nb	Apoptosis, Extracellular matrix organization	NM_001284835.1:670
RAPGEF2-mRNA	-0.729	1.63	-3.92	2.46	0.603	0.0662	5.5	0.656	1	Wald	Fc Receptor Signaling, Interleukin Signaling, MAPK Signaling, VEGF Signaling	XM_001093090.2:3725
CD19-mRNA	-0.633	1.42	-3.42	2.15	0.645	0.0933	4.45	0.658	1	Wald	Adaptive Immunity, Fc Receptor Signaling	XM_001103043.2:655
PTGIR-mRNA	0.901	2.03	-3.07	4.88	1.87	0.119	29.4	0.658	1	Wald		XM_005589661.1:920
BAX-mRNA	0.066	0.15	-0.229	0.361	1.05	0.853	1.28	0.662	1	lm.nb	Apoptosis	XM_005589832.1:340
RPS6KA5-mRNA	0.89	2.07	-3.16	4.94	1.85	0.112	30.7	0.668	1	Wald	TLR Signaling	XM_001088246.2:1243
CD79B-mRNA	-0.968	2.29	-5.45	3.52	0.511	0.0228	11.5	0.674	1	Wald	Adaptive Immunity	XM_005584687.1:260
C4A-mRNA	0.635	1.51	-2.32	3.59	1.55	0.2	12.1	0.675	1	Wald	Complement System	XM_002805966.1:1627
GFI1-mRNA	-0.644	1.55	-3.68	2.39	0.64	0.078	5.25	0.679	1	Wald		XM_005542722.1:1019
ITGB1-mRNA	0.0677	0.165	-0.257	0.392	1.05	0.837	1.31	0.684	1	lm.nb	Adaptive Immunity, Extracellular matrix organization	XM_002805609.1:1430
CD83-mRNA	-0.683	1.67	-3.96	2.59	0.623	0.0642	6.04	0.684	1	Wald		XM_005553991.1:694
TOLLIP-mRNA	1.04	2.58	-4.02	6.11	2.06	0.0615	68.9	0.688	1	Wald	Interleukin Signaling	XM_005576837.1:609
CCR7-mRNA	-0.703	1.76	-4.15	2.75	0.614	0.0562	6.71	0.691	1	Wald		NM_001032884.1:178
NOD1-mRNA	0.981	2.52	-3.97	5.93	1.97	0.064	60.9	0.699	1	Wald	Interleukin Signaling, TLR Signaling	XM_005549884.1:2719
CD40LG-mRNA	-0.751	1.95	-4.58	3.08	0.594	0.0417	8.45	0.702	1	Wald	Adaptive Immunity, NF-kB	NM_001032839.1:669
TGFB1-mRNA	0.0621	0.162	-0.255	0.379	1.04	0.838	1.3	0.702	1	lm.nb	Extracellular matrix organization	XM_005589339.1:1170
TRAF1-mRNA	-0.854	2.25	-5.27	3.56	0.553	0.026	11.8	0.706	1	Wald	Death Receptor Signaling	XM_001095862.2:983
KEAP1-mRNA	-0.578	1.54	-3.59	2.44	0.67	0.0828	5.42	0.708	1	Wald	Adaptive Immunity	XM_001105867.2:605
IFNAR1-mRNA	0.823	2.23	-3.54	5.18	1.77	0.0861	36.4	0.713	1	Wald	Interferon Signaling	XM_001092098.1:143
CFH-mRNA	-0.611	1.65	-3.85	2.63	0.655	0.0692	6.2	0.713	1	Wald	Complement System	XM_001111875.2:484
IL21R-mRNA	-0.122	0.334	-0.778	0.533	0.919	0.583	1.45	0.715	1	lm.nb	Interleukin Signaling	XM_001094102.2:295
MAP2K6-mRNA	-1.12	3.08	-7.16	4.92	0.46	0.00698	30.3	0.717	1	Wald	Cellular Stress, Interleukin Signaling, MAPK Signaling, TLR Signaling	NM_001261706.1:1132
CRADD-mRNA	-0.521	1.44	-3.35	2.31	0.697	0.0983	4.94	0.719	1	Wald		XM_005571871.1:694
TP53-mRNA	-0.687	1.95	-4.5	3.13	0.621	0.0442	8.74	0.725	1	Wald	Apoptosis, Cell Cycle, Cellular Stress	XM_005582787.1:1006
CXCL2-mRNA	-0.362	1.03	-2.38	1.66	0.778	0.192	3.15	0.726	1	Wald		XM_001092240.2:156
IL12RB1-mRNA	0.611	1.74	-2.8	4.02	1.53	0.143	16.3	0.727	1	Wald	Interleukin Signaling	XM_001115186.2:1312
TCF7-mRNA	-0.531	1.53	-3.53	2.46	0.692	0.0868	5.52	0.729	1	Wald	Wnt Signaling	XM_005595987.1:820
IRAK2-mRNA	0.828	2.39	-3.87	5.52	1.77	0.0686	45.9	0.731	1	Wald	Interleukin Signaling, TLR Signaling	XM_001090790.2:595
CFB-mRNA	0.46	1.33	-2.15	3.07	1.38	0.226	8.39	0.731	1	Wald	Complement System	XM_001113553.2:3014
IFNB1-mRNA	0.482	1.42	-2.3	3.26	1.4	0.204	9.58	0.735	1	Wald	Cellular Stress, Interferon Signaling	NM_001135795.1:272
CFP-mRNA	0.0933	0.275	-0.446	0.632	1.07	0.734	1.55	0.736	1	lm.nb	Complement System	XM_005593429.1:1073
CD40-mRNA	-0.616	1.82	-4.18	2.94	0.652	0.0553	7.69	0.736	1	Wald	Adaptive Immunity, NF-kB	XM_001104255.1:180
PAX5-mRNA	-0.566	1.67	-3.85	2.71	0.675	0.0696	6.56	0.736	1	Wald		XM_005581286.1:699
THBS1-mRNA	-0.135	0.403	-0.925	0.654	0.911	0.527	1.57	0.738	1	lm.nb	Extracellular matrix organization	XM_001093770.2:2670
SMAD7-mRNA	0.994	3	-4.88	6.87	1.99	0.034	117	0.741	1	Wald		XM_005586745.1:1886
NFATC2-mRNA	-0.69	2.08	-4.77	3.39	0.62	0.0367	10.5	0.741	1	Wald	Fc Receptor Signaling	XM_005569356.1:2090
CD28-mRNA	-0.993	3.07	-7.01	5.03	0.502	0.00775	32.6	0.747	1	Wald	Adaptive Immunity, Fc Receptor Signaling	NM_001042641.2:145
MS4A2-mRNA	-0.393	1.22	-2.78	1.99	0.762	0.146	3.98	0.748	1	Wald	Fc Receptor Signaling	XM_005577736.1:657
ICAM3-mRNA	0.518	1.6	-2.63	3.66	1.43	0.162	12.7	0.748	1	Wald	Adaptive Immunity, Extracellular matrix organization	NM_001195749.1:233
CLEC6A-mRNA	0.568	1.76	-2.89	4.03	1.48	0.135	16.3	0.749	1	Wald		XM_005570039.1:339
MBP-mRNA	0.439	1.37	-2.25	3.13	1.36	0.21	8.76	0.75	1	Wald		XM_001098960.2:707
ATG7-mRNA	0.615	1.93	-3.16	4.39	1.53	0.112	21	0.751	1	Wald	Adaptive Immunity, Cellular Stress	NM_001265972.1:136
JAK1-mRNA	0.0411	0.129	-0.212	0.294	1.03	0.863	1.23	0.751	1	lm.nb	Fc Receptor Signaling, Interferon Signaling, Interleukin Signaling, MAPK Signaling, VEGF Signaling	XM_005543157.1:1294
IL4R-mRNA	0.509	1.61	-2.64	3.66	1.42	0.16	12.6	0.753	1	Wald	Interleukin Signaling	XM_001093763.2:655
CEACAM1-mRNA	-0.342	1.08	-2.47	1.78	0.789	0.181	3.45	0.754	1	Wald	Extracellular matrix organization	XM_005589369.1:1624
BTLA-mRNA	-0.882	2.82	-6.41	4.65	0.543	0.0117	25.1	0.756	1	Wald	Adaptive Immunity	XM_005548166.1:1134
BAD-mRNA	-0.556	1.81	-4.1	2.99	0.68	0.0581	7.96	0.76	1	Wald	Adaptive Immunity, Apoptosis, Fc Receptor Signaling	XM_005577426.2:425
LAG3-mRNA	-0.327	1.07	-2.42	1.76	0.797	0.187	3.4	0.76	1	Wald		XM_005569954.1:1283
CXCR3-mRNA	-0.564	1.91	-4.31	3.18	0.677	0.0505	9.07	0.769	1	Wald		XM_005593931.1:680
POU2F2-mRNA	0.606	2.07	-3.44	4.66	1.52	0.0919	25.2	0.77	1	Wald		XM_002808195.1:1136
TRAF2-mRNA	-0.469	1.61	-3.62	2.68	0.723	0.0815	6.4	0.771	1	Wald	Apoptosis, Death Receptor Signaling, Interferon Signaling, NF-kB	XM_005580376.1:1555
CSF1R-mRNA	-0.104	0.363	-0.815	0.606	0.93	0.568	1.52	0.774	1	lm.nb		XM_001107711.2:2036
PLAU-mRNA	0.296	1.05	-1.76	2.35	1.23	0.295	5.11	0.779	1	Wald		XM_005565444.1:1078
IL29-mRNA	0.513	1.93	-3.28	4.3	1.43	0.103	19.8	0.792	1	Wald	Interleukin Signaling	XM_001085768.2:255
FADD-mRNA	0.694	2.63	-4.47	5.86	1.62	0.0452	58	0.793	1	Wald	Apoptosis, Death Receptor Signaling, Interferon Signaling, TLR Signaling	XM_005576969.1:596
DPP4-mRNA	-1	3.83	-8.51	6.5	0.498	0.00274	90.7	0.794	1	Wald		NM_001039190.1:805
CEACAM6-mRNA	0.369	1.41	-2.39	3.13	1.29	0.19	8.76	0.794	1	Wald	Extracellular matrix organization	XM_005589431.1:670
GNAQ-mRNA	-0.0923	0.36	-0.797	0.613	0.938	0.575	1.53	0.798	1	lm.nb	Metabolism	XM_005581977.1:642
HMGB2-mRNA	-0.0597	0.233	-0.516	0.397	0.959	0.699	1.32	0.799	1	lm.nb	Apoptosis	XM_005556312.1:369
IRAK4-mRNA	1.06	4.16	-7.09	9.22	2.09	0.00734	595	0.799	1	Wald	Interleukin Signaling, TLR Signaling	NM_001136101.1:810
C4B-mRNA	0.327	1.28	-2.19	2.85	1.25	0.219	7.19	0.8	1	Wald	Complement System	XM_005553435.1:1550
NCAM1-mRNA	-0.391	1.55	-3.44	2.66	0.762	0.0922	6.3	0.802	1	Wald	Extracellular matrix organization, Fc Receptor Signaling, Interferon Signaling, Interleukin Signaling, MAPK Signaling, VEGF Signaling	XM_005579655.1:1488
IKZF2-mRNA	0.441	1.76	-3	3.88	1.36	0.125	14.8	0.803	1	Wald		XM_001083114.2:935
BCL10-mRNA	0.478	1.92	-3.29	4.24	1.39	0.102	18.9	0.804	1	Wald	Adaptive Immunity, Fc Receptor Signaling	XM_005542846.1:722
CARD9-mRNA	0.357	1.43	-2.45	3.17	1.28	0.182	8.99	0.804	1	Wald		XM_001095549.2:1126
RHOA-mRNA	0.0364	0.147	-0.252	0.325	1.03	0.839	1.25	0.806	1	lm.nb	VEGF Signaling, Wnt Signaling	XM_001094831.2:315
HFE-mRNA	0.342	1.39	-2.38	3.06	1.27	0.192	8.36	0.806	1	Wald		XM_005553872.1:400
CXCL12-mRNA	0.243	0.994	-1.71	2.19	1.18	0.307	4.57	0.808	1	Wald		NM_001032934.1:90
CD4-mRNA	-0.361	1.53	-3.37	2.64	0.779	0.0971	6.25	0.815	1	Wald	Adaptive Immunity	NM_001042662.1:796
GTF3C1-mRNA	-0.465	1.99	-4.37	3.44	0.724	0.0484	10.8	0.816	1	Wald		XM_005591522.1:4642
CXCL3-mRNA	0.343	1.47	-2.54	3.23	1.27	0.171	9.39	0.817	1	Wald		NM_001032879.1:202
SLAMF6-mRNA	-0.438	1.89	-4.15	3.27	0.738	0.0564	9.66	0.818	1	Wald	Adaptive Immunity	XM_005541247.1:658
TNFRSF14-mRNA	0.502	2.18	-3.77	4.78	1.42	0.0731	27.4	0.819	1	Wald	Adaptive Immunity, NF-kB	NM_001043357.1:107
CCL26-mRNA	-0.327	1.46	-3.19	2.54	0.797	0.11	5.8	0.824	1	Wald		XM_001109808.2:20
MEF2BNB-mRNA	0.422	1.91	-3.32	4.17	1.34	0.0999	18	0.826	1	Wald		XM_005588524.1:344
TIRAP-mRNA	-0.419	1.91	-4.16	3.33	0.748	0.0558	10	0.827	1	Wald	TLR Signaling	NM_001130435.1:155
CCL24-mRNA	-0.238	1.11	-2.41	1.93	0.848	0.189	3.81	0.83	1	Wald		NM_001194459.1:124
PDCD1-mRNA	-0.256	1.2	-2.6	2.09	0.837	0.164	4.26	0.831	1	Wald	Adaptive Immunity	NM_001114358.1:201
CCL22-mRNA	0.21	0.987	-1.72	2.14	1.16	0.303	4.42	0.832	1	Wald		XM_005592030.1:806
IKBKB-mRNA	-0.508	2.4	-5.22	4.2	0.703	0.0268	18.4	0.833	1	Wald	Adaptive Immunity, Death Receptor Signaling, Fc Receptor Signaling, Innate Immunity, Interferon Signaling, Interleukin Signaling, NF-kB, TLR Signaling	XM_001096913.2:870
PSMC2-mRNA	0.76	3.62	-6.33	7.85	1.69	0.0125	230	0.834	1	Wald	Adaptive Immunity, Apoptosis, Cell Cycle, Fc Receptor Signaling, Interleukin Signaling, MAPK Signaling, Metabolism, NF-kB, VEGF Signaling, Wnt Signaling	XM_005550431.1:982
TRADD-mRNA	0.418	2.03	-3.56	4.39	1.34	0.0849	21	0.837	1	Wald	Apoptosis, Death Receptor Signaling	XM_005592202.1:494
IL10-mRNA	0.268	1.3	-2.29	2.82	1.2	0.205	7.07	0.838	1	Wald		XM_005540653.1:448
ABL1-mRNA	0.322	1.58	-2.78	3.42	1.25	0.146	10.7	0.839	1	Wald		XM_005580623.1:1470
TFRC-mRNA	0.377	1.85	-3.26	4.01	1.3	0.105	16.1	0.839	1	Wald		XM_005545258.1:2141
IKBKAP-mRNA	-0.71	3.55	-7.68	6.26	0.611	0.00489	76.4	0.842	1	Wald	NF-kB	XM_005581114.1:2077
TNFRSF4-mRNA	-0.349	1.75	-3.78	3.09	0.785	0.0726	8.49	0.843	1	Wald	NF-kB	XM_005545122.1:233
CCR1-mRNA	0.281	1.42	-2.49	3.06	1.22	0.178	8.31	0.843	1	Wald		NM_001032858.1:466
CCL13-mRNA	0.266	1.36	-2.41	2.94	1.2	0.189	7.66	0.846	1	Wald		XM_001113462.2:177
PTK2-mRNA	0.466	2.4	-4.25	5.18	1.38	0.0527	36.2	0.847	1	Wald	Apoptosis, Fc Receptor Signaling, Interleukin Signaling, MAPK Signaling, VEGF Signaling	XM_001093060.2:843
DAXX-mRNA	0.55	2.85	-5.03	6.13	1.46	0.0305	70.2	0.848	1	Wald		XM_001109244.2:1815
IL11RA-mRNA	-0.533	2.83	-6.07	5.01	0.691	0.0149	32.1	0.851	1	Wald	Interleukin Signaling	XM_005581441.1:642
CD22-mRNA	-0.298	1.59	-3.41	2.81	0.814	0.0942	7.03	0.852	1	Wald	Adaptive Immunity	XM_001111493.1:2450
TRAF3-mRNA	0.404	2.18	-3.86	4.67	1.32	0.0688	25.4	0.853	1	Wald	Interferon Signaling, NF-kB, TLR Signaling	XM_005562258.1:431
TGFBR2-mRNA	0.0536	0.293	-0.52	0.627	1.04	0.697	1.54	0.855	1	lm.nb		XM_005545564.1:1761
MEF2D-mRNA	-0.351	1.93	-4.13	3.42	0.784	0.0573	10.7	0.856	1	Wald		XM_005541443.1:2469
USP9Y-mRNA	-0.0387	0.221	-0.471	0.394	0.974	0.721	1.31	0.861	1	lm.nb		XM_005593318.1:2450
VCAM1-mRNA	-0.191	1.11	-2.36	1.98	0.876	0.194	3.95	0.864	1	Wald	Adaptive Immunity, Extracellular matrix organization, Interferon Signaling	XM_005542580.1:955
CD207-mRNA	-0.233	1.36	-2.89	2.43	0.851	0.135	5.37	0.864	1	Wald	Adaptive Immunity	XM_005575643.2:659
PRKCA-mRNA	-0.593	3.46	-7.38	6.2	0.663	0.006	73.3	0.865	1	Wald	Cell Cycle, Extracellular matrix organization, Metabolism, VEGF Signaling, Wnt Signaling	XM_005584740.1:2902
ATG16L1-mRNA	-0.364	2.13	-4.54	3.81	0.777	0.0431	14	0.865	1	Wald	Cellular Stress	XM_005574649.1:1754
ENTPD1-mRNA	0.301	1.77	-3.18	3.78	1.23	0.111	13.7	0.866	1	Wald		XM_002805770.1:1254
TNFSF12-mRNA	-0.305	1.81	-3.84	3.23	0.809	0.0696	9.41	0.866	1	Wald	NF-kB	NM_001205135.1:280
MAP3K9-mRNA	-0.238	1.42	-3.01	2.54	0.848	0.124	5.81	0.867	1	Wald	MAPK Signaling	XM_005561663.1:1933
LTB4R2-mRNA	-0.236	1.41	-2.99	2.52	0.849	0.126	5.73	0.867	1	Wald		XM_001113942.2:1007
MALT1-mRNA	-0.403	2.43	-5.16	4.36	0.757	0.0279	20.5	0.869	1	Wald	Adaptive Immunity, Fc Receptor Signaling	XM_005586570.1:1344
FXYD2-mRNA	0.244	1.5	-2.69	3.18	1.18	0.155	9.04	0.871	1	Wald		XM_005579768.1:626
HAVCR2-mRNA	0.161	0.988	-1.78	2.1	1.12	0.292	4.28	0.871	1	Wald	Interleukin Signaling	XM_005558381.1:529
BTK-mRNA	0.373	2.34	-4.21	4.96	1.3	0.054	31	0.874	1	Wald	Adaptive Immunity, Fc Receptor Signaling, TLR Signaling	XM_002806330.1:1175
IL15-mRNA	0.374	2.35	-4.23	4.98	1.3	0.0531	31.6	0.874	1	Wald	Interleukin Signaling	NM_001044731.1:113
AICDA-mRNA	0.285	1.8	-3.24	3.81	1.22	0.106	14.1	0.874	1	Wald		XM_005570042.1:942
TNFSF4-mRNA	-0.218	1.38	-2.92	2.48	0.86	0.132	5.59	0.875	1	Wald	NF-kB	XM_005540021.1:1004
MAPKAPK5-mRNA	0.324	2.05	-3.7	4.35	1.25	0.0768	20.4	0.875	1	Wald	Cellular Stress, MAPK Signaling	XM_001102910.2:1015
LAMP3-mRNA	-0.269	1.73	-3.65	3.12	0.83	0.0795	8.67	0.877	1	Wald		XM_005546488.1:987
TRAF6-mRNA	0.299	1.94	-3.5	4.09	1.23	0.0887	17.1	0.878	1	Wald	Adaptive Immunity, Fc Receptor Signaling, Interferon Signaling, Interleukin Signaling, TLR Signaling	XM_005578173.1:1458
HDAC4-mRNA	0.311	2.03	-3.67	4.29	1.24	0.0784	19.6	0.879	1	Wald		XM_005574802.1:2433
GNGT1-mRNA	-0.243	1.61	-3.4	2.91	0.845	0.0949	7.52	0.88	1	Wald	Metabolism, Wnt Signaling	XM_005550208.1:194
PDGFB-mRNA	0.219	1.47	-2.65	3.09	1.16	0.159	8.53	0.882	1	Wald	Adaptive Immunity, Extracellular matrix organization, Fc Receptor Signaling, Interleukin Signaling, MAPK Signaling, VEGF Signaling	XM_005567244.1:2051
PTGFR-mRNA	0.21	1.41	-2.55	2.97	1.16	0.17	7.86	0.882	1	Wald		XM_005542941.1:1071
TNFSF14-mRNA	-0.176	1.18	-2.48	2.13	0.885	0.179	4.39	0.882	1	Wald	NF-kB	XM_015122635.1:389
ITGA5-mRNA	0.0581	0.392	-0.71	0.826	1.04	0.611	1.77	0.883	1	lm.nb	Extracellular matrix organization	XM_001110116.2:2435
CCL1-mRNA	0.173	1.18	-2.14	2.49	1.13	0.227	5.61	0.884	1	Wald		NM_001032849.1:166
SMAD3-mRNA	0.418	2.86	-5.19	6.02	1.34	0.0274	65.1	0.884	1	Wald		XM_005559876.1:1523
ZEB1-mRNA	0.333	2.38	-4.34	5	1.26	0.0495	32.1	0.889	1	Wald		XM_005564912.2:2675
JAK3-mRNA	0.209	1.54	-2.82	3.23	1.16	0.142	9.4	0.893	1	Wald	Fc Receptor Signaling, Interleukin Signaling, MAPK Signaling, VEGF Signaling	XM_001115037.2:2516
TNFSF15-mRNA	0.179	1.34	-2.44	2.8	1.13	0.184	6.98	0.894	1	Wald	NF-kB	NM_001194132.1:495
NOTCH1-mRNA	-0.241	1.85	-3.87	3.39	0.846	0.0683	10.5	0.897	1	Wald		XM_001116824.1:174
C9-mRNA	-0.222	1.79	-3.73	3.28	0.858	0.0756	9.73	0.902	1	Wald	Complement System	XM_001084671.2:595
CHUK-mRNA	0.0238	0.194	-0.356	0.404	1.02	0.781	1.32	0.903	1	lm.nb	Adaptive Immunity, Death Receptor Signaling, Fc Receptor Signaling, Innate Immunity, Interferon Signaling, Interleukin Signaling, NF-kB, TLR Signaling	XM_005566180.1:1561
ITGA6-mRNA	-0.344	2.85	-5.93	5.24	0.788	0.0164	37.8	0.904	1	Wald	Extracellular matrix organization	XM_001086200.2:605
CXCL1-mRNA	0.152	1.26	-2.32	2.63	1.11	0.2	6.17	0.904	1	Wald		NM_001283494.1:51
PLA2G4A-mRNA	0.239	2.04	-3.75	4.23	1.18	0.0741	18.8	0.907	1	Wald	Metabolism	XM_005540257.1:711
ITLN2-mRNA	-0.147	1.25	-2.6	2.31	0.903	0.164	4.96	0.907	1	Wald		XM_005545159.1:713
RUNX1-mRNA	-0.265	2.32	-4.81	4.28	0.832	0.0357	19.4	0.909	1	Wald		XM_005548734.1:611
REPS1-mRNA	-0.467	4.09	-8.48	7.55	0.723	0.00279	187	0.909	1	Wald		XM_005551982.1:1536
MYC-mRNA	-0.248	2.18	-4.52	4.02	0.842	0.0436	16.3	0.91	1	Wald	Cell Cycle, MAPK Signaling, Wnt Signaling	NM_001142873.1:1200
MAFG-mRNA	0.261	2.3	-4.26	4.78	1.2	0.0523	27.4	0.91	1	Wald		XM_005585281.1:3773
CD80-mRNA	0.165	1.46	-2.69	3.02	1.12	0.155	8.1	0.91	1	Wald	Adaptive Immunity, Fc Receptor Signaling	NM_001042642.1:320
IFNA2-mRNA	-0.171	1.55	-3.2	2.86	0.888	0.109	7.26	0.912	1	Wald	Interferon Signaling	NM_001135794.1:330
TGFB2-mRNA	0.145	1.33	-2.46	2.75	1.11	0.182	6.72	0.913	1	Wald	Extracellular matrix organization	XM_005540874.1:1913
STAT6-mRNA	0.0165	0.152	-0.281	0.314	1.01	0.823	1.24	0.914	1	lm.nb	Innate Immunity	XM_005571286.1:1881
IKBKE-mRNA	-0.191	1.78	-3.68	3.3	0.876	0.0779	9.85	0.915	1	Wald	Interferon Signaling, NF-kB, TLR Signaling	XM_005540634.1:1473
PLA2G6-mRNA	-0.146	1.36	-2.82	2.53	0.904	0.141	5.77	0.915	1	Wald	Metabolism	XM_002798388.1:2066
PECAM1-mRNA	0.0254	0.241	-0.447	0.498	1.02	0.734	1.41	0.916	1	lm.nb	Extracellular matrix organization	XM_005584700.1:1356
MAP3K7-mRNA	-0.226	2.28	-4.7	4.25	0.855	0.0385	19	0.921	1	Wald	Adaptive Immunity, Death Receptor Signaling, Fc Receptor Signaling, Interleukin Signaling, MAPK Signaling, TLR Signaling, Wnt Signaling	XM_005552337.1:1242
KLRC1-mRNA	-0.121	1.33	-2.72	2.48	0.919	0.152	5.56	0.927	1	Wald	Adaptive Immunity	NM_001284177.1:95
CLEC4E-mRNA	-0.1	1.12	-2.3	2.1	0.933	0.203	4.28	0.929	1	Wald		XM_001118423.2:173
BLNK-mRNA	-0.18	2.03	-4.15	3.79	0.883	0.0563	13.8	0.93	1	Wald	Adaptive Immunity, Interleukin Signaling	XM_001100700.2:975
IKBKG-mRNA	-0.136	1.54	-3.16	2.89	0.91	0.112	7.4	0.93	1	Wald	Adaptive Immunity, Death Receptor Signaling, Fc Receptor Signaling, Innate Immunity, Interferon Signaling, Interleukin Signaling, NF-kB, TLR Signaling	XM_005595004.1:1116
CD209-mRNA	-0.122	1.4	-2.87	2.62	0.919	0.137	6.15	0.931	1	Wald		NM_001032870.1:169
NUP107-mRNA	0.239	2.93	-5.51	5.99	1.18	0.022	63.4	0.935	1	Wald	Cell Cycle, Cellular Stress, Interferon Signaling, Metabolism	XM_005571495.1:1272
IL18-mRNA	0.175	2.16	-4.05	4.4	1.13	0.0604	21.1	0.935	1	Wald	Interleukin Signaling	XM_005579633.1:355
CD82-mRNA	0.117	1.49	-2.81	3.04	1.08	0.143	8.25	0.938	1	Wald		XM_005578126.1:713
IL33-mRNA	-0.114	1.5	-3.05	2.82	0.924	0.121	7.07	0.94	1	Wald	Interleukin Signaling	XM_005581767.2:102
CSF3-mRNA	0.1	1.33	-2.51	2.71	1.07	0.175	6.55	0.94	1	Wald		XM_001095097.2:798
TRAF4-mRNA	0.196	2.72	-5.14	5.53	1.15	0.0283	46.3	0.943	1	Wald		XM_001107048.2:1637
ITLN1-mRNA	0.0689	1.05	-1.98	2.12	1.05	0.254	4.34	0.948	1	Wald		XM_005541233.1:716
KLRF2-mRNA	0.102	1.59	-3.01	3.22	1.07	0.124	9.31	0.949	1	Wald		XM_005570092.1:616
IFNG-mRNA	-0.0704	1.12	-2.26	2.12	0.952	0.209	4.33	0.95	1	Wald	Interferon Signaling	NM_001287657.1:358
XCL1-mRNA	0.119	1.88	-3.57	3.81	1.09	0.0841	14	0.95	1	Wald		NM_001032947.1:18
ATG5-mRNA	0.171	2.78	-5.28	5.62	1.13	0.0257	49.3	0.951	1	Wald	Cellular Stress, Interferon Signaling	XM_005552246.1:766
MAP2K1-mRNA	-0.148	2.48	-5.02	4.72	0.902	0.0309	26.4	0.953	1	Wald	Fc Receptor Signaling, Interleukin Signaling, MAPK Signaling, TLR Signaling, VEGF Signaling	XM_005559865.1:912
SLAMF1-mRNA	-0.12	2.06	-4.16	3.92	0.92	0.0559	15.2	0.954	1	Wald		XM_001117605.2:526
IRF8-mRNA	0.0146	0.261	-0.497	0.526	1.01	0.709	1.44	0.955	1	lm.nb	Interferon Signaling	XM_005592710.1:1266
NFATC1-mRNA	-0.152	2.74	-5.53	5.23	0.9	0.0216	37.5	0.956	1	Wald	Fc Receptor Signaling, Wnt Signaling	XM_001087929.2:296
TBX21-mRNA	-0.014	0.261	-0.526	0.498	0.99	0.694	1.41	0.957	1	lm.nb		XM_005583510.1:744
ELK1-mRNA	0.248	4.65	-8.87	9.36	1.19	0.00214	658	0.958	1	Wald	TLR Signaling	XM_005593430.1:635
CASP2-mRNA	-0.333	6.82	-13.7	13	0.794	7.51e-05	8380	0.961	1	Wald		XM_001087704.2:405
SIRPA-mRNA	0.0205	0.432	-0.827	0.868	1.01	0.564	1.83	0.962	1	lm.nb		XM_015457667.1:1451
CD24-mRNA	0.0563	1.22	-2.34	2.45	1.04	0.198	5.46	0.963	1	Wald		XM_005552236.1:484
KIR3DL3-mRNA	-0.0482	1.24	-2.47	2.37	0.967	0.18	5.19	0.969	1	Wald		XM_005590338.1:878
CD160-mRNA	-0.0547	1.44	-2.87	2.76	0.963	0.137	6.79	0.97	1	Wald	Adaptive Immunity	XM_005542122.1:545
XCR1-mRNA	0.0526	1.54	-2.96	3.06	1.04	0.129	8.36	0.973	1	Wald		XM_001114260.1:745
FASLG-mRNA	0.0476	1.71	-3.31	3.4	1.03	0.101	10.6	0.978	1	Wald	Death Receptor Signaling, NF-kB	NM_001032838.1:495
CCL20-mRNA	-0.0394	1.48	-2.94	2.86	0.973	0.131	7.25	0.979	1	Wald		NM_001032854.1:28
C8A-mRNA	-0.0299	1.44	-2.85	2.79	0.98	0.138	6.93	0.984	1	Wald	Complement System	XM_001114403.1:1445
BCAP31-mRNA	-0.0975	4.7	-9.32	9.12	0.935	0.00157	557	0.984	1	Wald	Adaptive Immunity, Apoptosis	XM_005594916.1:648
PDCD2-mRNA	-0.0341	2	-3.96	3.89	0.977	0.0641	14.9	0.986	1	Wald		XM_005551355.1:362
C8B-mRNA	0.0271	1.7	-3.31	3.37	1.02	0.101	10.3	0.987	1	Wald	Complement System	XM_001114456.2:215
CD46-mRNA	0.00473	0.299	-0.582	0.591	1	0.668	1.51	0.987	1	lm.nb	Complement System	NM_001195746.1:225
CXCL5-mRNA	-0.0259	1.68	-3.31	3.26	0.982	0.101	9.57	0.988	1	Wald		XM_001092000.3:108
CCL4-mRNA	-0.0225	1.65	-3.26	3.22	0.985	0.104	9.31	0.989	1	Wald		XM_005583502.1:354
CCR4-mRNA	-0.038	2.99	-5.89	5.82	0.974	0.0168	56.4	0.99	1	Wald		XM_005545534.1:830
MRC1-mRNA	-0.0166	1.38	-2.73	2.7	0.989	0.151	6.48	0.99	1	Wald	Adaptive Immunity	XM_005564743.1:1361
ATG10-mRNA	-0.0231	2.26	-4.46	4.41	0.984	0.0454	21.3	0.992	1	Wald	Cellular Stress	XM_001111368.2:405
LIMK1-mRNA	0.0113	1.25	-2.45	2.47	1.01	0.183	5.54	0.993	1	Wald		XM_005595495.1:2173
MAFF-mRNA	-0.0157	1.87	-3.68	3.65	0.989	0.078	12.6	0.993	1	Wald		XM_005567311.1:1380
CCL21-mRNA	-0.00792	1.53	-3	2.98	0.995	0.125	7.91	0.996	1	Wald		NM_001032855.1:97
ABCB1-mRNA	0.00644	1.41	-2.75	2.76	1	0.149	6.79	0.996	1	Wald	Metabolism	NM_001032887.1:290
TPSAB1-mRNA	0.00136	2.23	-4.37	4.37	1	0.0484	20.7	1	1	Wald	Extracellular matrix organization	XM_005590832.2:868

## Sheet: DE results - Day2
Gene	Log2 fold change	std error (log2)	Lower confidence limit (log2)	Upper confidence limit (log2)	Linear fold change	Lower confidence limit (linear)	Upper confidence limit (linear)	P-value	BY.p.value	method	Gene.sets	probe.ID
DDX58-mRNA	5.06	0.452	4.18	5.95	33.4	18.1	61.8	7.93e-17	1.82e-13	lm.nb	Interferon Signaling	XM_005581558.1:1793
OAS2-mRNA	6.09	0.544	5.02	7.16	68.1	32.5	143	8.55e-17	1.82e-13	lm.nb	Interferon Signaling	XM_005572308.1:515
OAS1-mRNA	8.08	0.731	6.65	9.51	271	100	731	1.38e-16	1.95e-13	lm.nb	Interferon Signaling	NM_001083949.1:731
MX2-mRNA	4.92	0.451	4.04	5.81	30.4	16.5	56	2.37e-16	2.37e-13	lm.nb	Interferon Signaling	XM_005548647.1:1483
IFI44-mRNA	6.48	0.595	5.31	7.64	89.1	39.7	200	2.79e-16	2.37e-13	lm.nb		XM_005542938.1:626
IFIT1-mRNA	5.07	0.476	4.13	6	33.5	17.5	63.9	6.9e-16	4.72e-13	lm.nb	Interferon Signaling	NM_001287726.1:1154
IFIT3-mRNA	6.33	0.596	5.16	7.5	80.4	35.8	181	7.78e-16	4.72e-13	lm.nb	Interferon Signaling	XM_005565907.1:776
IFI16-mRNA	2.87	0.274	2.34	3.41	7.32	5.05	10.6	1.24e-15	6.55e-13	lm.nb	Innate Immunity	XM_005541319.1:858
MX1-mRNA	5.97	0.57	4.85	7.09	62.7	28.9	136	1.39e-15	6.55e-13	lm.nb	Interferon Signaling	NM_001079693.1:1034
IFIT2-mRNA	7.67	0.737	6.23	9.12	204	74.8	555	1.82e-15	7.71e-13	lm.nb	Interferon Signaling	XM_001086302.2:1204
OASL-mRNA	6.13	0.605	4.94	7.32	70.1	30.8	160	5.36e-15	2.07e-12	lm.nb	Interferon Signaling	XM_005572424.1:1339
EIF2AK2-mRNA	3.65	0.363	2.94	4.36	12.6	7.67	20.6	7.3e-15	2.58e-12	lm.nb	Interferon Signaling	XM_015433780.1:1390
GBP1-mRNA	4.62	0.468	3.7	5.54	24.6	13	46.4	1.44e-14	4.7e-12	lm.nb	Interferon Signaling	XM_005542801.1:1863
IFIH1-mRNA	4.4	0.448	3.52	5.28	21.2	11.5	38.9	1.84e-14	5.59e-12	lm.nb	Interferon Signaling	NM_001047123.1:655
IL1RN-mRNA	5.88	0.605	4.7	7.07	59	26	134	2.62e-14	7.42e-12	lm.nb	Interleukin Signaling	XM_005575305.1:499
OAS3-mRNA	5.72	0.601	4.55	6.9	52.9	23.4	120	5.99e-14	1.59e-11	lm.nb	Interferon Signaling	XM_005572307.1:2923
TNFSF10-mRNA	4.49	0.473	3.56	5.41	22.4	11.8	42.6	6.8e-14	1.7e-11	lm.nb	Apoptosis, Death Receptor Signaling	NM_001266034.1:115
ISG20-mRNA	3.17	0.34	2.5	3.83	8.98	5.66	14.2	1.35e-13	3.18e-11	lm.nb	Interferon Signaling	XM_005560453.2:437
IRF5-mRNA	2.43	0.267	1.91	2.96	5.4	3.75	7.76	3.36e-13	7.51e-11	lm.nb	Interferon Signaling	XM_005550729.1:1158
IRF7-mRNA	4.29	0.481	3.34	5.23	19.5	10.2	37.5	7.06e-13	1.5e-10	lm.nb	Innate Immunity, Interferon Signaling, TLR Signaling	NM_001136100.1:1398
STAT2-mRNA	3.03	0.341	2.36	3.69	8.14	5.13	12.9	8.13e-13	1.57e-10	lm.nb	Interferon Signaling	XM_001115072.2:2435
CXCL10-mRNA	6.76	0.761	5.26	8.25	108	38.4	304	8.15e-13	1.57e-10	lm.nb		NM_001032892.1:169
PSMB8-mRNA	1.88	0.215	1.46	2.31	3.69	2.76	4.94	1.24e-12	2.29e-10	lm.nb	Adaptive Immunity, Apoptosis, Cell Cycle, Fc Receptor Signaling, Interferon Signaling, Interleukin Signaling, MAPK Signaling, Metabolism, NF-kB, VEGF Signaling, Wnt Signaling	XM_005553359.1:807
CASP1-mRNA	2.72	0.323	2.09	3.36	6.6	4.26	10.2	4.96e-12	8.79e-10	lm.nb	Interleukin Signaling	XM_001094943.2:1600
CD274-mRNA	4.04	0.482	3.09	4.98	16.4	8.52	31.6	6.47e-12	1.1e-09	lm.nb	Adaptive Immunity	NM_001083889.1:505
HSH2D-mRNA	2.79	0.337	2.13	3.45	6.91	4.37	10.9	9.25e-12	1.51e-09	lm.nb		XM_005588318.1:1049
STAT1-mRNA	2.51	0.304	1.92	3.11	5.71	3.78	8.64	9.62e-12	1.51e-09	lm.nb	Interferon Signaling, Interleukin Signaling	NM_001261614.1:1598
IFITM1-mRNA	2.62	0.318	2	3.24	6.16	4	9.48	1.01e-11	1.53e-09	lm.nb	Adaptive Immunity, Interferon Signaling	XM_005576718.1:454
JAK2-mRNA	2.21	0.274	1.67	2.75	4.63	3.19	6.72	2.22e-11	3.25e-09	lm.nb	Fc Receptor Signaling, Interferon Signaling, Interleukin Signaling, MAPK Signaling, VEGF Signaling	XM_005581792.1:3097
TNFSF13B-mRNA	3.24	0.416	2.43	4.06	9.47	5.38	16.7	6.52e-11	9.23e-09	lm.nb	NF-kB	XM_005586224.1:906
PSMB9-mRNA	1.7	0.219	1.27	2.13	3.24	2.41	4.36	8.52e-11	1.17e-08	lm.nb	Adaptive Immunity, Apoptosis, Cell Cycle, Fc Receptor Signaling, Interleukin Signaling, MAPK Signaling, Metabolism, NF-kB, VEGF Signaling, Wnt Signaling	NM_001283167.1:407
PYCARD-mRNA	1.78	0.233	1.33	2.24	3.45	2.51	4.73	1.12e-10	1.49e-08	lm.nb		XM_005591734.1:888
BST2-mRNA	2.4	0.314	1.78	3.02	5.28	3.44	8.09	1.3e-10	1.67e-08	lm.nb	Interferon Signaling	NM_001161666.1:64
GPR183-mRNA	-1.66	0.222	-2.1	-1.23	0.316	0.234	0.427	2.31e-10	2.89e-08	lm.nb		XM_005586155.1:427
IFNGR2-mRNA	2.44	0.326	1.8	3.08	5.43	3.49	8.46	2.39e-10	2.9e-08	lm.nb	Interferon Signaling	XM_005548806.2:830
ETS1-mRNA	-1.35	0.18	-1.7	-0.995	0.393	0.307	0.502	2.53e-10	2.93e-08	lm.nb	Cellular Stress	XM_005580142.1:2883
TAP1-mRNA	2.53	0.339	1.87	3.19	5.78	3.65	9.15	2.55e-10	2.93e-08	lm.nb	Adaptive Immunity	XM_005553361.1:970
FAS-mRNA	2.84	0.387	2.08	3.6	7.17	4.24	12.1	4.23e-10	4.61e-08	lm.nb	Death Receptor Signaling	NM_001032933.1:797
TNFAIP6-mRNA	5.75	0.783	4.22	7.29	53.9	18.6	156	4.23e-10	4.61e-08	lm.nb		XM_001083111.2:166
MKNK1-mRNA	2.21	0.301	1.62	2.8	4.61	3.06	6.95	4.71e-10	5e-08	lm.nb		XM_005543476.1:848
PSMB5-mRNA	1.12	0.156	0.815	1.43	2.18	1.76	2.69	8.73e-10	9.05e-08	lm.nb	Adaptive Immunity, Apoptosis, Cell Cycle, Fc Receptor Signaling, Interleukin Signaling, MAPK Signaling, Metabolism, NF-kB, VEGF Signaling, Wnt Signaling	NM_001260845.1:646
NFATC3-mRNA	-1.06	0.149	-1.35	-0.768	0.48	0.392	0.587	1.04e-09	1.05e-07	lm.nb	Fc Receptor Signaling	XM_005592343.1:1271
ROCK2-mRNA	1.32	0.186	0.958	1.69	2.5	1.94	3.22	1.11e-09	1.1e-07	lm.nb	VEGF Signaling	XM_005576551.1:4211
NOD2-mRNA	1.78	0.251	1.29	2.27	3.44	2.44	4.84	1.22e-09	1.17e-07	lm.nb	Interleukin Signaling, TLR Signaling	XM_005591903.1:1212
CD68-mRNA	2.42	0.344	1.75	3.09	5.35	3.36	8.54	1.46e-09	1.38e-07	lm.nb		XM_005582776.1:980
S100A8-mRNA	3.8	0.547	2.73	4.87	13.9	6.63	29.3	2.16e-09	2e-07	lm.nb		XM_005541787.1:236
S100A9-mRNA	3.61	0.529	2.57	4.65	12.2	5.95	25.1	3.55e-09	3.21e-07	lm.nb		XM_005541789.1:223
HLA-DRA-mRNA	-1.53	0.231	-1.98	-1.07	0.347	0.253	0.475	8.59e-09	7.6e-07	lm.nb	Adaptive Immunity, Interferon Signaling	NM_001134298.1:360
KLRB1-mRNA	-2.5	0.382	-3.25	-1.76	0.176	0.105	0.296	1.03e-08	8.94e-07	lm.nb	Adaptive Immunity	XM_005570085.1:377
IRAK1-mRNA	-2.27	0.353	-2.96	-1.58	0.207	0.128	0.335	1.84e-08	1.57e-06	Wald	Interleukin Signaling, TLR Signaling	XM_002806456.1:553
TAPBP-mRNA	1.14	0.178	0.792	1.49	2.21	1.73	2.81	1.96e-08	1.63e-06	lm.nb	Adaptive Immunity	XM_005553311.1:1042
RARRES3-mRNA	2.06	0.328	1.42	2.7	4.16	2.67	6.5	3.14e-08	2.56e-06	lm.nb		XM_001118373.2:324
MYD88-mRNA	1.8	0.287	1.23	2.36	3.47	2.35	5.13	3.44e-08	2.76e-06	lm.nb	Innate Immunity, Interferon Signaling, Interleukin Signaling, TLR Signaling	NM_001130681.1:602
CD74-mRNA	-1.38	0.227	-1.82	-0.931	0.385	0.283	0.524	7.73e-08	6.08e-06	lm.nb	Adaptive Immunity	XM_001099491.2:702
ITGAM-mRNA	2.28	0.377	1.54	3.02	4.85	2.91	8.1	8.1e-08	6.26e-06	lm.nb	Extracellular matrix organization, TLR Signaling	XM_005591740.1:1671
RIPK1-mRNA	1.19	0.198	0.799	1.57	2.28	1.74	2.98	9.52e-08	7.22e-06	lm.nb	Apoptosis, Death Receptor Signaling, Innate Immunity, Interferon Signaling, TLR Signaling	XM_005554158.1:1545
ANP32B-mRNA	-0.776	0.13	-1.03	-0.522	0.584	0.49	0.696	1.02e-07	7.61e-06	lm.nb		XM_005581222.1:1225
IRF1-mRNA	1.63	0.273	1.09	2.16	3.09	2.13	4.47	1.14e-07	8.38e-06	lm.nb	Interferon Signaling	XM_001104048.1:179
CYBB-mRNA	1.56	0.264	1.05	2.08	2.95	2.06	4.22	1.29e-07	9.32e-06	lm.nb	Adaptive Immunity, VEGF Signaling	XM_001083654.2:1670
BID-mRNA	1.15	0.197	0.76	1.53	2.21	1.69	2.89	1.99e-07	1.41e-05	lm.nb	Apoptosis	XM_002798280.1:1164
TNFSF8-mRNA	1.52	0.263	1	2.03	2.86	2	4.09	2.37e-07	1.65e-05	lm.nb		XM_005580959.1:769
TNFRSF1B-mRNA	1.54	0.266	1.01	2.06	2.9	2.02	4.17	2.42e-07	1.66e-05	lm.nb	NF-kB	XM_001105753.2:840
FCGR3-mRNA	2.11	0.373	1.38	2.84	4.32	2.6	7.17	3.79e-07	2.55e-05	lm.nb		NM_001283192.1:339
FCER1G-mRNA	1.41	0.25	0.915	1.89	2.65	1.89	3.72	4.26e-07	2.83e-05	lm.nb	Fc Receptor Signaling	XM_005541196.1:395
IL10RB-mRNA	1.2	0.216	0.779	1.63	2.3	1.72	3.09	5.27e-07	3.43e-05	lm.nb	Interleukin Signaling	XM_005548811.1:270
PSMB10-mRNA	0.981	0.176	0.636	1.33	1.97	1.55	2.51	5.32e-07	3.43e-05	lm.nb	Adaptive Immunity, Apoptosis, Cell Cycle, Fc Receptor Signaling, Interleukin Signaling, MAPK Signaling, Metabolism, NF-kB, VEGF Signaling, Wnt Signaling	XM_005592304.1:741
CD164-mRNA	1.33	0.239	0.861	1.8	2.52	1.82	3.48	5.5e-07	3.49e-05	lm.nb		XM_005551554.1:345
HLA-DMA-mRNA	-1.77	0.32	-2.4	-1.14	0.293	0.19	0.453	6.17e-07	3.86e-05	lm.nb		XM_005553355.1:281
CYSLTR1-mRNA	1.15	0.21	0.735	1.56	2.21	1.66	2.94	8e-07	4.93e-05	lm.nb		XM_005594006.1:885
CD27-mRNA	-1.68	0.307	-2.28	-1.07	0.313	0.206	0.475	8.16e-07	4.95e-05	lm.nb	NF-kB	XM_001104337.2:745
CX3CR1-mRNA	2.23	0.41	1.43	3.04	4.7	2.69	8.2	8.73e-07	5.23e-05	lm.nb		NM_001265871.1:834
HLA-DRB1-mRNA	-1.41	0.263	-1.93	-0.899	0.375	0.262	0.536	1.1e-06	6.49e-05	lm.nb	Adaptive Immunity, Interferon Signaling	NM_001284641.1:634
LILRA5-mRNA	1.87	0.352	1.18	2.56	3.65	2.26	5.9	1.44e-06	8.41e-05	lm.nb	Adaptive Immunity	XM_005590290.1:1094
MEF2A-mRNA	1.63	0.308	1.03	2.24	3.1	2.04	4.72	1.48e-06	8.48e-05	lm.nb	TLR Signaling	XM_005560599.1:2185
FPR2-mRNA	4.01	0.758	2.52	5.49	16.1	5.74	45.1	1.56e-06	8.81e-05	lm.nb		XM_005590140.1:712
PRKCB-mRNA	1.4	0.266	0.878	1.92	2.64	1.84	3.79	1.74e-06	9.74e-05	lm.nb	Adaptive Immunity, Cell Cycle, VEGF Signaling, Wnt Signaling	XM_001095880.2:1530
LILRA3-mRNA	2.63	0.504	1.64	3.62	6.18	3.12	12.3	2.06e-06	0.000113	lm.nb	Adaptive Immunity	NM_001040675.1:230
NFKBIA-mRNA	1.61	0.309	1.01	2.22	3.06	2.01	4.66	2.07e-06	0.000113	lm.nb	Adaptive Immunity, Fc Receptor Signaling, Innate Immunity, Interferon Signaling, NF-kB, TLR Signaling	NM_001284932.1:606
BCL2-mRNA	-1.36	0.261	-1.87	-0.849	0.389	0.273	0.555	2.1e-06	0.000113	lm.nb	Apoptosis	XM_005586524.1:612
STAT5A-mRNA	1.13	0.218	0.701	1.56	2.19	1.63	2.94	2.42e-06	0.000128	lm.nb	Interleukin Signaling	XM_001109557.2:2414
IDO1-mRNA	2.66	0.52	1.64	3.67	6.3	3.11	12.8	3.09e-06	0.000162	lm.nb	Metabolism	NM_001077483.1:133
SIGLEC1-mRNA	4.46	0.879	2.74	6.18	22	6.67	72.6	3.57e-06	0.000185	Wald	Adaptive Immunity	XM_005568446.2:2406
EGR1-mRNA	-2.75	0.544	-3.81	-1.68	0.149	0.0711	0.312	3.77e-06	0.000193	lm.nb	Interferon Signaling	XM_005557906.1:2204
CCND3-mRNA	0.889	0.176	0.543	1.23	1.85	1.46	2.35	4.02e-06	0.000203	lm.nb	Cell Cycle, MAPK Signaling	XM_005553014.1:1367
LY96-mRNA	2.46	0.492	1.49	3.42	5.5	2.82	10.7	4.69e-06	0.000234	lm.nb	Apoptosis, TLR Signaling	NM_001130432.1:327
MAP3K5-mRNA	0.904	0.182	0.548	1.26	1.87	1.46	2.4	4.96e-06	0.000245	lm.nb	Cellular Stress, MAPK Signaling	XM_002803926.1:1885
LILRB2-mRNA	1.5	0.303	0.906	2.09	2.83	1.87	4.27	5.48e-06	0.000268	lm.nb	Adaptive Immunity	XM_015441717.1:2837
MCL1-mRNA	1.43	0.288	0.861	1.99	2.69	1.82	3.97	5.6e-06	0.00027	lm.nb		NM_001266501.2:955
KCNJ2-mRNA	2.86	0.586	1.71	4.01	7.27	3.28	16.1	7.07e-06	0.000335	lm.nb		XM_005584811.1:1400
TBK1-mRNA	1.14	0.234	0.685	1.6	2.21	1.61	3.04	7.09e-06	0.000335	lm.nb	Innate Immunity, Interferon Signaling, TLR Signaling	XM_001116924.2:1385
SELL-mRNA	2.05	0.421	1.22	2.87	4.14	2.34	7.33	7.47e-06	0.000349	lm.nb	Adaptive Immunity	XM_005539939.1:626
GZMK-mRNA	-1.8	0.371	-2.53	-1.08	0.286	0.173	0.474	7.65e-06	0.000353	lm.nb		XM_005556895.1:484
SOCS3-mRNA	2.43	0.511	1.43	3.43	5.4	2.7	10.8	1.12e-05	0.00051	lm.nb	Adaptive Immunity, Interferon Signaling, Interleukin Signaling	NM_001194326.1:599
CEBPB-mRNA	1.69	0.357	0.992	2.39	3.23	1.99	5.25	1.22e-05	0.00055	lm.nb	Cellular Stress	XM_005569338.1:1730
SERPING1-mRNA	4.38	0.925	2.56	6.19	20.8	5.91	72.9	1.27e-05	0.000569	Wald		XM_001092271.2:1235
FCAR-mRNA	1.94	0.417	1.12	2.75	3.83	2.17	6.74	1.7e-05	0.000753	lm.nb		NM_001039950.1:390
CTSC-mRNA	0.867	0.187	0.5	1.23	1.82	1.41	2.35	1.81e-05	0.000795	lm.nb	Adaptive Immunity	NM_001195651.1:1020
FCGR2B-mRNA	1.6	0.346	0.922	2.28	3.03	1.9	4.85	1.84e-05	0.000796	lm.nb	Adaptive Immunity	XM_005541161.1:887
TLR6-mRNA	2.04	0.442	1.17	2.9	4.1	2.25	7.47	1.96e-05	0.00084	lm.nb	TLR Signaling	NM_001130430.1:123
ALOX15-mRNA	-3.7	0.804	-5.28	-2.12	0.0769	0.0258	0.229	1.99e-05	0.000847	lm.nb	Metabolism	XM_001094627.2:1345
LILRA2-mRNA	1.65	0.361	0.939	2.35	3.13	1.92	5.11	2.31e-05	0.00097	lm.nb	Adaptive Immunity	XM_005596068.1:724
MAX-mRNA	0.736	0.164	0.415	1.06	1.67	1.33	2.08	2.91e-05	0.00121	lm.nb	Cell Cycle	NM_001285216.1:181
S1PR1-mRNA	-1.14	0.255	-1.64	-0.643	0.453	0.32	0.641	3.14e-05	0.0013	lm.nb		XM_005542570.1:1899
ADA-mRNA	1.11	0.248	0.621	1.59	2.16	1.54	3.02	3.3e-05	0.00135	lm.nb	Metabolism	XM_001109908.2:1305
LEF1-mRNA	-1.03	0.232	-1.48	-0.573	0.491	0.358	0.672	3.62e-05	0.00146	lm.nb	Wnt Signaling	XM_005555635.1:1612
EIF2A-mRNA	-0.559	0.128	-0.809	-0.309	0.679	0.571	0.807	4.4e-05	0.00176	lm.nb		XM_005546091.2:1025
IL18RAP-mRNA	3.69	0.848	2.03	5.35	12.9	4.07	40.8	5e-05	0.00199	Wald	Interleukin Signaling	XM_005575166.1:1147
TLR2-mRNA	1.93	0.446	1.06	2.81	3.82	2.08	7.01	5.2e-05	0.00205	lm.nb	TLR Signaling	NM_001130425.1:40
B2M-mRNA	0.984	0.228	0.536	1.43	1.98	1.45	2.7	5.69e-05	0.00222	lm.nb	Adaptive Immunity, Interferon Signaling	NM_001047137.1:25
PTPN2-mRNA	0.826	0.192	0.449	1.2	1.77	1.37	2.3	5.91e-05	0.00228	lm.nb	Interferon Signaling	XM_005587248.1:320
TLR1-mRNA	1.71	0.4	0.922	2.49	3.26	1.89	5.62	6.64e-05	0.00254	lm.nb	TLR Signaling	NM_001130424.1:487
TMEM173-mRNA	1.23	0.289	0.665	1.8	2.35	1.59	3.48	6.73e-05	0.00255	lm.nb	Innate Immunity	XM_005557935.1:904
SHC1-mRNA	0.697	0.164	0.376	1.02	1.62	1.3	2.03	6.85e-05	0.00257	lm.nb	Adaptive Immunity, Fc Receptor Signaling, Interleukin Signaling, MAPK Signaling, VEGF Signaling	XM_005541642.1:2414
ITGAL-mRNA	0.764	0.18	0.412	1.12	1.7	1.33	2.17	6.9e-05	0.00257	lm.nb	Adaptive Immunity, Extracellular matrix organization	XM_001100800.2:1305
ARHGDIB-mRNA	-0.73	0.173	-1.07	-0.391	0.603	0.477	0.763	7.73e-05	0.00285	lm.nb		XM_005570240.1:356
CD3E-mRNA	-0.862	0.206	-1.27	-0.458	0.55	0.416	0.728	8.8e-05	0.00322	lm.nb	Adaptive Immunity	NM_001283615.1:236
TAGAP-mRNA	1.23	0.296	0.647	1.81	2.34	1.57	3.5	0.0001	0.00364	lm.nb		XM_005551523.1:931
ILF3-mRNA	-0.799	0.194	-1.18	-0.419	0.575	0.442	0.748	0.000107	0.00385	lm.nb	Interleukin Signaling	XM_001102411.2:495
IL1B-mRNA	1.69	0.412	0.88	2.49	3.22	1.84	5.64	0.000119	0.00426	lm.nb	Interleukin Signaling	NM_001042756.1:391
FLT3LG-mRNA	-0.712	0.174	-1.05	-0.37	0.611	0.482	0.774	0.000125	0.00443	lm.nb		XM_005589911.1:713
STAT3-mRNA	0.966	0.238	0.499	1.43	1.95	1.41	2.7	0.000136	0.00475	lm.nb	Cellular Stress, Interleukin Signaling	XM_005584241.1:1000
IRF3-mRNA	-0.529	0.13	-0.784	-0.273	0.693	0.581	0.828	0.000136	0.00475	lm.nb	Innate Immunity, Interferon Signaling, TLR Signaling	NM_001135797.1:290
TLR4-mRNA	1.83	0.452	0.946	2.72	3.56	1.93	6.58	0.000138	0.00476	lm.nb	Apoptosis, TLR Signaling	NM_001037092.1:2100
CSF3R-mRNA	1.9	0.471	0.979	2.83	3.74	1.97	7.09	0.000144	0.00495	lm.nb		XM_005543945.1:2291
RIPK2-mRNA	1.61	0.399	0.828	2.39	3.05	1.78	5.25	0.000146	0.00496	lm.nb	Adaptive Immunity, Interleukin Signaling, TLR Signaling	XM_005563661.1:895
PTGS2-mRNA	-2.36	0.591	-3.52	-1.2	0.195	0.0873	0.434	0.000166	0.0056	lm.nb	Metabolism	XM_001107538.2:1343
HIF1A-mRNA	0.95	0.241	0.478	1.42	1.93	1.39	2.68	0.000199	0.00667	lm.nb	Cellular Stress	XM_005561440.1:2618
LCP2-mRNA	0.885	0.227	0.44	1.33	1.85	1.36	2.51	0.000229	0.00762	lm.nb	Adaptive Immunity, Fc Receptor Signaling	XM_005558492.1:895
CD6-mRNA	-1.04	0.267	-1.56	-0.516	0.487	0.339	0.699	0.000235	0.00774	lm.nb		XM_002799538.1:945
ARG2-mRNA	1.75	0.449	0.865	2.63	3.35	1.82	6.18	0.000243	0.00795	lm.nb	Metabolism	NM_001261253.1:529
IL7R-mRNA	-0.888	0.229	-1.34	-0.439	0.541	0.396	0.738	0.000246	0.00797	lm.nb	Interleukin Signaling	NM_001284908.1:522
MR1-mRNA	3.86	0.994	1.91	5.8	14.5	3.75	55.9	0.000251	0.00808	Wald		NM_001284968.1:765
DEFB1-mRNA	2.73	0.714	1.33	4.13	6.65	2.52	17.5	0.000297	0.0095	Wald		XM_005562538.1:180
CD79A-mRNA	-1.63	0.432	-2.48	-0.785	0.323	0.18	0.58	0.000346	0.0109	lm.nb	Adaptive Immunity	XM_005589419.1:281
CASP8-mRNA	0.5	0.132	0.241	0.76	1.41	1.18	1.69	0.000347	0.0109	lm.nb	Apoptosis, Death Receptor Signaling, Interferon Signaling, TLR Signaling	XM_001091080.2:375
HLA-B-mRNA	1.21	0.323	0.573	1.84	2.31	1.49	3.58	0.000401	0.0125	lm.nb	Adaptive Immunity, Interferon Signaling	NM_001114964.1:228
LILRB1-mRNA	1.41	0.377	0.668	2.15	2.65	1.59	4.42	0.000402	0.0125	lm.nb	Adaptive Immunity	NM_001040672.1:52
HLA-DPB1-mRNA	-1.61	0.434	-2.46	-0.761	0.327	0.181	0.59	0.000426	0.0131	lm.nb	Adaptive Immunity, Interferon Signaling	XM_005553343.1:545
TLR3-mRNA	3.83	1.04	1.8	5.86	14.2	3.48	58.2	0.00046	0.014	Wald	Apoptosis, Innate Immunity, TLR Signaling	NM_001036685.1:1641
HLA-DQA1-mRNA	-1.48	0.4	-2.26	-0.692	0.359	0.209	0.619	0.000461	0.014	lm.nb	Adaptive Immunity, Interferon Signaling	NM_001285343.1:429
IL17RA-mRNA	1.1	0.302	0.513	1.7	2.15	1.43	3.24	0.000508	0.0153	lm.nb	Interleukin Signaling	XM_005568062.1:842
XBP1-mRNA	0.54	0.153	0.239	0.84	1.45	1.18	1.79	0.000795	0.0238	lm.nb		NM_001190861.1:576
ATM-mRNA	-0.907	0.259	-1.42	-0.399	0.533	0.375	0.758	0.000847	0.0252	lm.nb	Cell Cycle, Cellular Stress	XM_002799779.1:7160
PRKCD-mRNA	0.931	0.267	0.407	1.45	1.91	1.33	2.74	0.000893	0.0264	lm.nb	Apoptosis, Interferon Signaling, VEGF Signaling	XM_001083320.1:1715
AKT3-mRNA	-0.787	0.228	-1.23	-0.339	0.58	0.425	0.791	0.00101	0.0295	lm.nb	Adaptive Immunity, Apoptosis, Fc Receptor Signaling, VEGF Signaling	XM_005539655.1:300
C1QA-mRNA	3.28	0.958	1.4	5.16	9.72	2.65	35.7	0.00108	0.0314	Wald	Complement System	XM_001101933.2:476
C1QBP-mRNA	-0.885	0.261	-1.4	-0.372	0.542	0.38	0.772	0.00121	0.035	lm.nb	Complement System	XM_001100940.2:544
FKBP5-mRNA	0.792	0.237	0.329	1.26	1.73	1.26	2.39	0.00135	0.0388	lm.nb		XM_005553215.1:1729
BCL2L11-mRNA	-0.638	0.191	-1.01	-0.264	0.643	0.496	0.833	0.00138	0.0394	lm.nb	Apoptosis	XM_005575254.1:1742
IKZF1-mRNA	0.441	0.133	0.179	0.702	1.36	1.13	1.63	0.00156	0.0442	lm.nb		XM_005549595.1:528
ATG12-mRNA	0.404	0.124	0.161	0.648	1.32	1.12	1.57	0.00183	0.0514	lm.nb	Cellular Stress, Interferon Signaling	XR_010348.2:619
MMP9-mRNA	1.5	0.473	0.571	2.43	2.82	1.49	5.37	0.00234	0.0654	lm.nb	Extracellular matrix organization	XM_001104871.2:1515
C1QB-mRNA	3.22	1.02	1.23	5.2	9.29	2.34	36.9	0.00236	0.0654	Wald	Complement System	XM_005544500.1:562
LITAF-mRNA	1.41	0.445	0.534	2.28	2.65	1.45	4.85	0.0024	0.0659	lm.nb		XM_005591267.1:620
IL21-mRNA	-0.733	0.232	-1.19	-0.278	0.602	0.439	0.825	0.0024	0.0659	lm.nb	Interleukin Signaling	XM_005555864.1:148
IL2RB-mRNA	-1.31	0.417	-2.13	-0.496	0.402	0.228	0.709	0.00247	0.0672	lm.nb	Fc Receptor Signaling, Interleukin Signaling, MAPK Signaling, VEGF Signaling	XM_001085792.2:202
CCL3-mRNA	1.97	0.626	0.741	3.2	3.91	1.67	9.16	0.00252	0.0681	lm.nb		NM_001034200.1:124
IL10RA-mRNA	0.494	0.157	0.186	0.803	1.41	1.14	1.74	0.00255	0.0687	lm.nb	Interleukin Signaling	XM_001092736.2:525
CCL23-mRNA	2.94	0.938	1.1	4.77	7.65	2.14	27.4	0.00264	0.0705	Wald		NM_001032946.1:225
CXCL11-mRNA	3.53	1.13	1.32	5.74	11.5	2.49	53.5	0.00267	0.0705	Wald		XM_005555011.1:254
CXCR1-mRNA	1.56	0.501	0.583	2.55	2.96	1.5	5.84	0.00267	0.0705	lm.nb		NM_001040420.1:79
CD1C-mRNA	-1.86	0.597	-3.03	-0.686	0.276	0.123	0.622	0.00279	0.0731	lm.nb		XM_005595545.2:1489
ITGA4-mRNA	-0.47	0.152	-0.767	-0.173	0.722	0.587	0.887	0.00285	0.0743	lm.nb	Adaptive Immunity, Extracellular matrix organization	XM_001100929.2:2035
CD47-mRNA	0.487	0.158	0.177	0.797	1.4	1.13	1.74	0.00304	0.0787	lm.nb	Extracellular matrix organization	XM_005548232.2:858
BCL6-mRNA	1.17	0.382	0.417	1.91	2.24	1.33	3.77	0.00331	0.0851	lm.nb		XM_005545439.1:791
PTPN22-mRNA	-0.983	0.324	-1.62	-0.349	0.506	0.326	0.785	0.00343	0.0879	lm.nb		XM_005542274.1:2386
CD53-mRNA	0.756	0.249	0.268	1.24	1.69	1.2	2.37	0.00346	0.0879	lm.nb		XM_005542401.1:734
CCR2-mRNA	-0.747	0.249	-1.24	-0.258	0.596	0.425	0.836	0.00387	0.0978	lm.nb		NM_001032806.1:40
FCGR2A-mRNA	1.28	0.43	0.437	2.12	2.43	1.35	4.36	0.00411	0.103	lm.nb		XM_001118066.2:766
CD3G-mRNA	-0.651	0.22	-1.08	-0.22	0.637	0.472	0.859	0.00428	0.107	lm.nb	Adaptive Immunity	NM_001283910.1:263
IFNGR1-mRNA	1.01	0.343	0.34	1.69	2.02	1.27	3.22	0.00443	0.11	lm.nb	Interferon Signaling	NM_001266300.2:1200
CLEC4A-mRNA	1.31	0.444	0.438	2.18	2.48	1.35	4.53	0.00448	0.111	lm.nb		XM_001113405.2:190
CCL8-mRNA	2.58	0.88	0.853	4.3	5.97	1.81	19.7	0.0047	0.115	Wald		NM_001032851.1:42
C10orf54-mRNA	0.857	0.294	0.28	1.43	1.81	1.21	2.7	0.00493	0.121	lm.nb		XM_015456211.1:333
CXCR2-mRNA	1.35	0.463	0.438	2.25	2.54	1.35	4.77	0.005	0.121	lm.nb		XM_001088762.2:760
TWIST2-mRNA	2.92	1.01	0.95	4.89	7.57	1.93	29.7	0.00504	0.122	Wald		XM_005574801.1:123
CCL5-mRNA	-1.5	0.52	-2.51	-0.478	0.354	0.175	0.718	0.00537	0.129	lm.nb		NM_001032850.1:170
ITGB2-mRNA	0.82	0.286	0.26	1.38	1.77	1.2	2.6	0.00555	0.133	lm.nb	Adaptive Immunity, Extracellular matrix organization, TLR Signaling	XM_005548517.1:853
NFE2L2-mRNA	0.624	0.219	0.193	1.05	1.54	1.14	2.08	0.006	0.142	lm.nb		XM_005573572.1:709
CD3D-mRNA	-0.637	0.226	-1.08	-0.195	0.643	0.473	0.874	0.00631	0.149	lm.nb	Adaptive Immunity	NM_001287688.1:129
C5aR1-mRNA	1.01	0.365	0.292	1.72	2.01	1.22	3.3	0.00748	0.176	lm.nb	Complement System	XM_005589697.2:1207
MAP4K1-mRNA	-0.672	0.246	-1.15	-0.191	0.627	0.449	0.876	0.00799	0.186	lm.nb	MAPK Signaling	XM_001082963.2:300
GRB2-mRNA	0.399	0.148	0.109	0.689	1.32	1.08	1.61	0.00885	0.206	lm.nb	Adaptive Immunity, Fc Receptor Signaling, Interleukin Signaling, MAPK Signaling, VEGF Signaling	XM_001095326.2:585
CAMP-mRNA	1.15	0.431	0.302	1.99	2.21	1.23	3.97	0.00978	0.226	lm.nb		NM_001033509.1:87
CD8B-mRNA	-1.54	0.579	-2.67	-0.402	0.345	0.157	0.757	0.00998	0.229	lm.nb	Adaptive Immunity	XM_005575360.1:388
CFP-mRNA	0.725	0.274	0.187	1.26	1.65	1.14	2.4	0.0103	0.236	lm.nb	Complement System	XM_005593429.1:1073
KLRK1-mRNA	-1.27	0.481	-2.21	-0.325	0.415	0.216	0.798	0.0105	0.237	lm.nb	Adaptive Immunity	NM_001283284.1:374
GZMA-mRNA	-2.56	0.97	-4.46	-0.654	0.17	0.0456	0.635	0.0105	0.237	lm.nb		XM_001097639.2:645
MAPK14-mRNA	1.07	0.405	0.273	1.86	2.09	1.21	3.63	0.0105	0.237	lm.nb	Cellular Stress, MAPK Signaling, TLR Signaling, VEGF Signaling	XM_001112423.2:595
CD86-mRNA	0.636	0.244	0.158	1.11	1.55	1.12	2.16	0.0113	0.251	lm.nb	Adaptive Immunity, Fc Receptor Signaling	NM_001042644.1:210
HLA-DPA1-mRNA	-0.702	0.269	-1.23	-0.174	0.615	0.427	0.886	0.0113	0.251	lm.nb	Adaptive Immunity, Interferon Signaling	NM_001048247.1:214
HLA-DQB1-mRNA	-1.54	0.597	-2.71	-0.37	0.344	0.153	0.774	0.0122	0.269	lm.nb	Adaptive Immunity, Interferon Signaling	NM_001283172.1:428
CD7-mRNA	-1.03	0.403	-1.82	-0.239	0.49	0.283	0.847	0.013	0.287	lm.nb		XM_001113810.2:180
CLU-mRNA	1.13	0.452	0.246	2.02	2.19	1.19	4.05	0.0148	0.325	lm.nb		NM_001195474.1:1235
PECAM1-mRNA	0.594	0.241	0.123	1.07	1.51	1.09	2.09	0.0161	0.351	lm.nb	Extracellular matrix organization	XM_005584700.1:1356
SLAMF7-mRNA	1.08	0.441	0.218	1.95	2.12	1.16	3.85	0.0168	0.365	lm.nb	Adaptive Immunity	XM_001117618.2:1032
IL8-mRNA	-1.33	0.546	-2.4	-0.261	0.398	0.189	0.835	0.0175	0.378	lm.nb	Interleukin Signaling	NM_001032965.1:125
CD163-mRNA	0.931	0.383	0.181	1.68	1.91	1.13	3.21	0.0177	0.381	lm.nb		XM_001118361.2:1059
GPI-mRNA	-0.343	0.142	-0.622	-0.0644	0.788	0.65	0.956	0.0187	0.398	lm.nb	Metabolism	XM_005588784.2:776
LCK-mRNA	-0.534	0.223	-0.97	-0.0972	0.691	0.51	0.935	0.0194	0.413	lm.nb	Adaptive Immunity, Fc Receptor Signaling, Interleukin Signaling	XM_002802327.1:263
CD97-mRNA	0.762	0.321	0.134	1.39	1.7	1.1	2.62	0.0203	0.429	lm.nb		XM_002801104.1:2191
JAK1-mRNA	-0.304	0.13	-0.558	-0.0505	0.81	0.679	0.966	0.0218	0.458	lm.nb	Fc Receptor Signaling, Interferon Signaling, Interleukin Signaling, MAPK Signaling, VEGF Signaling	XM_005543157.1:1294
BCL2L1-mRNA	-1.28	0.544	-2.34	-0.212	0.412	0.197	0.864	0.0219	0.458	lm.nb	Apoptosis	XM_005568633.1:727
SYK-mRNA	0.632	0.27	0.104	1.16	1.55	1.07	2.24	0.0221	0.461	lm.nb	Adaptive Immunity, Fc Receptor Signaling, Interleukin Signaling	XM_005582224.1:1575
CD81-mRNA	0.353	0.154	0.0516	0.654	1.28	1.04	1.57	0.0249	0.516	lm.nb	Adaptive Immunity	XM_005576902.1:601
CASP3-mRNA	0.539	0.236	0.0775	1	1.45	1.06	2	0.0253	0.522	lm.nb	Apoptosis, Extracellular matrix organization	NM_001284835.1:670
SELPLG-mRNA	0.643	0.286	0.0829	1.2	1.56	1.06	2.3	0.0278	0.571	lm.nb		XM_005572152.1:1151
EGR2-mRNA	-2.36	1.06	-4.44	-0.286	0.194	0.046	0.82	0.0293	0.598	Wald		XM_005565755.1:2073
GNLY-mRNA	-1.02	0.46	-1.92	-0.123	0.492	0.263	0.918	0.0294	0.598	lm.nb		XM_005575397.1:801
PRDM1-mRNA	0.619	0.278	0.0734	1.16	1.54	1.05	2.24	0.0297	0.6	lm.nb		XM_001087708.2:775
USP9Y-mRNA	-0.489	0.221	-0.922	-0.0558	0.712	0.528	0.962	0.0304	0.612	lm.nb		XM_005593318.1:2450
IRAK3-mRNA	0.768	0.347	0.0874	1.45	1.7	1.06	2.73	0.0305	0.612	lm.nb	Interleukin Signaling, TLR Signaling	XM_001117080.2:1610
GNAQ-mRNA	-0.794	0.361	-1.5	-0.0877	0.577	0.353	0.941	0.0311	0.621	lm.nb	Metabolism	XM_005581977.1:642
IKZF3-mRNA	-0.578	0.268	-1.1	-0.0518	0.67	0.465	0.965	0.035	0.694	lm.nb		XM_005584045.1:1828
C2-mRNA	2.08	0.968	0.186	3.98	4.24	1.14	15.8	0.0351	0.694	Wald	Complement System	XM_005553451.1:1121
PDCD1LG2-mRNA	2.59	1.2	0.228	4.94	6	1.17	30.8	0.0354	0.696	Wald	Adaptive Immunity	NM_001083599.1:760
CD247-mRNA	-0.938	0.437	-1.79	-0.0813	0.522	0.288	0.945	0.0356	0.697	lm.nb	Adaptive Immunity	NM_001077423.1:191
PTPN6-mRNA	0.534	0.253	0.0385	1.03	1.45	1.03	2.04	0.0385	0.748	lm.nb	Adaptive Immunity, Interferon Signaling, Interleukin Signaling	XM_005569995.1:662
PTPRC-mRNA	0.351	0.167	0.0246	0.677	1.28	1.02	1.6	0.0389	0.748	lm.nb	Adaptive Immunity	XM_005540333.1:1225
NOTCH2-mRNA	0.457	0.217	0.032	0.881	1.37	1.02	1.84	0.0389	0.748	lm.nb		XM_001114248.2:1870
HMGB1-mRNA	-0.312	0.148	-0.603	-0.0216	0.805	0.658	0.985	0.0391	0.748	lm.nb	Apoptosis, Innate Immunity, Interferon Signaling, TLR Signaling	NM_001283356.1:940
MSR1-mRNA	2.45	1.16	0.17	4.73	5.47	1.13	26.6	0.0391	0.748	Wald		XM_001097884.2:1125
CD38-mRNA	0.561	0.267	0.0366	1.09	1.48	1.03	2.12	0.0399	0.76	lm.nb		XM_005554514.1:1197
IGF2R-mRNA	0.69	0.332	0.0386	1.34	1.61	1.03	2.53	0.0418	0.794	lm.nb		XM_002803958.1:245
GNB1-mRNA	0.331	0.161	0.0167	0.646	1.26	1.01	1.56	0.043	0.812	lm.nb	Metabolism, Wnt Signaling	XM_005545044.1:1155
MS4A1-mRNA	-0.943	0.466	-1.86	-0.0307	0.52	0.276	0.979	0.0469	0.881	lm.nb		XM_005577709.1:708
FYN-mRNA	-0.45	0.223	-0.887	-0.013	0.732	0.541	0.991	0.0477	0.893	lm.nb	Adaptive Immunity, Fc Receptor Signaling, Interleukin Signaling, MAPK Signaling, VEGF Signaling	XM_005551607.1:674
CD48-mRNA	0.349	0.174	0.00917	0.689	1.27	1.01	1.61	0.0483	0.9	lm.nb		XM_005541239.1:597
STAT6-mRNA	0.303	0.151	0.0068	0.599	1.23	1	1.52	0.0491	0.912	lm.nb	Innate Immunity	XM_005571286.1:1881
TLR8-mRNA	0.626	0.322	-0.0049	1.26	1.54	0.997	2.39	0.0561	1	lm.nb	TLR Signaling	NM_001130427.1:120
NCF4-mRNA	0.854	0.442	-0.0119	1.72	1.81	0.992	3.29	0.0576	1	lm.nb	Adaptive Immunity, VEGF Signaling	XM_005567397.1:536
IL1RAP-mRNA	0.848	0.444	-0.0222	1.72	1.8	0.985	3.29	0.0606	1	lm.nb	Interleukin Signaling	NM_001032960.1:1255
IL13RA1-mRNA	0.681	0.359	-0.0222	1.38	1.6	0.985	2.61	0.0621	1	lm.nb	Interleukin Signaling	XM_002806369.1:670
JUN-mRNA	0.642	0.339	-0.0229	1.31	1.56	0.984	2.47	0.0629	1	lm.nb	Cellular Stress, Fc Receptor Signaling, MAPK Signaling, TLR Signaling	XM_005543232.1:1008
ITGA2B-mRNA	0.714	0.378	-0.0274	1.45	1.64	0.981	2.74	0.0635	1	lm.nb	Extracellular matrix organization, Fc Receptor Signaling, Interleukin Signaling, MAPK Signaling, VEGF Signaling	XM_001114526.2:795
IRF8-mRNA	-0.494	0.262	-1.01	0.0203	0.71	0.497	1.01	0.0642	1	lm.nb	Interferon Signaling	XM_005592710.1:1266
IFI35-mRNA	3.09	1.65	-0.15	6.33	8.53	0.901	80.7	0.0662	1	Wald	Interferon Signaling	XM_001112861.2:789
TARP-mRNA	-0.728	0.392	-1.5	0.0407	0.604	0.354	1.03	0.0679	1	lm.nb		XM_015133689.1:350
IL6R-mRNA	0.587	0.319	-0.0383	1.21	1.5	0.974	2.32	0.0704	1	lm.nb	Interleukin Signaling, MAPK Signaling	XM_005541663.1:1684
IL1R2-mRNA	-1.11	0.605	-2.29	0.0776	0.464	0.204	1.06	0.0716	1	lm.nb	Interleukin Signaling	NM_001047134.1:415
SOCS1-mRNA	2.18	1.2	-0.174	4.53	4.53	0.887	23.1	0.0742	1	Wald	Adaptive Immunity, Interferon Signaling, TLR Signaling	XM_005591262.1:760
CTSS-mRNA	0.479	0.272	-0.0531	1.01	1.39	0.964	2.02	0.0823	1	lm.nb	Adaptive Immunity, Extracellular matrix organization, TLR Signaling	XM_005541969.1:751
NFIL3-mRNA	0.696	0.397	-0.083	1.47	1.62	0.944	2.78	0.0847	1	lm.nb		XM_001101854.1:430
CTNNB1-mRNA	0.261	0.15	-0.0322	0.554	1.2	0.978	1.47	0.0858	1	lm.nb	Apoptosis, Innate Immunity, VEGF Signaling, Wnt Signaling	XM_005546748.1:867
CTLA4-mRNA	-1.96	1.15	-4.21	0.294	0.258	0.0541	1.23	0.0932	1	Wald	Adaptive Immunity	NM_001044739.1:364
KLRC3-mRNA	-1.22	0.737	-2.67	0.221	0.428	0.157	1.17	0.102	1	lm.nb		XM_005595216.1:692
CD44-mRNA	-0.477	0.287	-1.04	0.086	0.719	0.487	1.06	0.102	1	lm.nb	Extracellular matrix organization, Interferon Signaling, Metabolism	XM_005578207.1:1153
TYK2-mRNA	0.318	0.193	-0.0599	0.695	1.25	0.959	1.62	0.104	1	lm.nb	Interferon Signaling, Interleukin Signaling, MAPK Signaling	XM_001101130.2:2645
CCRL2-mRNA	2.68	1.65	-0.549	5.92	6.42	0.683	60.4	0.109	1	Wald		XM_001103165.2:488
IRF4-mRNA	-0.515	0.33	-1.16	0.132	0.7	0.447	1.1	0.124	1	lm.nb	Interferon Signaling	XM_005554181.1:1367
CD69-mRNA	-2.58	1.66	-5.83	0.674	0.167	0.0176	1.6	0.125	1	Wald		XM_005570089.2:434
TGFBR1-mRNA	-0.607	0.392	-1.38	0.161	0.656	0.385	1.12	0.126	1	lm.nb		XM_001112590.2:281
NR3C1-mRNA	-0.45	0.293	-1.03	0.124	0.732	0.491	1.09	0.129	1	lm.nb		XM_005558115.1:1376
CD46-mRNA	-0.457	0.299	-1.04	0.129	0.728	0.485	1.09	0.132	1	lm.nb	Complement System	NM_001195746.1:225
BIRC2-mRNA	0.321	0.212	-0.0939	0.736	1.25	0.937	1.67	0.134	1	lm.nb	Apoptosis, Death Receptor Signaling, NF-kB, TLR Signaling	XM_005579457.1:1941
ICAM2-mRNA	0.221	0.146	-0.0648	0.507	1.17	0.956	1.42	0.135	1	lm.nb	Adaptive Immunity, Extracellular matrix organization	NM_001195389.1:825
ICOS-mRNA	-0.594	0.393	-1.36	0.177	0.663	0.388	1.13	0.136	1	lm.nb	Adaptive Immunity	XM_005574018.1:214
CCL2-mRNA	1.45	0.97	-0.451	3.35	2.73	0.731	10.2	0.14	1	Wald		NM_001032821.1:187
PTGER4-mRNA	-0.334	0.226	-0.778	0.109	0.793	0.583	1.08	0.145	1	lm.nb		XM_005556783.1:2355
DDIT3-mRNA	1.92	1.3	-0.633	4.47	3.78	0.645	22.1	0.145	1	Wald		XM_005571332.1:291
TGFBR2-mRNA	0.429	0.292	-0.144	1	1.35	0.905	2	0.147	1	lm.nb		XM_005545564.1:1761
KLRD1-mRNA	-0.612	0.42	-1.44	0.21	0.654	0.37	1.16	0.149	1	lm.nb	Adaptive Immunity	NM_001032828.1:365
ATF2-mRNA	0.178	0.123	-0.0628	0.42	1.13	0.957	1.34	0.152	1	lm.nb	TLR Signaling	XM_005573535.1:1606
LGALS3-mRNA	-0.442	0.31	-1.05	0.165	0.736	0.483	1.12	0.158	1	lm.nb		XM_005561313.1:642
THBS1-mRNA	-0.574	0.403	-1.36	0.216	0.672	0.389	1.16	0.159	1	lm.nb	Extracellular matrix organization	XM_001093770.2:2670
PLAU-mRNA	1.46	1.03	-0.56	3.48	2.75	0.678	11.1	0.162	1	Wald		XM_005565444.1:1078
CDKN1A-mRNA	0.437	0.312	-0.174	1.05	1.35	0.887	2.07	0.165	1	lm.nb	Adaptive Immunity, Cell Cycle, Cellular Stress, Fc Receptor Signaling	XM_005553160.1:259
CD96-mRNA	-1.81	1.31	-4.37	0.747	0.285	0.0483	1.68	0.17	1	Wald	Adaptive Immunity	XM_005548190.1:437
CEACAM1-mRNA	-1.51	1.1	-3.67	0.642	0.35	0.0787	1.56	0.174	1	Wald	Extracellular matrix organization	XM_005589369.1:1624
BAX-mRNA	0.204	0.15	-0.0904	0.498	1.15	0.939	1.41	0.179	1	lm.nb	Apoptosis	XM_005589832.1:340
LTB4R-mRNA	1.53	1.13	-0.688	3.76	2.9	0.621	13.5	0.181	1	Wald		XM_001114016.2:262
SMAD2-mRNA	-0.247	0.185	-0.609	0.115	0.843	0.656	1.08	0.186	1	lm.nb		XM_005586756.1:1085
PML-mRNA	3.08	2.31	-1.46	7.61	8.44	0.364	196	0.188	1	Wald	Interferon Signaling	NM_001042434.1:441
SIRPA-mRNA	0.571	0.432	-0.276	1.42	1.49	0.826	2.67	0.191	1	lm.nb		XM_015457667.1:1451
MAP3K1-mRNA	0.22	0.168	-0.109	0.55	1.16	0.927	1.46	0.195	1	lm.nb	Fc Receptor Signaling, Interferon Signaling, MAPK Signaling, TLR Signaling	XM_002804368.1:3465
RNASEL-mRNA	1.69	1.3	-0.863	4.25	3.23	0.55	19	0.199	1	Wald	Interferon Signaling	XM_005540173.2:2022
PSMB7-mRNA	-0.147	0.113	-0.368	0.0749	0.903	0.775	1.05	0.199	1	lm.nb	Adaptive Immunity, Apoptosis, Cell Cycle, Fc Receptor Signaling, Interleukin Signaling, MAPK Signaling, Metabolism, NF-kB, VEGF Signaling, Wnt Signaling	XM_001083368.2:380
IDO2-mRNA	1.17	0.911	-0.617	2.95	2.25	0.652	7.74	0.204	1	Wald	Metabolism	XM_001095833.2:363
KIT-mRNA	-1.73	1.36	-4.39	0.936	0.302	0.0478	1.91	0.208	1	Wald	Adaptive Immunity, Fc Receptor Signaling, Interleukin Signaling, MAPK Signaling, VEGF Signaling	XM_005555273.1:1317
ITGB1-mRNA	-0.208	0.166	-0.533	0.117	0.866	0.691	1.08	0.214	1	lm.nb	Adaptive Immunity, Extracellular matrix organization	XM_002805609.1:1430
IRGC-mRNA	1.7	1.36	-0.969	4.36	3.24	0.511	20.5	0.217	1	Wald		XM_005589461.2:1059
CEACAM3-mRNA	1.14	0.932	-0.687	2.97	2.2	0.621	7.81	0.226	1	Wald		XM_015442082.1:1254
MAPK1-mRNA	-0.211	0.173	-0.55	0.128	0.864	0.683	1.09	0.226	1	lm.nb	Cell Cycle, Cellular Stress, Fc Receptor Signaling, Interleukin Signaling, MAPK Signaling, TLR Signaling, VEGF Signaling	XM_001089600.1:1210
HMGB2-mRNA	-0.284	0.233	-0.742	0.173	0.821	0.598	1.13	0.227	1	lm.nb	Apoptosis	XM_005556312.1:369
CCL7-mRNA	1.68	1.38	-1.03	4.39	3.2	0.49	20.9	0.229	1	Wald		XM_001113381.2:78
APP-mRNA	0.351	0.292	-0.221	0.923	1.28	0.858	1.9	0.233	1	lm.nb	Extracellular matrix organization, Innate Immunity, Interferon Signaling, TLR Signaling	XM_002803170.1:1684
CCL22-mRNA	1.17	0.971	-0.737	3.07	2.25	0.6	8.4	0.234	1	Wald		XM_005592030.1:806
HLA-DMB-mRNA	-1.73	1.46	-4.59	1.12	0.301	0.0414	2.18	0.239	1	Wald	Adaptive Immunity	XM_002803688.1:1486
IL23A-mRNA	-2.05	1.72	-5.43	1.33	0.242	0.0232	2.52	0.239	1	Wald	Interleukin Signaling	NM_001194669.1:400
CLEC7A-mRNA	2.02	1.73	-1.37	5.41	4.05	0.386	42.6	0.248	1	Wald		NM_001032943.1:89
LILRA1-mRNA	1.52	1.31	-1.04	4.09	2.87	0.485	17	0.249	1	Wald	Adaptive Immunity	NM_001040670.1:2367
ALOX5-mRNA	1.51	1.3	-1.05	4.06	2.84	0.483	16.7	0.252	1	Wald	Metabolism	XM_005565109.1:700
CSF1-mRNA	1.54	1.34	-1.09	4.18	2.92	0.469	18.1	0.255	1	Wald		XM_001090841.2:374
GZMB-mRNA	-0.492	0.441	-1.36	0.373	0.711	0.391	1.29	0.269	1	lm.nb	Apoptosis	XM_005560998.1:576
CDC42-mRNA	-0.137	0.123	-0.378	0.104	0.909	0.769	1.07	0.269	1	lm.nb	Adaptive Immunity, MAPK Signaling, VEGF Signaling	XM_005553127.1:145
CD24-mRNA	-1.36	1.23	-3.78	1.06	0.389	0.0727	2.08	0.274	1	Wald		XM_005552236.1:484
DUSP4-mRNA	-1.45	1.33	-4.06	1.15	0.365	0.06	2.22	0.278	1	Wald	Fc Receptor Signaling, Interleukin Signaling, MAPK Signaling, TLR Signaling, VEGF Signaling	XM_005562972.1:1898
CR1-mRNA	-1.62	1.49	-4.54	1.31	0.326	0.043	2.48	0.283	1	Wald	Complement System	XM_002801945.1:2925
MAPK3-mRNA	-0.187	0.177	-0.533	0.159	0.878	0.691	1.12	0.293	1	lm.nb	Cell Cycle, Cellular Stress, Fc Receptor Signaling, Interferon Signaling, Interleukin Signaling, MAPK Signaling, TLR Signaling, VEGF Signaling	XM_002802443.1:1010
RAC1-mRNA	0.176	0.166	-0.15	0.501	1.13	0.901	1.42	0.295	1	lm.nb	Adaptive Immunity, Fc Receptor Signaling, MAPK Signaling, VEGF Signaling, Wnt Signaling	NM_001283802.1:1072
CSF1R-mRNA	0.382	0.362	-0.328	1.09	1.3	0.797	2.13	0.295	1	lm.nb		XM_001107711.2:2036
PSMD7-mRNA	-0.22	0.209	-0.63	0.19	0.859	0.646	1.14	0.297	1	lm.nb	Adaptive Immunity, Apoptosis, Cell Cycle, Fc Receptor Signaling, Interleukin Signaling, MAPK Signaling, Metabolism, NF-kB, VEGF Signaling, Wnt Signaling	XM_001102147.2:170
TAP2-mRNA	1.65	1.59	-1.47	4.78	3.15	0.361	27.4	0.303	1	Wald	Adaptive Immunity	XM_002803985.1:555
AHR-mRNA	-2.14	2.07	-6.2	1.91	0.226	0.0136	3.77	0.304	1	Wald		XM_005550046.1:1361
CD58-mRNA	0.198	0.192	-0.178	0.575	1.15	0.884	1.49	0.305	1	lm.nb		XM_001112756.1:404
KLRF1-mRNA	-1.16	1.13	-3.37	1.06	0.448	0.0964	2.08	0.309	1	Wald	Adaptive Immunity	NM_001285324.1:514
CR2-mRNA	-1.5	1.48	-4.41	1.41	0.353	0.0469	2.65	0.315	1	Wald		XM_002801946.1:2862
TLR5-mRNA	1.59	1.58	-1.51	4.69	3.01	0.352	25.8	0.318	1	Wald	TLR Signaling	NM_001130429.1:2215
CXCR6-mRNA	-1.17	1.16	-3.44	1.11	0.446	0.092	2.16	0.319	1	Wald		NM_001047141.1:330
C3AR1-mRNA	1.61	1.62	-1.57	4.79	3.05	0.336	27.7	0.326	1	Wald	Complement System	XM_001113373.1:564
LTBR-mRNA	1.26	1.28	-1.25	3.78	2.4	0.42	13.7	0.329	1	Wald	NF-kB	XM_005569894.1:729
TIGIT-mRNA	-0.44	0.449	-1.32	0.44	0.737	0.4	1.36	0.331	1	lm.nb		XM_005548101.1:411
GP1BB-mRNA	0.537	0.55	-0.54	1.61	1.45	0.688	3.06	0.332	1	lm.nb		XM_015149714.1:370
FCGR1A-mRNA	1.92	1.98	-1.97	5.8	3.77	0.256	55.7	0.337	1	Wald	Adaptive Immunity, Interferon Signaling	NM_001284040.1:867
ZAP70-mRNA	-1.13	1.17	-3.43	1.17	0.456	0.0928	2.24	0.338	1	Wald	Adaptive Immunity	XM_005575029.1:1045
IL1RL1-mRNA	-1.29	1.34	-3.91	1.34	0.41	0.0665	2.53	0.341	1	Wald	Interleukin Signaling	XM_005575158.1:1026
CSF2RB-mRNA	1.45	1.51	-1.52	4.42	2.74	0.35	21.4	0.341	1	Wald	Fc Receptor Signaling, Interleukin Signaling, MAPK Signaling, VEGF Signaling	XM_001086084.2:1149
NFKBIZ-mRNA	0.205	0.214	-0.215	0.626	1.15	0.862	1.54	0.342	1	lm.nb	NF-kB	XM_005548255.1:2861
TNFSF14-mRNA	1.1	1.16	-1.18	3.38	2.14	0.443	10.4	0.347	1	Wald	NF-kB	XM_015122635.1:389
IL6ST-mRNA	-0.156	0.165	-0.48	0.168	0.898	0.717	1.12	0.35	1	lm.nb	Interleukin Signaling, MAPK Signaling	XM_005556924.1:2096
ITGAX-mRNA	1.3	1.44	-1.52	4.11	2.46	0.349	17.3	0.37	1	Wald	Extracellular matrix organization	XM_005591741.1:2025
BLK-mRNA	-1.14	1.3	-3.68	1.4	0.454	0.0779	2.65	0.383	1	Wald	Adaptive Immunity	XM_005562580.1:711
TYROBP-mRNA	-0.296	0.345	-0.972	0.38	0.814	0.51	1.3	0.393	1	lm.nb	Adaptive Immunity	XM_005588917.1:524
C14orf166-mRNA	-0.0927	0.109	-0.306	0.121	0.938	0.809	1.09	0.397	1	lm.nb		XM_005561255.1:269
HLA-A-mRNA	0.881	1.05	-1.17	2.93	1.84	0.445	7.63	0.403	1	lm.nb	Adaptive Immunity, Interferon Signaling	NM_001171838.1:235
IFNAR2-mRNA	1.16	1.37	-1.54	3.85	2.23	0.344	14.4	0.403	1	Wald	Interferon Signaling	XM_001092342.2:1272
FCER1A-mRNA	-1.15	1.37	-3.83	1.53	0.451	0.0704	2.89	0.404	1	Wald	Fc Receptor Signaling	XM_005541313.1:452
BATF-mRNA	1.66	1.99	-2.23	5.55	3.16	0.213	46.9	0.406	1	Wald		XM_005561820.1:826
PLCB1-mRNA	-1.15	1.38	-3.86	1.56	0.452	0.069	2.96	0.41	1	Wald	Metabolism, Wnt Signaling	XM_001116017.1:715
CD1A-mRNA	-0.955	1.16	-3.22	1.31	0.516	0.107	2.49	0.413	1	Wald		XM_005595551.1:2397
IL12RB2-mRNA	-0.915	1.11	-3.09	1.26	0.53	0.117	2.4	0.413	1	Wald	Interleukin Signaling	XM_001094235.1:882
LILRB3-mRNA	0.999	1.22	-1.39	3.39	2	0.382	10.5	0.415	1	Wald	Adaptive Immunity	XM_015125531.1:652
BATF3-mRNA	1.27	1.58	-1.81	4.36	2.42	0.284	20.6	0.422	1	Wald		XM_005540791.1:296
GZMH-mRNA	-0.367	0.454	-1.26	0.523	0.775	0.418	1.44	0.422	1	lm.nb		XM_005560994.1:163
HAVCR2-mRNA	0.785	0.976	-1.13	2.7	1.72	0.457	6.49	0.424	1	Wald	Interleukin Signaling	XM_005558381.1:529
CIITA-mRNA	-1.42	1.77	-4.9	2.05	0.373	0.0335	4.15	0.425	1	Wald	Interferon Signaling	XM_001103518.2:558
ICOSLG-mRNA	-0.918	1.15	-3.16	1.33	0.529	0.112	2.51	0.426	1	Wald	Adaptive Immunity	XM_002803112.1:150
HLA-DOB-mRNA	-1.29	1.62	-4.48	1.89	0.408	0.0449	3.7	0.429	1	Wald	Adaptive Immunity	XM_005553370.1:723
CD5-mRNA	-1.24	1.58	-4.33	1.85	0.422	0.0496	3.59	0.433	1	Wald		XM_005578865.1:1771
CD59-mRNA	0.258	0.327	-0.383	0.898	1.2	0.767	1.86	0.434	1	lm.nb	Complement System	XM_005578241.1:812
TLR7-mRNA	0.953	1.22	-1.44	3.34	1.94	0.369	10.1	0.438	1	Wald	TLR Signaling	NM_001130426.1:55
PTGER2-mRNA	0.918	1.19	-1.42	3.26	1.89	0.373	9.58	0.445	1	Wald		XM_005561261.1:1979
MAP2K4-mRNA	-0.189	0.247	-0.674	0.296	0.877	0.627	1.23	0.448	1	lm.nb	Cellular Stress, Fc Receptor Signaling, Interleukin Signaling, MAPK Signaling, TLR Signaling	XM_001114292.2:385
IL7-mRNA	-1.25	1.65	-4.49	1.99	0.42	0.0444	3.96	0.451	1	Wald	Interleukin Signaling	XM_005563593.1:654
EOMES-mRNA	-1.16	1.55	-4.2	1.88	0.447	0.0545	3.67	0.457	1	Wald		XM_005545584.1:1990
TNFAIP3-mRNA	1.47	1.97	-2.39	5.34	2.78	0.191	40.4	0.458	1	Wald	Death Receptor Signaling, Interferon Signaling	NM_001283816.1:1043
CCR3-mRNA	-1.13	1.51	-4.09	1.84	0.458	0.0585	3.58	0.459	1	Wald		NM_001047140.1:543
CD83-mRNA	-1.23	1.68	-4.52	2.05	0.425	0.0436	4.14	0.464	1	Wald		XM_005553991.1:694
STAT5B-mRNA	-0.196	0.267	-0.719	0.327	0.873	0.608	1.25	0.465	1	lm.nb	Interleukin Signaling	XM_001109317.2:255
ICAM4-mRNA	-0.88	1.22	-3.27	1.5	0.543	0.104	2.84	0.472	1	Wald	Adaptive Immunity, Extracellular matrix organization	XM_001100946.2:406
MEF2C-mRNA	-1.25	1.74	-4.66	2.16	0.421	0.0396	4.48	0.476	1	Wald	TLR Signaling	XM_001086519.1:1210
CD1D-mRNA	1.16	1.65	-2.07	4.38	2.23	0.238	20.8	0.485	1	Wald		NM_001033114.1:910
ITGA5-mRNA	0.275	0.392	-0.493	1.04	1.21	0.711	2.06	0.485	1	lm.nb	Extracellular matrix organization	XM_001110116.2:2435
HMGN1-mRNA	-0.129	0.187	-0.497	0.238	0.914	0.709	1.18	0.492	1	lm.nb		XM_005548677.1:914
TNF-mRNA	1.14	1.67	-2.12	4.41	2.21	0.23	21.2	0.495	1	Wald	Death Receptor Signaling, NF-kB	NM_001047149.1:195
CD9-mRNA	-0.172	0.251	-0.663	0.32	0.888	0.631	1.25	0.496	1	lm.nb		XM_005569889.1:719
SRC-mRNA	0.945	1.38	-1.77	3.66	1.92	0.294	12.6	0.497	1	Wald	Adaptive Immunity, Fc Receptor Signaling, Interleukin Signaling, MAPK Signaling, VEGF Signaling	XM_005568964.1:1080
DEFA1-mRNA	0.579	0.857	-1.1	2.26	1.49	0.466	4.79	0.501	1	lm.nb		NM_001032862.1:199
TNFRSF13C-mRNA	-1.35	2	-5.27	2.57	0.393	0.0259	5.96	0.503	1	Wald	NF-kB	XM_001101623.2:356
PDGFB-mRNA	1.01	1.51	-1.95	3.97	2.01	0.259	15.7	0.506	1	Wald	Adaptive Immunity, Extracellular matrix organization, Fc Receptor Signaling, Interleukin Signaling, MAPK Signaling, VEGF Signaling	XM_005567244.1:2051
CD244-mRNA	-0.868	1.31	-3.43	1.69	0.548	0.093	3.23	0.508	1	Wald		XM_001117630.2:205
NCR1-mRNA	-0.591	0.899	-2.35	1.17	0.664	0.196	2.25	0.513	1	Wald	Adaptive Immunity	XM_005590349.1:1188
C4A-mRNA	0.988	1.51	-1.97	3.94	1.98	0.256	15.4	0.515	1	Wald	Complement System	XM_002805966.1:1627
PLAUR-mRNA	0.66	1.01	-1.32	2.64	1.58	0.402	6.22	0.515	1	Wald		XM_001106634.2:532
CD14-mRNA	0.244	0.378	-0.498	0.985	1.18	0.708	1.98	0.522	1	lm.nb	Apoptosis, TLR Signaling	NM_001130433.1:517
FXYD2-mRNA	0.965	1.52	-2.02	3.95	1.95	0.246	15.5	0.529	1	Wald		XM_005579768.1:626
IL12RB1-mRNA	1.08	1.74	-2.32	4.49	2.12	0.2	22.5	0.535	1	Wald	Interleukin Signaling	XM_001115186.2:1312
BCL3-mRNA	0.967	1.56	-2.09	4.02	1.95	0.235	16.3	0.537	1	Wald		XM_001109319.2:329
KLRC2-mRNA	-0.713	1.16	-2.98	1.55	0.61	0.127	2.94	0.54	1	Wald		XM_005596017.1:1024
ICAM1-mRNA	1.31	2.13	-2.86	5.47	2.47	0.138	44.4	0.541	1	Wald	Adaptive Immunity, Extracellular matrix organization, Interferon Signaling	NM_001047135.1:1170
CMKLR1-mRNA	1	1.64	-2.2	4.21	2.01	0.217	18.5	0.542	1	Wald		XM_005572139.1:3939
NFKB1-mRNA	0.144	0.236	-0.32	0.607	1.1	0.801	1.52	0.546	1	lm.nb	Adaptive Immunity, Cellular Stress, Fc Receptor Signaling, Innate Immunity, Interferon Signaling, Interleukin Signaling, NF-kB, TLR Signaling	XM_005555555.1:1074
PRF1-mRNA	-0.296	0.49	-1.26	0.665	0.815	0.418	1.59	0.548	1	lm.nb		XM_005565623.1:1621
NLRP3-mRNA	1.02	1.71	-2.33	4.37	2.03	0.198	20.7	0.553	1	Wald		XM_005539576.1:2196
TICAM1-mRNA	0.875	1.47	-2.01	3.76	1.83	0.248	13.6	0.555	1	Wald	Apoptosis, Innate Immunity, TLR Signaling	NM_001287328.1:1134
CD19-mRNA	-0.842	1.43	-3.64	1.95	0.558	0.0802	3.88	0.557	1	Wald	Adaptive Immunity, Fc Receptor Signaling	XM_001103043.2:655
CCR6-mRNA	-1.11	1.88	-4.8	2.58	0.464	0.036	5.99	0.559	1	Wald		NM_001032935.1:85
ATG7-mRNA	1.12	1.93	-2.66	4.9	2.17	0.159	29.8	0.563	1	Wald	Adaptive Immunity, Cellular Stress	NM_001265972.1:136
CD2-mRNA	-1	1.74	-4.42	2.42	0.5	0.0468	5.33	0.568	1	Wald		NM_001283777.1:636
CD40-mRNA	-1.04	1.82	-4.62	2.53	0.485	0.0407	5.77	0.569	1	Wald	Adaptive Immunity, NF-kB	XM_001104255.1:180
CD99-mRNA	-0.198	0.348	-0.88	0.484	0.872	0.543	1.4	0.571	1	lm.nb		XM_005592879.1:540
CYSLTR2-mRNA	-0.775	1.38	-3.47	1.92	0.585	0.09	3.79	0.576	1	Wald		XM_005585841.1:592
KIR3DS1-mRNA	0.435	0.779	-1.09	1.96	1.35	0.469	3.89	0.579	1	Wald		XM_005595313.1:851
ITLN1-mRNA	-0.568	1.04	-2.6	1.46	0.674	0.165	2.76	0.586	1	Wald		XM_005541233.1:716
TNFSF13-mRNA	1.01	1.86	-2.64	4.66	2.01	0.16	25.3	0.59	1	Wald	NF-kB	XM_005582760.2:625
CD209-mRNA	0.754	1.39	-1.98	3.49	1.69	0.254	11.2	0.591	1	Wald		NM_001032870.1:169
PTGIR-mRNA	1.09	2.03	-2.88	5.07	2.13	0.136	33.5	0.592	1	Wald		XM_005589661.1:920
DOCK9-mRNA	-0.891	1.67	-4.16	2.38	0.539	0.0559	5.2	0.595	1	Wald		XM_005586152.1:1971
SLC2A1-mRNA	0.832	1.57	-2.25	3.91	1.78	0.211	15	0.598	1	Wald	Metabolism	XM_005543699.1:2110
SPP1-mRNA	-0.457	0.863	-2.15	1.23	0.729	0.226	2.35	0.598	1	Wald	Extracellular matrix organization	XM_001093307.2:100
RAF1-mRNA	0.147	0.281	-0.403	0.698	1.11	0.756	1.62	0.602	1	lm.nb	Adaptive Immunity, Fc Receptor Signaling, Interleukin Signaling, MAPK Signaling, VEGF Signaling	XM_005547856.1:2271
TOLLIP-mRNA	1.35	2.59	-3.72	6.42	2.55	0.0758	85.8	0.603	1	Wald	Interleukin Signaling	XM_005576837.1:609
IFNG-mRNA	-0.563	1.11	-2.74	1.61	0.677	0.15	3.06	0.613	1	Wald	Interferon Signaling	NM_001287657.1:358
CD55-mRNA	0.152	0.302	-0.439	0.743	1.11	0.738	1.67	0.616	1	lm.nb	Complement System	XM_005540684.1:827
IL27-mRNA	0.709	1.41	-2.05	3.47	1.63	0.241	11.1	0.617	1	Wald	Interleukin Signaling	XM_001097165.2:172
CCL13-mRNA	0.68	1.36	-1.99	3.35	1.6	0.252	10.2	0.619	1	Wald		XM_001113462.2:177
GZMM-mRNA	-0.775	1.55	-3.82	2.27	0.584	0.0708	4.83	0.62	1	Wald	Complement System	XM_005595770.1:157
EWSR1-mRNA	-0.0888	0.178	-0.439	0.261	0.94	0.738	1.2	0.62	1	lm.nb		XM_005567685.1:945
MAF-mRNA	-1.02	2.07	-5.07	3.03	0.493	0.0297	8.17	0.623	1	Wald		XM_005592863.1:782
IL18R1-mRNA	0.687	1.42	-2.09	3.47	1.61	0.235	11.1	0.629	1	Wald	Interleukin Signaling	XM_002799354.1:1245
IL15-mRNA	1.14	2.35	-3.47	5.75	2.2	0.0903	53.8	0.63	1	Wald	Interleukin Signaling	NM_001044731.1:113
CASP10-mRNA	1.03	2.13	-3.15	5.21	2.04	0.113	37	0.63	1	Wald	Death Receptor Signaling, Interferon Signaling	XM_001097804.2:1184
TGFB1-mRNA	-0.0778	0.162	-0.395	0.24	0.948	0.76	1.18	0.633	1	lm.nb	Extracellular matrix organization	XM_005589339.1:1170
TRAF5-mRNA	-0.987	2.07	-5.05	3.08	0.505	0.0301	8.45	0.636	1	Wald		XM_005540752.1:1091
CXCL9-mRNA	0.622	1.31	-1.95	3.19	1.54	0.259	9.15	0.637	1	Wald		NM_001032936.1:60
MAPK8-mRNA	-0.83	1.77	-4.29	2.63	0.563	0.051	6.21	0.64	1	Wald	Apoptosis, Cellular Stress, Fc Receptor Signaling, MAPK Signaling, TLR Signaling	XM_005565179.1:2612
HRAS-mRNA	-0.758	1.63	-3.95	2.43	0.591	0.0647	5.4	0.643	1	Wald	Adaptive Immunity, Fc Receptor Signaling, Interleukin Signaling, MAPK Signaling, VEGF Signaling	XM_005576732.1:297
KLRG1-mRNA	-0.678	1.47	-3.55	2.2	0.625	0.0852	4.59	0.646	1	Wald	Adaptive Immunity	XM_005570060.1:673
UBE2L3-mRNA	0.0721	0.16	-0.241	0.385	1.05	0.846	1.31	0.653	1	lm.nb	Adaptive Immunity	NM_001193593.1:178
TNFSF15-mRNA	0.593	1.33	-2.01	3.2	1.51	0.247	9.19	0.657	1	Wald	NF-kB	NM_001194132.1:495
CD22-mRNA	-0.688	1.6	-3.82	2.44	0.621	0.071	5.43	0.668	1	Wald	Adaptive Immunity	XM_001111493.1:2450
CXCL2-mRNA	-0.439	1.03	-2.45	1.58	0.738	0.183	2.98	0.671	1	Wald		XM_001092240.2:156
LTF-mRNA	0.371	0.871	-1.34	2.08	1.29	0.396	4.22	0.672	1	lm.nb		XM_005546908.1:1534
ITLN2-mRNA	0.533	1.25	-1.93	2.99	1.45	0.263	7.95	0.672	1	Wald		XM_005545159.1:713
GATA3-mRNA	-0.736	1.75	-4.17	2.7	0.6	0.0554	6.51	0.676	1	Wald		XM_005564600.1:1760
CFI-mRNA	-0.584	1.41	-3.34	2.17	0.667	0.0988	4.5	0.679	1	Wald	Complement System	XM_001087512.2:1008
NFATC2-mRNA	-0.845	2.08	-4.93	3.24	0.557	0.0328	9.45	0.687	1	Wald	Fc Receptor Signaling	XM_005569356.1:2090
CD79B-mRNA	-0.926	2.29	-5.42	3.57	0.526	0.0234	11.9	0.688	1	Wald	Adaptive Immunity	XM_005584687.1:260
THY1-mRNA	-0.589	1.49	-3.51	2.33	0.665	0.0881	5.02	0.694	1	Wald		XM_005579921.1:490
LAG3-mRNA	-0.417	1.06	-2.5	1.67	0.749	0.177	3.18	0.697	1	Wald		XM_005569954.1:1283
RELB-mRNA	0.693	1.81	-2.86	4.24	1.62	0.138	18.9	0.703	1	Wald	NF-kB	XM_001104559.2:724
IFNB1-mRNA	0.534	1.42	-2.24	3.31	1.45	0.212	9.92	0.707	1	Wald	Cellular Stress, Interferon Signaling	NM_001135795.1:272
SMAD5-mRNA	-0.811	2.15	-5.03	3.4	0.57	0.0307	10.6	0.707	1	Wald		XM_005557849.1:212
TNFRSF17-mRNA	-0.444	1.19	-2.77	1.88	0.735	0.147	3.68	0.71	1	Wald	NF-kB	XM_001106826.2:204
RELA-mRNA	0.586	1.57	-2.5	3.67	1.5	0.177	12.7	0.711	1	Wald	Adaptive Immunity, Cellular Stress, Fc Receptor Signaling, Innate Immunity, Interferon Signaling, Interleukin Signaling, TLR Signaling	XM_005577248.1:1689
SH2D1A-mRNA	-0.563	1.53	-3.56	2.43	0.677	0.085	5.39	0.714	1	Wald	Adaptive Immunity	NM_001032837.1:135
ABL1-mRNA	0.578	1.58	-2.51	3.67	1.49	0.175	12.7	0.715	1	Wald		XM_005580623.1:1470
IL4R-mRNA	0.587	1.61	-2.57	3.74	1.5	0.169	13.4	0.717	1	Wald	Interleukin Signaling	XM_001093763.2:655
CD36-mRNA	-0.255	0.701	-1.63	1.12	0.838	0.323	2.17	0.717	1	Wald	Adaptive Immunity, Metabolism, TLR Signaling	NM_001032913.1:1240
SIGIRR-mRNA	-0.702	1.96	-4.55	3.15	0.615	0.0427	8.86	0.722	1	Wald	TLR Signaling	XM_005576724.1:1856
ABCB1-mRNA	0.514	1.46	-2.35	3.37	1.43	0.197	10.4	0.726	1	Wald	Metabolism	NM_001032887.1:290
ICAM3-mRNA	0.557	1.61	-2.59	3.7	1.47	0.166	13	0.73	1	Wald	Adaptive Immunity, Extracellular matrix organization	NM_001195749.1:233
PLA2G6-mRNA	0.465	1.36	-2.2	3.13	1.38	0.218	8.73	0.733	1	Wald	Metabolism	XM_002798388.1:2066
CCL26-mRNA	-0.49	1.45	-3.34	2.36	0.712	0.099	5.12	0.737	1	Wald		XM_001109808.2:20
CD40LG-mRNA	-0.66	1.96	-4.5	3.18	0.633	0.0442	9.06	0.737	1	Wald	Adaptive Immunity, NF-kB	NM_001032839.1:669
CLEC4E-mRNA	0.378	1.12	-1.82	2.58	1.3	0.283	5.96	0.737	1	Wald		XM_001118423.2:173
CFB-mRNA	0.447	1.33	-2.15	3.05	1.36	0.225	8.27	0.737	1	Wald	Complement System	XM_001113553.2:3014
CARD9-mRNA	0.481	1.43	-2.33	3.29	1.4	0.199	9.79	0.738	1	Wald		XM_001095549.2:1126
CD80-mRNA	0.482	1.46	-2.37	3.34	1.4	0.193	10.1	0.741	1	Wald	Adaptive Immunity, Fc Receptor Signaling	NM_001042642.1:320
GNAS-mRNA	0.0477	0.146	-0.238	0.333	1.03	0.848	1.26	0.744	1	lm.nb	Metabolism	XM_005569452.1:2102
KIR3DL3-mRNA	0.394	1.22	-2	2.79	1.31	0.25	6.92	0.748	1	Wald		XM_005590338.1:878
CFD-mRNA	0.13	0.407	-0.667	0.928	1.09	0.63	1.9	0.75	1	lm.nb	Complement System	XM_001117186.2:846
PTAFR-mRNA	-0.136	0.428	-0.976	0.704	0.91	0.509	1.63	0.752	1	lm.nb	Interferon Signaling	XM_005544241.1:1072
IL2RG-mRNA	0.0646	0.204	-0.335	0.464	1.05	0.793	1.38	0.752	1	lm.nb	Fc Receptor Signaling, Interleukin Signaling, MAPK Signaling, VEGF Signaling	NM_001035529.1:645
RHOA-mRNA	-0.0468	0.147	-0.336	0.242	0.968	0.792	1.18	0.752	1	lm.nb	VEGF Signaling, Wnt Signaling	XM_001094831.2:315
PAX5-mRNA	-0.529	1.67	-3.81	2.75	0.693	0.0715	6.72	0.753	1	Wald		XM_005581286.1:699
MAP3K9-mRNA	0.445	1.42	-2.33	3.22	1.36	0.199	9.31	0.754	1	Wald	MAPK Signaling	XM_005561663.1:1933
CD8A-mRNA	-0.684	2.19	-4.97	3.61	0.622	0.0318	12.2	0.756	1	Wald	Adaptive Immunity	XM_001092778.2:630
CCL20-mRNA	0.452	1.48	-2.44	3.35	1.37	0.184	10.2	0.76	1	Wald		NM_001032854.1:28
CXCL12-mRNA	0.298	0.986	-1.63	2.23	1.23	0.322	4.69	0.763	1	Wald		NM_001032934.1:90
TNFRSF14-mRNA	0.654	2.18	-3.62	4.93	1.57	0.0811	30.6	0.765	1	Wald	Adaptive Immunity, NF-kB	NM_001043357.1:107
SKI-mRNA	-0.515	1.74	-3.92	2.89	0.7	0.0661	7.42	0.768	1	Wald		XM_001086434.1:222
CD82-mRNA	0.442	1.49	-2.48	3.37	1.36	0.179	10.3	0.768	1	Wald		XM_005578126.1:713
MME-mRNA	-0.241	0.819	-1.85	1.36	0.846	0.278	2.57	0.77	1	Wald		XM_001105564.1:1261
NOD1-mRNA	0.737	2.53	-4.22	5.69	1.67	0.0538	51.6	0.772	1	Wald	Interleukin Signaling, TLR Signaling	XM_005549884.1:2719
CD28-mRNA	-0.894	3.07	-6.92	5.13	0.538	0.00825	35.1	0.772	1	Wald	Adaptive Immunity, Fc Receptor Signaling	NM_001042641.2:145
IFNAR1-mRNA	0.647	2.23	-3.72	5.01	1.57	0.0759	32.3	0.772	1	Wald	Interferon Signaling	XM_001092098.1:143
HSPB2-mRNA	0.527	1.84	-3.08	4.13	1.44	0.118	17.5	0.776	1	Wald		XM_005579610.1:435
IL29-mRNA	-0.527	1.94	-4.32	3.27	0.694	0.05	9.64	0.786	1	Wald	Interleukin Signaling	XM_001085768.2:255
CEACAM6-mRNA	0.38	1.41	-2.39	3.15	1.3	0.191	8.85	0.789	1	Wald	Extracellular matrix organization	XM_005589431.1:670
IL33-mRNA	-0.4	1.5	-3.34	2.54	0.758	0.0991	5.8	0.79	1	Wald	Interleukin Signaling	XM_005581767.2:102
STAT4-mRNA	-0.576	2.22	-4.93	3.78	0.671	0.0328	13.7	0.796	1	Wald		XM_001082561.2:2220
C8B-mRNA	0.438	1.7	-2.89	3.77	1.35	0.134	13.6	0.798	1	Wald	Complement System	XM_001114456.2:215
PPP1R12B-mRNA	-0.411	1.6	-3.54	2.72	0.752	0.0857	6.6	0.798	1	Wald	Cell Cycle	XM_001106168.2:540
MAP2K6-mRNA	-0.768	3.08	-6.8	5.26	0.587	0.00897	38.4	0.804	1	Wald	Cellular Stress, Interleukin Signaling, MAPK Signaling, TLR Signaling	NM_001261706.1:1132
FASLG-mRNA	0.424	1.7	-2.92	3.77	1.34	0.132	13.6	0.804	1	Wald	Death Receptor Signaling, NF-kB	NM_001032838.1:495
LAIR1-mRNA	0.0926	0.373	-0.639	0.824	1.07	0.642	1.77	0.805	1	lm.nb	Adaptive Immunity	XM_005590317.1:341
CLEC6A-mRNA	0.434	1.76	-3.02	3.88	1.35	0.124	14.8	0.806	1	Wald		XM_005570039.1:339
CD207-mRNA	0.332	1.36	-2.32	2.99	1.26	0.2	7.94	0.807	1	Wald	Adaptive Immunity	XM_005575643.2:659
IRAK4-mRNA	1.02	4.17	-7.15	9.19	2.03	0.00705	584	0.807	1	Wald	Interleukin Signaling, TLR Signaling	NM_001136101.1:810
TBX21-mRNA	0.063	0.261	-0.449	0.575	1.04	0.733	1.49	0.81	1	lm.nb		XM_005583510.1:744
TCF7-mRNA	-0.369	1.53	-3.37	2.63	0.774	0.0969	6.19	0.81	1	Wald	Wnt Signaling	XM_005595987.1:820
MEF2BNB-mRNA	0.459	1.91	-3.28	4.2	1.37	0.103	18.4	0.811	1	Wald		XM_005588524.1:344
FADD-mRNA	0.629	2.64	-4.54	5.8	1.55	0.043	55.6	0.812	1	Wald	Apoptosis, Death Receptor Signaling, Interferon Signaling, TLR Signaling	XM_005576969.1:596
BTLA-mRNA	-0.657	2.83	-6.2	4.89	0.634	0.0136	29.6	0.817	1	Wald	Adaptive Immunity	XM_005548166.1:1134
MAPKAPK2-mRNA	0.0531	0.232	-0.401	0.507	1.04	0.757	1.42	0.819	1	lm.nb	Cellular Stress, MAPK Signaling, Metabolism, TLR Signaling, VEGF Signaling	XM_005540646.1:856
TP53-mRNA	-0.439	1.94	-4.25	3.37	0.738	0.0527	10.3	0.822	1	Wald	Apoptosis, Cell Cycle, Cellular Stress	XM_005582787.1:1006
MS4A2-mRNA	-0.272	1.21	-2.64	2.1	0.828	0.16	4.28	0.823	1	Wald	Fc Receptor Signaling	XM_005577736.1:657
PDCD2-mRNA	-0.451	2.01	-4.39	3.49	0.731	0.0477	11.2	0.823	1	Wald		XM_005551355.1:362
SMAD7-mRNA	0.671	3	-5.21	6.55	1.59	0.027	93.9	0.824	1	Wald		XM_005586745.1:1886
TGFB2-mRNA	-0.294	1.32	-2.89	2.3	0.815	0.135	4.93	0.825	1	Wald	Extracellular matrix organization	XM_005540874.1:1913
TRADD-mRNA	0.455	2.05	-3.56	4.47	1.37	0.0848	22.2	0.825	1	Wald	Apoptosis, Death Receptor Signaling	XM_005592202.1:494
BCL10-mRNA	0.425	1.92	-3.35	4.2	1.34	0.0983	18.3	0.826	1	Wald	Adaptive Immunity, Fc Receptor Signaling	XM_005542846.1:722
PTGS1-mRNA	0.331	1.51	-2.62	3.29	1.26	0.162	9.75	0.827	1	Wald	Metabolism	XM_005580874.1:1122
IKZF2-mRNA	-0.387	1.76	-3.84	3.06	0.765	0.07	8.36	0.827	1	Wald		XM_001083114.2:935
IL16-mRNA	-0.0582	0.265	-0.578	0.462	0.96	0.67	1.38	0.827	1	lm.nb	Interleukin Signaling	NM_001032808.1:910
TPSAB1-mRNA	0.481	2.23	-3.89	4.85	1.4	0.0675	28.9	0.83	1	Wald	Extracellular matrix organization	XM_005590832.2:868
MAFF-mRNA	-0.395	1.87	-4.07	3.28	0.761	0.0597	9.69	0.834	1	Wald		XM_005567311.1:1380
HFE-mRNA	0.29	1.38	-2.41	2.99	1.22	0.188	7.97	0.834	1	Wald		XM_005553872.1:400
DPP4-mRNA	-0.804	3.83	-8.31	6.7	0.573	0.00315	104	0.834	1	Wald		NM_001039190.1:805
IKBKE-mRNA	-0.375	1.79	-3.88	3.13	0.771	0.068	8.74	0.835	1	Wald	Interferon Signaling, NF-kB, TLR Signaling	XM_005540634.1:1473
TRAF1-mRNA	-0.465	2.25	-4.87	3.94	0.724	0.0342	15.3	0.837	1	Wald	Death Receptor Signaling	XM_001095862.2:983
NFKB2-mRNA	0.324	1.59	-2.8	3.45	1.25	0.144	10.9	0.84	1	Wald	Innate Immunity, Interferon Signaling, Interleukin Signaling, NF-kB, TLR Signaling	XM_001104566.2:905
MAP4K4-mRNA	0.0801	0.396	-0.696	0.856	1.06	0.617	1.81	0.84	1	lm.nb	Cellular Stress, MAPK Signaling	XM_005575143.1:2011
IL21R-mRNA	0.0663	0.334	-0.588	0.72	1.05	0.665	1.65	0.843	1	lm.nb	Interleukin Signaling	XM_001094102.2:295
CCL1-mRNA	0.231	1.17	-2.06	2.52	1.17	0.24	5.74	0.844	1	Wald		NM_001032849.1:166
CEACAM8-mRNA	-0.197	1.01	-2.17	1.77	0.872	0.223	3.42	0.845	1	Wald	Extracellular matrix organization	XM_005589367.1:913
CCR7-mRNA	-0.344	1.76	-3.8	3.11	0.788	0.0719	8.63	0.846	1	Wald		NM_001032884.1:178
TRAF6-mRNA	0.375	1.94	-3.43	4.18	1.3	0.0931	18.1	0.847	1	Wald	Adaptive Immunity, Fc Receptor Signaling, Interferon Signaling, Interleukin Signaling, TLR Signaling	XM_005578173.1:1458
BTK-mRNA	0.431	2.34	-4.16	5.02	1.35	0.0558	32.5	0.855	1	Wald	Adaptive Immunity, Fc Receptor Signaling, TLR Signaling	XM_002806330.1:1175
MAFG-mRNA	0.423	2.3	-4.09	4.94	1.34	0.0586	30.7	0.855	1	Wald		XM_005585281.1:3773
TNFRSF13B-mRNA	-0.223	1.23	-2.62	2.18	0.857	0.162	4.53	0.856	1	Wald	NF-kB	XM_005582995.1:465
CFL1-mRNA	0.0249	0.137	-0.244	0.294	1.02	0.844	1.23	0.857	1	lm.nb		XM_005577224.2:1183
CUL9-mRNA	-0.388	2.19	-4.67	3.9	0.764	0.0392	14.9	0.86	1	Wald		XM_002808385.1:2474
CREB1-mRNA	0.0456	0.259	-0.461	0.552	1.03	0.726	1.47	0.86	1	lm.nb	Adaptive Immunity, Fc Receptor Signaling, TLR Signaling	XM_001107192.2:885
C4B-mRNA	0.224	1.29	-2.3	2.75	1.17	0.203	6.73	0.863	1	Wald	Complement System	XM_005553435.1:1550
NOTCH1-mRNA	0.319	1.85	-3.31	3.95	1.25	0.101	15.4	0.864	1	Wald		XM_001116824.1:174
IL18-mRNA	0.367	2.16	-3.87	4.6	1.29	0.0685	24.3	0.866	1	Wald	Interleukin Signaling	XM_005579633.1:355
XCL1-mRNA	0.316	1.88	-3.37	4.01	1.25	0.0965	16.1	0.867	1	Wald		NM_001032947.1:18
CFH-mRNA	-0.277	1.65	-3.52	2.97	0.825	0.0871	7.81	0.868	1	Wald	Complement System	XM_001111875.2:484
CSF3-mRNA	0.222	1.33	-2.38	2.82	1.17	0.192	7.08	0.868	1	Wald		XM_001095097.2:798
XCR1-mRNA	0.253	1.54	-2.76	3.26	1.19	0.148	9.6	0.87	1	Wald		XM_001114260.1:745
HDAC4-mRNA	0.331	2.04	-3.66	4.32	1.26	0.079	20	0.871	1	Wald		XM_005574802.1:2433
CMA1-mRNA	-0.23	1.42	-3.01	2.55	0.852	0.124	5.87	0.872	1	Wald	Extracellular matrix organization	NM_001285192.1:191
POU2F2-mRNA	0.334	2.07	-3.73	4.4	1.26	0.0753	21.1	0.873	1	Wald		XM_002808195.1:1136
IKBKAP-mRNA	-0.563	3.55	-7.53	6.4	0.677	0.00541	84.7	0.875	1	Wald	NF-kB	XM_005581114.1:2077
BAD-mRNA	-0.285	1.81	-3.83	3.26	0.821	0.0705	9.55	0.875	1	Wald	Adaptive Immunity, Apoptosis, Fc Receptor Signaling	XM_005577426.2:425
ITGA6-mRNA	-0.447	2.85	-6.03	5.14	0.734	0.0153	35.2	0.876	1	Wald	Extracellular matrix organization	XM_001086200.2:605
FCGRT-mRNA	-0.249	1.6	-3.39	2.89	0.841	0.0952	7.44	0.877	1	Wald		XM_001115276.2:694
MAP4K2-mRNA	-0.242	1.58	-3.34	2.86	0.846	0.0986	7.25	0.879	1	Wald	MAPK Signaling	XM_005595670.1:976
IFNA2-mRNA	0.235	1.54	-2.79	3.26	1.18	0.145	9.57	0.879	1	Wald	Interferon Signaling	NM_001135794.1:330
CCR5-mRNA	0.265	1.76	-3.18	3.71	1.2	0.11	13.1	0.881	1	Wald		XM_005546902.1:1188
KEAP1-mRNA	0.229	1.53	-2.76	3.22	1.17	0.147	9.31	0.881	1	Wald	Adaptive Immunity	XM_001105867.2:605
CCR1-mRNA	-0.21	1.42	-2.99	2.57	0.864	0.126	5.95	0.883	1	Wald		NM_001032858.1:466
GTF3C1-mRNA	-0.295	1.99	-4.2	3.61	0.815	0.0544	12.2	0.883	1	Wald		XM_005591522.1:4642
REPS1-mRNA	-0.6	4.1	-8.63	7.43	0.66	0.00253	172	0.884	1	Wald		XM_005551982.1:1536
MEF2D-mRNA	-0.276	1.92	-4.04	3.49	0.826	0.0606	11.2	0.886	1	Wald		XM_005541443.1:2469
CXCL3-mRNA	0.211	1.47	-2.68	3.1	1.16	0.156	8.57	0.887	1	Wald		NM_001032879.1:202
CXCL5-mRNA	0.238	1.67	-3.04	3.51	1.18	0.122	11.4	0.887	1	Wald		XM_001092000.3:108
ENTPD1-mRNA	0.246	1.77	-3.23	3.72	1.19	0.107	13.2	0.89	1	Wald		XM_002805770.1:1254
IRAK2-mRNA	0.326	2.4	-4.38	5.03	1.25	0.0481	32.7	0.892	1	Wald	Interleukin Signaling, TLR Signaling	XM_001090790.2:595
GFI1-mRNA	-0.205	1.55	-3.23	2.82	0.867	0.106	7.08	0.895	1	Wald		XM_005542722.1:1019
C8A-mRNA	0.19	1.44	-2.63	3.01	1.14	0.162	8.03	0.895	1	Wald	Complement System	XM_001114403.1:1445
F13A1-mRNA	-0.0611	0.464	-0.971	0.849	0.959	0.51	1.8	0.896	1	lm.nb		XM_001096669.1:740
CD160-mRNA	0.188	1.44	-2.63	3.01	1.14	0.161	8.05	0.896	1	Wald	Adaptive Immunity	XM_005542122.1:545
NFATC1-mRNA	-0.356	2.75	-5.74	5.03	0.781	0.0187	32.6	0.897	1	Wald	Fc Receptor Signaling, Wnt Signaling	XM_001087929.2:296
C9-mRNA	-0.227	1.78	-3.72	3.27	0.855	0.0758	9.63	0.899	1	Wald	Complement System	XM_001084671.2:595
TGFBI-mRNA	0.0522	0.411	-0.754	0.858	1.04	0.593	1.81	0.899	1	lm.nb		XM_005557841.1:1261
IL11RA-mRNA	-0.354	2.83	-5.9	5.19	0.783	0.0168	36.5	0.901	1	Wald	Interleukin Signaling	XM_005581441.1:642
LAMP3-mRNA	0.213	1.73	-3.18	3.6	1.16	0.111	12.1	0.902	1	Wald		XM_005546488.1:987
MAPKAPK5-mRNA	-0.247	2.06	-4.28	3.79	0.842	0.0513	13.8	0.905	1	Wald	Cellular Stress, MAPK Signaling	XM_001102910.2:1015
TNFSF12-mRNA	0.214	1.8	-3.32	3.75	1.16	0.0999	13.5	0.906	1	Wald	NF-kB	NM_001205135.1:280
PRKCA-mRNA	-0.408	3.46	-7.2	6.38	0.754	0.00682	83.4	0.907	1	Wald	Cell Cycle, Extracellular matrix organization, Metabolism, VEGF Signaling, Wnt Signaling	XM_005584740.1:2902
BLNK-mRNA	-0.238	2.03	-4.21	3.73	0.848	0.0541	13.3	0.907	1	Wald	Adaptive Immunity, Interleukin Signaling	XM_001100700.2:975
MAP3K7-mRNA	-0.265	2.28	-4.74	4.21	0.832	0.0373	18.5	0.908	1	Wald	Adaptive Immunity, Death Receptor Signaling, Fc Receptor Signaling, Interleukin Signaling, MAPK Signaling, TLR Signaling, Wnt Signaling	XM_005552337.1:1242
CCL24-mRNA	-0.126	1.11	-2.3	2.05	0.916	0.203	4.14	0.91	1	Wald		NM_001194459.1:124
MBP-mRNA	0.156	1.38	-2.55	2.86	1.11	0.171	7.25	0.91	1	Wald		XM_001098960.2:707
KIR3DL2-mRNA	-0.14	1.25	-2.58	2.3	0.907	0.167	4.93	0.911	1	Wald	Adaptive Immunity	XM_005595311.1:1444
MAP2K1-mRNA	-0.278	2.49	-5.15	4.6	0.825	0.0281	24.2	0.911	1	Wald	Fc Receptor Signaling, Interleukin Signaling, MAPK Signaling, TLR Signaling, VEGF Signaling	XM_005559865.1:912
PDCD1-mRNA	-0.131	1.19	-2.47	2.21	0.913	0.181	4.62	0.913	1	Wald	Adaptive Immunity	NM_001114358.1:201
CCL21-mRNA	0.167	1.52	-2.82	3.15	1.12	0.142	8.88	0.913	1	Wald		NM_001032855.1:97
ATG10-mRNA	-0.231	2.27	-4.67	4.21	0.852	0.0392	18.5	0.919	1	Wald	Cellular Stress	XM_001111368.2:405
BCAP31-mRNA	0.455	4.71	-8.77	9.68	1.37	0.00229	820	0.923	1	Wald	Adaptive Immunity, Apoptosis	XM_005594916.1:648
ZEB1-mRNA	0.229	2.39	-4.45	4.9	1.17	0.0458	30	0.924	1	Wald		XM_005564912.2:2675
MRC1-mRNA	0.125	1.38	-2.58	2.83	1.09	0.167	7.1	0.928	1	Wald	Adaptive Immunity	XM_005564743.1:1361
JAK3-mRNA	-0.133	1.55	-3.17	2.9	0.912	0.111	7.47	0.932	1	Wald	Fc Receptor Signaling, Interleukin Signaling, MAPK Signaling, VEGF Signaling	XM_001115037.2:2516
MIF-mRNA	0.0128	0.157	-0.294	0.32	1.01	0.816	1.25	0.935	1	lm.nb		NM_001283697.1:60
AICDA-mRNA	0.147	1.8	-3.38	3.68	1.11	0.0958	12.8	0.935	1	Wald		XM_005570042.1:942
TAL1-mRNA	-0.112	1.41	-2.87	2.65	0.925	0.136	6.28	0.937	1	Wald		XM_005543455.1:3194
PTGFR-mRNA	0.104	1.41	-2.65	2.86	1.07	0.159	7.25	0.941	1	Wald		XM_005542941.1:1071
TRAF3-mRNA	0.159	2.18	-4.11	4.43	1.12	0.0579	21.5	0.942	1	Wald	Interferon Signaling, NF-kB, TLR Signaling	XM_005562258.1:431
FN1-mRNA	-0.0407	0.561	-1.14	1.06	0.972	0.454	2.08	0.942	1	lm.nb	Extracellular matrix organization, Fc Receptor Signaling, Interleukin Signaling, MAPK Signaling, VEGF Signaling	XM_001083548.2:2035
VCAM1-mRNA	0.0749	1.11	-2.1	2.25	1.05	0.234	4.74	0.946	1	Wald	Adaptive Immunity, Extracellular matrix organization, Interferon Signaling	XM_005542580.1:955
TFRC-mRNA	-0.119	1.86	-3.76	3.52	0.921	0.0739	11.5	0.949	1	Wald		XM_005545258.1:2141
SLAMF1-mRNA	-0.132	2.06	-4.18	3.91	0.912	0.0553	15.1	0.949	1	Wald		XM_001117605.2:526
IL1R1-mRNA	0.074	1.17	-2.22	2.37	1.05	0.215	5.15	0.95	1	Wald	Interleukin Signaling	XM_005575155.1:1899
RAPGEF2-mRNA	-0.102	1.62	-3.28	3.08	0.932	0.103	8.45	0.95	1	Wald	Fc Receptor Signaling, Interleukin Signaling, MAPK Signaling, VEGF Signaling	XM_001093090.2:3725
CXCR3-mRNA	-0.117	1.91	-3.86	3.62	0.922	0.069	12.3	0.951	1	Wald		XM_005593931.1:680
CXCL1-mRNA	0.0686	1.26	-2.4	2.53	1.05	0.19	5.79	0.957	1	Wald		NM_001283494.1:51
IKBKB-mRNA	-0.128	2.4	-4.84	4.58	0.915	0.0349	24	0.958	1	Wald	Adaptive Immunity, Death Receptor Signaling, Fc Receptor Signaling, Innate Immunity, Interferon Signaling, Interleukin Signaling, NF-kB, TLR Signaling	XM_001096913.2:870
NUP107-mRNA	-0.155	2.93	-5.91	5.6	0.898	0.0167	48.4	0.958	1	Wald	Cell Cycle, Cellular Stress, Interferon Signaling, Metabolism	XM_005571495.1:1272
LTB4R2-mRNA	0.0727	1.41	-2.68	2.83	1.05	0.156	7.11	0.959	1	Wald		XM_001113942.2:1007
IL10-mRNA	0.067	1.3	-2.48	2.62	1.05	0.179	6.14	0.959	1	Wald		XM_005540653.1:448
MALT1-mRNA	-0.123	2.43	-4.88	4.63	0.918	0.034	24.8	0.96	1	Wald	Adaptive Immunity, Fc Receptor Signaling	XM_005586570.1:1344
NCAM1-mRNA	0.0782	1.55	-2.96	3.12	1.06	0.128	8.68	0.96	1	Wald	Extracellular matrix organization, Fc Receptor Signaling, Interferon Signaling, Interleukin Signaling, MAPK Signaling, VEGF Signaling	XM_005579655.1:1488
TIRAP-mRNA	-0.0919	1.91	-3.84	3.65	0.938	0.0699	12.6	0.962	1	Wald	TLR Signaling	NM_001130435.1:155
LTB-mRNA	0.014	0.294	-0.562	0.59	1.01	0.677	1.51	0.962	1	lm.nb	NF-kB	NM_001047150.1:222
DAXX-mRNA	0.136	2.85	-5.46	5.73	1.1	0.0228	53.1	0.962	1	Wald		XM_001109244.2:1815
FOS-mRNA	0.018	0.395	-0.756	0.792	1.01	0.592	1.73	0.964	1	lm.nb	Cellular Stress, Fc Receptor Signaling, TLR Signaling	NM_001098399.1:509
PLA2G4A-mRNA	0.09	2.04	-3.9	4.08	1.06	0.067	16.9	0.965	1	Wald	Metabolism	XM_005540257.1:711
CD4-mRNA	-0.0673	1.53	-3.06	2.92	0.954	0.12	7.58	0.965	1	Wald	Adaptive Immunity	NM_001042662.1:796
PTK2-mRNA	-0.105	2.41	-4.83	4.62	0.93	0.0352	24.6	0.965	1	Wald	Apoptosis, Fc Receptor Signaling, Interleukin Signaling, MAPK Signaling, VEGF Signaling	XM_001093060.2:843
ATG16L1-mRNA	-0.0888	2.12	-4.25	4.07	0.94	0.0525	16.8	0.967	1	Wald	Cellular Stress	XM_005574649.1:1754
KLRF2-mRNA	-0.0629	1.59	-3.17	3.05	0.957	0.111	8.26	0.968	1	Wald		XM_005570092.1:616
SLAMF6-mRNA	-0.0731	1.89	-3.78	3.64	0.951	0.0727	12.4	0.969	1	Wald	Adaptive Immunity	XM_005541247.1:658
CRADD-mRNA	0.0515	1.44	-2.76	2.86	1.04	0.147	7.29	0.971	1	Wald		XM_005571871.1:694
IKBKG-mRNA	-0.0548	1.54	-3.07	2.96	0.963	0.119	7.79	0.972	1	Wald	Adaptive Immunity, Death Receptor Signaling, Fc Receptor Signaling, Innate Immunity, Interferon Signaling, Interleukin Signaling, NF-kB, TLR Signaling	XM_005595004.1:1116
CHUK-mRNA	0.00666	0.194	-0.374	0.387	1	0.772	1.31	0.973	1	lm.nb	Adaptive Immunity, Death Receptor Signaling, Fc Receptor Signaling, Innate Immunity, Interferon Signaling, Interleukin Signaling, NF-kB, TLR Signaling	XM_005566180.1:1561
KLRC1-mRNA	-0.0432	1.32	-2.64	2.55	0.971	0.161	5.87	0.974	1	Wald	Adaptive Immunity	NM_001284177.1:95
CCL4-mRNA	0.0506	1.65	-3.19	3.29	1.04	0.11	9.77	0.976	1	Wald		XM_005583502.1:354
TNFSF4-mRNA	-0.0417	1.38	-2.75	2.66	0.971	0.149	6.34	0.976	1	Wald	NF-kB	XM_005540021.1:1004
TRAF2-mRNA	0.0481	1.6	-3.1	3.19	1.03	0.117	9.14	0.976	1	Wald	Apoptosis, Death Receptor Signaling, Interferon Signaling, NF-kB	XM_005580376.1:1555
CCR4-mRNA	0.0852	2.99	-5.77	5.94	1.06	0.0183	61.5	0.977	1	Wald		XM_005545534.1:830
PDGFRB-mRNA	0.0358	1.32	-2.54	2.62	1.03	0.171	6.13	0.978	1	Wald	Adaptive Immunity, Fc Receptor Signaling, Interleukin Signaling, MAPK Signaling, VEGF Signaling	XM_005558242.1:2141
CXCR4-mRNA	-0.00725	0.295	-0.585	0.571	0.995	0.666	1.49	0.98	1	lm.nb		NM_001042645.1:610
MYC-mRNA	-0.0481	2.18	-4.32	4.23	0.967	0.0499	18.7	0.982	1	Wald	Cell Cycle, MAPK Signaling, Wnt Signaling	NM_001142873.1:1200
RUNX1-mRNA	-0.0439	2.32	-4.59	4.5	0.97	0.0415	22.7	0.985	1	Wald		XM_005548734.1:611
SMAD3-mRNA	0.0497	2.87	-5.57	5.67	1.04	0.0211	50.8	0.986	1	Wald		XM_005559876.1:1523
TRAF4-mRNA	-0.0441	2.73	-5.39	5.3	0.97	0.0239	39.4	0.987	1	Wald		XM_001107048.2:1637
GNGT1-mRNA	0.0225	1.61	-3.13	3.17	1.02	0.114	9.03	0.989	1	Wald	Metabolism, Wnt Signaling	XM_005550208.1:194
PSMC2-mRNA	-0.0503	3.62	-7.16	7.05	0.966	0.00702	133	0.989	1	Wald	Adaptive Immunity, Apoptosis, Cell Cycle, Fc Receptor Signaling, Interleukin Signaling, MAPK Signaling, Metabolism, NF-kB, VEGF Signaling, Wnt Signaling	XM_005550431.1:982
LIMK1-mRNA	-0.0146	1.25	-2.47	2.44	0.99	0.18	5.44	0.991	1	Wald		XM_005595495.1:2173
CASP2-mRNA	-0.0603	6.82	-13.4	13.3	0.959	9.06e-05	10200	0.993	1	Wald		XM_001087704.2:405
TCF4-mRNA	0.0134	1.7	-3.32	3.34	1.01	0.1	10.1	0.994	1	Wald		XM_005586613.1:2123
TNFRSF4-mRNA	-0.00861	1.75	-3.43	3.42	0.994	0.0925	10.7	0.996	1	Wald	NF-kB	XM_005545122.1:233
RPS6KA5-mRNA	0.0099	2.07	-4.05	4.07	1.01	0.0603	16.8	0.996	1	Wald	TLR Signaling	XM_001088246.2:1243
ATG5-mRNA	-0.00924	2.79	-5.47	5.45	0.994	0.0226	43.8	0.997	1	Wald	Cellular Stress, Interferon Signaling	XM_005552246.1:766
ELK1-mRNA	-0.00363	4.65	-9.13	9.12	0.997	0.00179	556	0.999	1	Wald	TLR Signaling	XM_005593430.1:635

## Sheet: DE results - Day3
Gene	Log2 fold change	std error (log2)	Lower confidence limit (log2)	Upper confidence limit (log2)	Linear fold change	Lower confidence limit (linear)	Upper confidence limit (linear)	P-value	BY.p.value	method	Gene.sets	probe.ID
OAS1-mRNA	7.35	0.731	5.92	8.78	163	60.6	441	6.94e-15	1.54e-11	lm.nb	Interferon Signaling	NM_001083949.1:731
IFI44-mRNA	5.98	0.595	4.82	7.15	63.3	28.2	142	7.25e-15	1.54e-11	lm.nb		XM_005542938.1:626
OAS2-mRNA	5.36	0.544	4.29	6.43	41	19.6	86	1.66e-14	2.35e-11	lm.nb	Interferon Signaling	XM_005572308.1:515
MX1-mRNA	5.52	0.57	4.41	6.64	46	21.2	99.8	3.11e-14	2.85e-11	lm.nb	Interferon Signaling	NM_001079693.1:1034
MX2-mRNA	4.36	0.451	3.48	5.24	20.5	11.1	37.9	3.35e-14	2.85e-11	lm.nb	Interferon Signaling	XM_005548647.1:1483
IFIT3-mRNA	5.59	0.596	4.42	6.75	48	21.4	108	1.1e-13	7.8e-11	lm.nb	Interferon Signaling	XM_005565907.1:776
IFIT2-mRNA	6.79	0.737	5.34	8.23	111	40.6	301	2.15e-13	1.3e-10	lm.nb	Interferon Signaling	XM_001086302.2:1204
OASL-mRNA	5.55	0.605	4.36	6.73	46.7	20.5	106	2.6e-13	1.38e-10	lm.nb	Interferon Signaling	XM_005572424.1:1339
DDX58-mRNA	4.09	0.452	3.2	4.97	17	9.21	31.4	4.08e-13	1.93e-10	lm.nb	Interferon Signaling	XM_005581558.1:1793
IFIT1-mRNA	4.2	0.476	3.27	5.14	18.4	9.66	35.2	9.6e-13	4.08e-10	lm.nb	Interferon Signaling	NM_001287726.1:1154
CXCL10-mRNA	6.44	0.761	4.95	7.93	86.7	30.8	244	4.5e-12	1.74e-09	lm.nb		NM_001032892.1:169
EIF2AK2-mRNA	3.03	0.363	2.31	3.74	8.15	4.97	13.4	7.61e-12	2.69e-09	lm.nb	Interferon Signaling	XM_015433780.1:1390
GBP1-mRNA	3.87	0.468	2.95	4.78	14.6	7.72	27.5	9.87e-12	3.23e-09	lm.nb	Interferon Signaling	XM_005542801.1:1863
IFIH1-mRNA	3.69	0.449	2.81	4.57	12.9	7	23.7	1.19e-11	3.63e-09	lm.nb	Interferon Signaling	NM_001047123.1:655
OAS3-mRNA	4.85	0.601	3.68	6.03	28.9	12.8	65.5	2.18e-11	6.17e-09	lm.nb	Interferon Signaling	XM_005572307.1:2923
PYCARD-mRNA	1.87	0.233	1.41	2.33	3.66	2.67	5.02	2.45e-11	6.51e-09	lm.nb		XM_005591734.1:888
IFI16-mRNA	2.15	0.274	1.62	2.69	4.44	3.06	6.44	5.16e-11	1.29e-08	lm.nb	Innate Immunity	XM_005541319.1:858
GPR183-mRNA	-1.74	0.222	-2.17	-1.31	0.299	0.221	0.405	5.55e-11	1.31e-08	lm.nb		XM_005586155.1:427
PSMB5-mRNA	1.22	0.156	0.909	1.52	2.32	1.88	2.87	7.05e-11	1.56e-08	lm.nb	Adaptive Immunity, Apoptosis, Cell Cycle, Fc Receptor Signaling, Interleukin Signaling, MAPK Signaling, Metabolism, NF-kB, VEGF Signaling, Wnt Signaling	NM_001260845.1:646
CD68-mRNA	2.67	0.344	2	3.34	6.37	3.99	10.2	7.35e-11	1.56e-08	lm.nb		XM_005582776.1:980
ISG20-mRNA	2.56	0.34	1.89	3.23	5.9	3.72	9.36	1.95e-10	3.94e-08	lm.nb	Interferon Signaling	XM_005560453.2:437
STAT1-mRNA	2.27	0.304	1.67	2.86	4.81	3.18	7.27	2.7e-10	5.22e-08	lm.nb	Interferon Signaling, Interleukin Signaling	NM_001261614.1:1598
CYBB-mRNA	1.96	0.263	1.44	2.47	3.88	2.71	5.55	3.08e-10	5.69e-08	lm.nb	Adaptive Immunity, VEGF Signaling	XM_001083654.2:1670
IRF7-mRNA	3.47	0.481	2.53	4.42	11.1	5.78	21.4	7.05e-10	1.25e-07	lm.nb	Innate Immunity, Interferon Signaling, TLR Signaling	NM_001136100.1:1398
IRF5-mRNA	1.92	0.268	1.4	2.45	3.8	2.64	5.46	8.34e-10	1.42e-07	lm.nb	Interferon Signaling	XM_005550729.1:1158
IL1RN-mRNA	4.31	0.605	3.13	5.5	19.9	8.74	45.2	1.02e-09	1.67e-07	lm.nb	Interleukin Signaling	XM_005575305.1:499
BST2-mRNA	2.24	0.314	1.62	2.85	4.71	3.07	7.22	1.09e-09	1.72e-07	lm.nb	Interferon Signaling	NM_001161666.1:64
CASP1-mRNA	2.24	0.323	1.61	2.87	4.72	3.04	7.32	2.27e-09	3.45e-07	lm.nb	Interleukin Signaling	XM_001094943.2:1600
TNFSF10-mRNA	3.26	0.473	2.33	4.19	9.59	5.04	18.2	2.67e-09	3.91e-07	lm.nb	Apoptosis, Death Receptor Signaling	NM_001266034.1:115
CX3CR1-mRNA	2.77	0.41	1.97	3.58	6.84	3.92	11.9	4.63e-09	6.55e-07	lm.nb		NM_001265871.1:834
CD274-mRNA	3.25	0.483	2.31	4.2	9.53	4.95	18.4	4.99e-09	6.84e-07	lm.nb	Adaptive Immunity	NM_001083889.1:505
STAT2-mRNA	2.29	0.341	1.62	2.96	4.88	3.07	7.76	5.64e-09	7.49e-07	lm.nb	Interferon Signaling	XM_001115072.2:2435
CTSC-mRNA	1.24	0.187	0.878	1.61	2.37	1.84	3.05	6.79e-09	8.75e-07	lm.nb	Adaptive Immunity	NM_001195651.1:1020
PSMB8-mRNA	1.42	0.215	1	1.84	2.68	2	3.59	8.08e-09	1.01e-06	lm.nb	Adaptive Immunity, Apoptosis, Cell Cycle, Fc Receptor Signaling, Interferon Signaling, Interleukin Signaling, MAPK Signaling, Metabolism, NF-kB, VEGF Signaling, Wnt Signaling	XM_005553359.1:807
TNFSF13B-mRNA	2.64	0.416	1.83	3.46	6.24	3.54	11	2.39e-08	2.9e-06	lm.nb	NF-kB	XM_005586224.1:906
FCGR3-mRNA	2.35	0.373	1.62	3.08	5.1	3.07	8.47	2.97e-08	3.5e-06	lm.nb		NM_001283192.1:339
TNFAIP6-mRNA	4.89	0.783	3.36	6.43	29.7	10.2	85.9	3.64e-08	4.18e-06	lm.nb		XM_001083111.2:166
NFATC3-mRNA	-0.907	0.148	-1.2	-0.617	0.533	0.436	0.652	5.96e-08	6.67e-06	lm.nb	Fc Receptor Signaling	XM_005592343.1:1271
PTGS2-mRNA	-3.52	0.593	-4.68	-2.36	0.0872	0.039	0.195	1.22e-07	1.31e-05	lm.nb	Metabolism	XM_001107538.2:1343
ETS1-mRNA	-1.07	0.18	-1.42	-0.717	0.476	0.373	0.608	1.23e-07	1.31e-05	lm.nb	Cellular Stress	XM_005580142.1:2883
S100A8-mRNA	3.19	0.547	2.12	4.26	9.12	4.34	19.2	1.92e-07	1.99e-05	lm.nb		XM_005541787.1:236
IFNGR2-mRNA	1.89	0.326	1.25	2.53	3.71	2.38	5.78	2.14e-07	2.17e-05	lm.nb	Interferon Signaling	XM_005548806.2:830
TAP1-mRNA	1.96	0.339	1.29	2.62	3.88	2.45	6.15	2.36e-07	2.33e-05	lm.nb	Adaptive Immunity	XM_005553361.1:970
PSMB9-mRNA	1.25	0.219	0.821	1.68	2.38	1.77	3.21	3.09e-07	2.98e-05	lm.nb	Adaptive Immunity, Apoptosis, Cell Cycle, Fc Receptor Signaling, Interleukin Signaling, MAPK Signaling, Metabolism, NF-kB, VEGF Signaling, Wnt Signaling	NM_001283167.1:407
LILRB2-mRNA	1.71	0.303	1.12	2.31	3.28	2.17	4.95	3.62e-07	3.36e-05	lm.nb	Adaptive Immunity	XM_015441717.1:2837
ADA-mRNA	1.4	0.248	0.918	1.89	2.65	1.89	3.71	3.64e-07	3.36e-05	lm.nb	Metabolism	XM_001109908.2:1305
PSMB10-mRNA	0.991	0.176	0.645	1.34	1.99	1.56	2.53	4.33e-07	3.91e-05	lm.nb	Adaptive Immunity, Apoptosis, Cell Cycle, Fc Receptor Signaling, Interleukin Signaling, MAPK Signaling, Metabolism, NF-kB, VEGF Signaling, Wnt Signaling	XM_005592304.1:741
MKNK1-mRNA	1.68	0.302	1.09	2.27	3.21	2.13	4.84	5.14e-07	4.55e-05	lm.nb		XM_005543476.1:848
RIPK1-mRNA	1.1	0.198	0.714	1.49	2.15	1.64	2.81	5.27e-07	4.57e-05	lm.nb	Apoptosis, Death Receptor Signaling, Innate Immunity, Interferon Signaling, TLR Signaling	XM_005554158.1:1545
HSH2D-mRNA	1.86	0.338	1.2	2.52	3.63	2.29	5.74	6.65e-07	5.65e-05	lm.nb		XM_005588318.1:1049
TNFRSF1B-mRNA	1.46	0.266	0.933	1.98	2.74	1.91	3.94	7.92e-07	6.6e-05	lm.nb	NF-kB	XM_001105753.2:840
CD74-mRNA	-1.24	0.227	-1.68	-0.792	0.424	0.311	0.577	8.48e-07	6.93e-05	lm.nb	Adaptive Immunity	XM_001099491.2:702
S100A9-mRNA	2.88	0.529	1.84	3.92	7.35	3.58	15.1	8.7e-07	6.97e-05	lm.nb		XM_005541789.1:223
IFITM1-mRNA	1.71	0.318	1.09	2.34	3.28	2.13	5.05	1.01e-06	7.96e-05	lm.nb	Adaptive Immunity, Interferon Signaling	XM_005576718.1:454
HLA-DRA-mRNA	-1.25	0.231	-1.7	-0.793	0.421	0.308	0.577	1.05e-06	8e-05	lm.nb	Adaptive Immunity, Interferon Signaling	NM_001134298.1:360
FCER1G-mRNA	1.35	0.25	0.857	1.84	2.54	1.81	3.57	1.05e-06	8e-05	lm.nb	Fc Receptor Signaling	XM_005541196.1:395
JAK2-mRNA	1.45	0.274	0.91	1.98	2.73	1.88	3.96	1.6e-06	0.000119	lm.nb	Fc Receptor Signaling, Interferon Signaling, Interleukin Signaling, MAPK Signaling, VEGF Signaling	XM_005581792.1:3097
ITGAM-mRNA	1.96	0.377	1.22	2.7	3.89	2.33	6.49	2.2e-06	0.000161	lm.nb	Extracellular matrix organization, TLR Signaling	XM_005591740.1:1671
FAS-mRNA	1.99	0.387	1.23	2.75	3.98	2.35	6.74	2.63e-06	0.00019	lm.nb	Death Receptor Signaling	NM_001032933.1:797
ALOX15-mRNA	-4.15	0.808	-5.74	-2.57	0.0563	0.0188	0.169	2.77e-06	0.000196	lm.nb	Metabolism	XM_001094627.2:1345
ITGAL-mRNA	0.911	0.179	0.56	1.26	1.88	1.47	2.4	3.42e-06	0.000238	lm.nb	Adaptive Immunity, Extracellular matrix organization	XM_001100800.2:1305
SHC1-mRNA	0.786	0.164	0.466	1.11	1.72	1.38	2.15	9.43e-06	0.000646	lm.nb	Adaptive Immunity, Fc Receptor Signaling, Interleukin Signaling, MAPK Signaling, VEGF Signaling	XM_005541642.1:2414
RARRES3-mRNA	1.57	0.328	0.928	2.21	2.97	1.9	4.63	1e-05	0.000675	lm.nb		XM_001118373.2:324
LILRB1-mRNA	1.79	0.377	1.05	2.53	3.45	2.07	5.76	1.2e-05	0.000797	lm.nb	Adaptive Immunity	NM_001040672.1:52
NOD2-mRNA	1.19	0.252	0.692	1.68	2.28	1.62	3.21	1.38e-05	0.000901	lm.nb	Interleukin Signaling, TLR Signaling	XM_005591903.1:1212
HLA-DRB1-mRNA	-1.22	0.263	-1.74	-0.705	0.429	0.3	0.613	1.71e-05	0.0011	lm.nb	Adaptive Immunity, Interferon Signaling	NM_001284641.1:634
FKBP5-mRNA	1.08	0.236	0.618	1.54	2.12	1.53	2.92	2.2e-05	0.0014	lm.nb		XM_005553215.1:1729
BID-mRNA	0.896	0.197	0.51	1.28	1.86	1.42	2.43	2.43e-05	0.00151	lm.nb	Apoptosis	XM_002798280.1:1164
SIGLEC1-mRNA	4	0.879	2.28	5.72	16	4.85	52.9	2.44e-05	0.00151	Wald	Adaptive Immunity	XM_005568446.2:2406
MEF2A-mRNA	1.39	0.308	0.79	2	2.63	1.73	4	2.67e-05	0.00162	lm.nb	TLR Signaling	XM_005560599.1:2185
LILRA5-mRNA	1.57	0.353	0.875	2.26	2.96	1.83	4.78	3.54e-05	0.00212	lm.nb	Adaptive Immunity	XM_005590290.1:1094
LY96-mRNA	2.17	0.493	1.21	3.14	4.51	2.31	8.81	3.91e-05	0.00231	lm.nb	Apoptosis, TLR Signaling	NM_001130432.1:327
IL10RB-mRNA	0.942	0.216	0.518	1.37	1.92	1.43	2.58	4.79e-05	0.00279	lm.nb	Interleukin Signaling	XM_005548811.1:270
IL10RA-mRNA	0.682	0.157	0.373	0.99	1.6	1.3	1.99	5.19e-05	0.00298	lm.nb	Interleukin Signaling	XM_001092736.2:525
MYD88-mRNA	1.23	0.287	0.671	1.8	2.35	1.59	3.47	5.94e-05	0.00336	lm.nb	Innate Immunity, Interferon Signaling, Interleukin Signaling, TLR Signaling	NM_001130681.1:602
FPR2-mRNA	3.24	0.758	1.76	4.73	9.48	3.38	26.5	6.31e-05	0.00353	lm.nb		XM_005590140.1:712
CD44-mRNA	-1.22	0.287	-1.78	-0.656	0.429	0.291	0.634	7.1e-05	0.00392	lm.nb	Extracellular matrix organization, Interferon Signaling, Metabolism	XM_005578207.1:1153
GZMK-mRNA	-1.55	0.37	-2.28	-0.829	0.34	0.206	0.563	8.26e-05	0.00446	lm.nb		XM_005556895.1:484
PECAM1-mRNA	1.01	0.24	0.539	1.48	2.01	1.45	2.79	8.29e-05	0.00446	lm.nb	Extracellular matrix organization	XM_005584700.1:1356
TBK1-mRNA	0.977	0.234	0.517	1.44	1.97	1.43	2.71	9.31e-05	0.00494	lm.nb	Innate Immunity, Interferon Signaling, TLR Signaling	XM_001116924.2:1385
TAPBP-mRNA	0.744	0.179	0.394	1.09	1.67	1.31	2.13	9.47e-05	0.00497	lm.nb	Adaptive Immunity	XM_005553311.1:1042
KLRB1-mRNA	-1.56	0.377	-2.3	-0.824	0.339	0.203	0.565	0.0001	0.00518	lm.nb	Adaptive Immunity	XM_005570085.1:377
CD163-mRNA	1.58	0.382	0.832	2.33	2.99	1.78	5.03	0.000103	0.00529	lm.nb		XM_001118361.2:1059
HLA-DQA1-mRNA	-1.65	0.4	-2.43	-0.865	0.319	0.185	0.549	0.000109	0.00553	lm.nb	Adaptive Immunity, Interferon Signaling	NM_001285343.1:429
STAT5A-mRNA	0.885	0.219	0.456	1.31	1.85	1.37	2.49	0.000141	0.00703	lm.nb	Interleukin Signaling	XM_001109557.2:2414
BAX-mRNA	0.604	0.149	0.311	0.896	1.52	1.24	1.86	0.000143	0.00706	lm.nb	Apoptosis	XM_005589832.1:340
CD164-mRNA	0.962	0.24	0.493	1.43	1.95	1.41	2.7	0.000156	0.00757	lm.nb		XM_005551554.1:345
ROCK2-mRNA	0.753	0.188	0.385	1.12	1.69	1.31	2.17	0.000157	0.00757	lm.nb	VEGF Signaling	XM_005576551.1:4211
LILRA2-mRNA	1.44	0.361	0.733	2.15	2.71	1.66	4.43	0.00017	0.00814	lm.nb	Adaptive Immunity	XM_005596068.1:724
TMEM173-mRNA	1.12	0.289	0.554	1.69	2.18	1.47	3.22	0.00025	0.0117	lm.nb	Innate Immunity	XM_005557935.1:904
CD79A-mRNA	-1.67	0.432	-2.52	-0.827	0.313	0.174	0.564	0.000251	0.0117	lm.nb	Adaptive Immunity	XM_005589419.1:281
CLU-mRNA	1.71	0.452	0.823	2.59	3.27	1.77	6.04	0.000342	0.0158	lm.nb		NM_001195474.1:1235
TNFSF8-mRNA	0.992	0.263	0.476	1.51	1.99	1.39	2.84	0.000355	0.0162	lm.nb		XM_005580959.1:769
IRF1-mRNA	1.03	0.273	0.493	1.56	2.04	1.41	2.95	0.000359	0.0162	lm.nb	Interferon Signaling	XM_001104048.1:179
IDO1-mRNA	1.94	0.52	0.922	2.96	3.84	1.89	7.78	0.000401	0.0179	lm.nb	Metabolism	NM_001077483.1:133
SERPING1-mRNA	3.45	0.927	1.63	5.27	10.9	3.1	38.5	0.000418	0.0185	Wald		XM_001092271.2:1235
LEF1-mRNA	-0.859	0.231	-1.31	-0.406	0.551	0.403	0.755	0.000424	0.0186	lm.nb	Wnt Signaling	XM_005555635.1:1612
HLA-DMA-mRNA	-1.18	0.319	-1.8	-0.551	0.442	0.287	0.682	0.000462	0.02	lm.nb		XM_005553355.1:281
CCL8-mRNA	3.23	0.878	1.51	4.95	9.4	2.85	31	0.000478	0.0205	Wald		NM_001032851.1:42
IL8-mRNA	-2.01	0.546	-3.08	-0.936	0.249	0.119	0.523	0.000485	0.0206	lm.nb	Interleukin Signaling	NM_001032965.1:125
FLT3LG-mRNA	-0.632	0.174	-0.973	-0.291	0.645	0.509	0.817	0.000558	0.0234	lm.nb		XM_005589911.1:713
IL1R2-mRNA	-2.2	0.607	-3.39	-1.01	0.217	0.0953	0.496	0.000563	0.0234	lm.nb	Interleukin Signaling	NM_001047134.1:415
CCND3-mRNA	0.64	0.177	0.294	0.986	1.56	1.23	1.98	0.000574	0.0237	lm.nb	Cell Cycle, MAPK Signaling	XM_005553014.1:1367
CCL23-mRNA	3.39	0.938	1.55	5.23	10.5	2.93	37.5	0.000593	0.0242	Wald		NM_001032946.1:225
RIPK2-mRNA	1.43	0.399	0.644	2.21	2.69	1.56	4.62	0.000671	0.0272	lm.nb	Adaptive Immunity, Interleukin Signaling, TLR Signaling	XM_005563661.1:895
BCL2-mRNA	-0.925	0.26	-1.43	-0.415	0.527	0.37	0.75	0.00071	0.0284	lm.nb	Apoptosis	XM_005586524.1:612
C1QB-mRNA	3.58	1.01	1.6	5.56	12	3.03	47.2	0.00074	0.0294	Wald	Complement System	XM_005544500.1:562
C1QA-mRNA	3.38	0.954	1.51	5.25	10.4	2.84	37.9	0.000755	0.0297	Wald	Complement System	XM_001101933.2:476
KCNJ2-mRNA	2.03	0.586	0.88	3.18	4.08	1.84	9.04	0.000956	0.0373	lm.nb		XM_005584811.1:1400
CD86-mRNA	0.835	0.243	0.358	1.31	1.78	1.28	2.48	0.00106	0.0408	lm.nb	Adaptive Immunity, Fc Receptor Signaling	NM_001042644.1:210
JAK1-mRNA	-0.443	0.13	-0.697	-0.189	0.736	0.617	0.877	0.0011	0.0423	lm.nb	Fc Receptor Signaling, Interferon Signaling, Interleukin Signaling, MAPK Signaling, VEGF Signaling	XM_005543157.1:1294
AKT3-mRNA	-0.775	0.228	-1.22	-0.328	0.584	0.429	0.797	0.00117	0.0445	lm.nb	Adaptive Immunity, Apoptosis, Fc Receptor Signaling, VEGF Signaling	XM_005539655.1:300
HLA-DPB1-mRNA	-1.46	0.434	-2.31	-0.607	0.364	0.202	0.657	0.00131	0.0493	lm.nb	Adaptive Immunity, Interferon Signaling	XM_005553343.1:545
CSF1R-mRNA	1.18	0.362	0.471	1.89	2.27	1.39	3.7	0.00176	0.0657	lm.nb		XM_001107711.2:2036
ANP32B-mRNA	-0.418	0.129	-0.671	-0.165	0.748	0.628	0.892	0.00188	0.0695	lm.nb		XM_005581222.1:1225
BCL2L1-mRNA	-1.75	0.544	-2.81	-0.68	0.298	0.142	0.624	0.00207	0.0758	lm.nb	Apoptosis	XM_005568633.1:727
S1PR1-mRNA	-0.815	0.255	-1.31	-0.316	0.568	0.402	0.803	0.00213	0.0775	lm.nb		XM_005542570.1:1899
ARHGDIB-mRNA	-0.552	0.173	-0.891	-0.213	0.682	0.539	0.863	0.00217	0.0781	lm.nb		XM_005570240.1:356
EIF2A-mRNA	-0.4	0.127	-0.649	-0.152	0.758	0.638	0.9	0.00244	0.0866	lm.nb		XM_005546091.2:1025
HMGB1-mRNA	-0.468	0.148	-0.759	-0.177	0.723	0.591	0.885	0.00245	0.0866	lm.nb	Apoptosis, Innate Immunity, Interferon Signaling, TLR Signaling	NM_001283356.1:940
FCAR-mRNA	1.31	0.417	0.496	2.13	2.49	1.41	4.38	0.00247	0.0866	lm.nb		NM_001039950.1:390
CD1C-mRNA	-1.86	0.597	-3.03	-0.69	0.275	0.122	0.62	0.00274	0.0954	lm.nb		XM_005595545.2:1489
TLR3-mRNA	3.23	1.04	1.19	5.27	9.39	2.29	38.6	0.0028	0.0967	Wald	Apoptosis, Innate Immunity, TLR Signaling	NM_001036685.1:1641
MCL1-mRNA	0.891	0.288	0.326	1.46	1.85	1.25	2.74	0.00293	0.1	lm.nb		NM_001266501.2:955
CD27-mRNA	-0.942	0.305	-1.54	-0.344	0.521	0.344	0.788	0.00295	0.1	lm.nb	NF-kB	XM_001104337.2:745
JUN-mRNA	1.05	0.338	0.382	1.71	2.06	1.3	3.27	0.00297	0.1	lm.nb	Cellular Stress, Fc Receptor Signaling, MAPK Signaling, TLR Signaling	XM_005543232.1:1008
MR1-mRNA	3.05	0.996	1.1	5.01	8.3	2.14	32.1	0.00319	0.107	Wald		NM_001284968.1:765
SELL-mRNA	1.28	0.421	0.451	2.1	2.42	1.37	4.29	0.00349	0.116	lm.nb	Adaptive Immunity	XM_005539939.1:626
PTPN2-mRNA	0.583	0.193	0.205	0.96	1.5	1.15	1.95	0.00354	0.117	lm.nb	Interferon Signaling	XM_005587248.1:320
TLR2-mRNA	1.35	0.446	0.475	2.22	2.55	1.39	4.67	0.00358	0.117	lm.nb	TLR Signaling	NM_001130425.1:40
C2-mRNA	2.9	0.962	1.01	4.78	7.44	2.01	27.5	0.00375	0.122	Wald	Complement System	XM_005553451.1:1121
CD6-mRNA	-0.799	0.266	-1.32	-0.277	0.575	0.4	0.825	0.0038	0.122	lm.nb		XM_002799538.1:945
PTPN22-mRNA	-0.96	0.324	-1.59	-0.326	0.514	0.331	0.798	0.00421	0.134	lm.nb		XM_005542274.1:2386
ATM-mRNA	-0.76	0.259	-1.27	-0.253	0.59	0.415	0.839	0.00459	0.145	lm.nb	Cell Cycle, Cellular Stress	XM_002799779.1:7160
TLR6-mRNA	1.3	0.442	0.431	2.16	2.46	1.35	4.48	0.00461	0.145	lm.nb	TLR Signaling	NM_001130430.1:123
PRKCB-mRNA	0.78	0.267	0.257	1.3	1.72	1.19	2.47	0.00475	0.149	lm.nb	Adaptive Immunity, Cell Cycle, VEGF Signaling, Wnt Signaling	XM_001095880.2:1530
IKZF1-mRNA	0.387	0.133	0.125	0.648	1.31	1.09	1.57	0.00515	0.158	lm.nb		XM_005549595.1:528
CEBPB-mRNA	1.03	0.357	0.334	1.73	2.05	1.26	3.33	0.00517	0.158	lm.nb	Cellular Stress	XM_005569338.1:1730
LILRA3-mRNA	1.46	0.505	0.471	2.45	2.75	1.39	5.46	0.00518	0.158	lm.nb	Adaptive Immunity	NM_001040675.1:230
NFKBIA-mRNA	0.893	0.31	0.286	1.5	1.86	1.22	2.83	0.00532	0.161	lm.nb	Adaptive Immunity, Fc Receptor Signaling, Innate Immunity, Interferon Signaling, NF-kB, TLR Signaling	NM_001284932.1:606
MSR1-mRNA	3.33	1.16	1.07	5.6	10.1	2.09	48.5	0.00538	0.162	Wald		XM_001097884.2:1125
CFP-mRNA	0.789	0.274	0.251	1.33	1.73	1.19	2.51	0.00548	0.164	lm.nb	Complement System	XM_005593429.1:1073
ITGB2-mRNA	0.82	0.286	0.26	1.38	1.77	1.2	2.6	0.00554	0.165	lm.nb	Adaptive Immunity, Extracellular matrix organization, TLR Signaling	XM_005548517.1:853
SOCS3-mRNA	1.45	0.511	0.449	2.45	2.73	1.36	5.48	0.00606	0.179	lm.nb	Adaptive Immunity, Interferon Signaling, Interleukin Signaling	NM_001194326.1:599
GNAQ-mRNA	-1.02	0.361	-1.73	-0.311	0.493	0.302	0.806	0.00632	0.185	lm.nb	Metabolism	XM_005581977.1:642
CD3E-mRNA	-0.578	0.206	-0.982	-0.175	0.67	0.506	0.886	0.00653	0.19	lm.nb	Adaptive Immunity	NM_001283615.1:236
IL7R-mRNA	-0.641	0.229	-1.09	-0.193	0.641	0.47	0.875	0.00661	0.191	lm.nb	Interleukin Signaling	NM_001284908.1:522
MS4A1-mRNA	-1.3	0.466	-2.21	-0.386	0.406	0.216	0.765	0.00694	0.199	lm.nb		XM_005577709.1:708
DEFB1-mRNA	1.93	0.7	0.559	3.3	3.81	1.47	9.86	0.00756	0.216	Wald		XM_005562538.1:180
TLR1-mRNA	1.1	0.4	0.318	1.89	2.15	1.25	3.7	0.00763	0.216	lm.nb	TLR Signaling	NM_001130424.1:487
CXCL11-mRNA	3.04	1.13	0.826	5.26	8.23	1.77	38.2	0.00908	0.255	Wald		XM_005555011.1:254
FCGR2B-mRNA	0.919	0.346	0.241	1.6	1.89	1.18	3.03	0.00993	0.278	lm.nb	Adaptive Immunity	XM_005541161.1:887
HLA-B-mRNA	0.832	0.323	0.198	1.47	1.78	1.15	2.76	0.0124	0.344	lm.nb	Adaptive Immunity, Interferon Signaling	NM_001114964.1:228
CD9-mRNA	-0.64	0.251	-1.13	-0.148	0.642	0.456	0.902	0.0131	0.363	lm.nb		XM_005569889.1:719
IL18RAP-mRNA	2.21	0.872	0.503	3.92	4.64	1.42	15.2	0.0136	0.373	Wald	Interleukin Signaling	XM_005575166.1:1147
B2M-mRNA	0.577	0.228	0.13	1.02	1.49	1.09	2.03	0.0139	0.378	lm.nb	Adaptive Immunity, Interferon Signaling	NM_001047137.1:25
NFE2L2-mRNA	0.553	0.22	0.123	0.983	1.47	1.09	1.98	0.0142	0.386	lm.nb		XM_005573572.1:709
ILF3-mRNA	-0.483	0.193	-0.861	-0.105	0.716	0.551	0.93	0.0148	0.399	lm.nb	Interleukin Signaling	XM_001102411.2:495
MAPK1-mRNA	-0.423	0.173	-0.762	-0.0831	0.746	0.59	0.944	0.0174	0.466	lm.nb	Cell Cycle, Cellular Stress, Fc Receptor Signaling, Interleukin Signaling, MAPK Signaling, TLR Signaling, VEGF Signaling	XM_001089600.1:1210
XBP1-mRNA	0.373	0.154	0.0719	0.674	1.3	1.05	1.6	0.018	0.477	lm.nb		NM_001190861.1:576
C5aR1-mRNA	0.877	0.365	0.162	1.59	1.84	1.12	3.01	0.0191	0.505	lm.nb	Complement System	XM_005589697.2:1207
FN1-mRNA	1.35	0.56	0.247	2.44	2.54	1.19	5.44	0.0192	0.505	lm.nb	Extracellular matrix organization, Fc Receptor Signaling, Interleukin Signaling, MAPK Signaling, VEGF Signaling	XM_001083548.2:2035
HLA-DQB1-mRNA	-1.43	0.597	-2.6	-0.258	0.372	0.165	0.836	0.0197	0.512	lm.nb	Adaptive Immunity, Interferon Signaling	NM_001283172.1:428
STAT5B-mRNA	-0.631	0.267	-1.15	-0.108	0.646	0.449	0.928	0.0211	0.547	lm.nb	Interleukin Signaling	XM_001109317.2:255
LITAF-mRNA	1.04	0.445	0.164	1.91	2.05	1.12	3.76	0.023	0.591	lm.nb		XM_005591267.1:620
CSF3R-mRNA	1.09	0.471	0.166	2.01	2.13	1.12	4.04	0.024	0.613	lm.nb		XM_005543945.1:2291
MAX-mRNA	0.378	0.164	0.0571	0.7	1.3	1.04	1.62	0.0242	0.615	lm.nb	Cell Cycle	NM_001285216.1:181
FYN-mRNA	-0.514	0.223	-0.951	-0.0764	0.7	0.517	0.948	0.0245	0.62	lm.nb	Adaptive Immunity, Fc Receptor Signaling, Interleukin Signaling, MAPK Signaling, VEGF Signaling	XM_005551607.1:674
CFL1-mRNA	0.312	0.137	0.0429	0.581	1.24	1.03	1.5	0.0263	0.662	lm.nb		XM_005577224.2:1183
STAT6-mRNA	0.342	0.151	0.0458	0.638	1.27	1.03	1.56	0.027	0.672	lm.nb	Innate Immunity	XM_005571286.1:1881
TAGAP-mRNA	0.671	0.296	0.0895	1.25	1.59	1.06	2.38	0.0271	0.672	lm.nb		XM_005551523.1:931
ITGA2B-mRNA	0.84	0.378	0.0988	1.58	1.79	1.07	2.99	0.0298	0.737	lm.nb	Extracellular matrix organization, Fc Receptor Signaling, Interleukin Signaling, MAPK Signaling, VEGF Signaling	XM_001114526.2:795
CDC42-mRNA	-0.273	0.123	-0.514	-0.0316	0.828	0.7	0.978	0.0301	0.74	lm.nb	Adaptive Immunity, MAPK Signaling, VEGF Signaling	XM_005553127.1:145
TGFBR1-mRNA	-0.861	0.392	-1.63	-0.0927	0.55	0.323	0.938	0.0316	0.773	lm.nb		XM_001112590.2:281
CD81-mRNA	0.331	0.154	0.0298	0.632	1.26	1.02	1.55	0.0349	0.848	lm.nb	Adaptive Immunity	XM_005576902.1:601
EGR1-mRNA	-1.15	0.542	-2.21	-0.0889	0.451	0.216	0.94	0.0375	0.904	lm.nb	Interferon Signaling	XM_005557906.1:2204
IRAK3-mRNA	0.72	0.347	0.0394	1.4	1.65	1.03	2.64	0.0421	1	lm.nb	Interleukin Signaling, TLR Signaling	XM_001117080.2:1610
LGALS3-mRNA	-0.643	0.31	-1.25	-0.0348	0.641	0.42	0.976	0.0422	1	lm.nb		XM_005561313.1:642
IL21R-mRNA	0.683	0.332	0.0329	1.33	1.61	1.02	2.52	0.0435	1	lm.nb	Interleukin Signaling	XM_001094102.2:295
CDKN1A-mRNA	0.636	0.311	0.0261	1.25	1.55	1.02	2.37	0.045	1	lm.nb	Adaptive Immunity, Cell Cycle, Cellular Stress, Fc Receptor Signaling	XM_005553160.1:259
PDCD1LG2-mRNA	2.44	1.2	0.0909	4.79	5.44	1.07	27.7	0.0459	1	Wald	Adaptive Immunity	NM_001083599.1:760
ATG12-mRNA	0.253	0.125	0.0088	0.498	1.19	1.01	1.41	0.0464	1	lm.nb	Cellular Stress, Interferon Signaling	XR_010348.2:619
IFNGR1-mRNA	0.694	0.344	0.0207	1.37	1.62	1.01	2.58	0.0475	1	lm.nb	Interferon Signaling	NM_001266300.2:1200
PRKCD-mRNA	0.538	0.268	0.0133	1.06	1.45	1.01	2.09	0.0486	1	lm.nb	Apoptosis, Interferon Signaling, VEGF Signaling	XM_001083320.1:1715
TLR4-mRNA	0.9	0.452	0.0139	1.79	1.87	1.01	3.45	0.0507	1	lm.nb	Apoptosis, TLR Signaling	NM_001037092.1:2100
ARG2-mRNA	0.893	0.45	0.0115	1.78	1.86	1.01	3.42	0.0513	1	lm.nb	Metabolism	NM_001261253.1:529
C1QBP-mRNA	-0.513	0.26	-1.02	-0.00369	0.701	0.492	0.997	0.0526	1	lm.nb	Complement System	XM_001100940.2:544
HLA-DPA1-mRNA	-0.53	0.269	-1.06	-0.00276	0.693	0.481	0.998	0.0531	1	lm.nb	Adaptive Immunity, Interferon Signaling	NM_001048247.1:214
LCP2-mRNA	0.443	0.227	-0.00183	0.888	1.36	0.999	1.85	0.0553	1	lm.nb	Adaptive Immunity, Fc Receptor Signaling	XM_005558492.1:895
HIF1A-mRNA	0.468	0.241	-0.00435	0.941	1.38	0.997	1.92	0.0565	1	lm.nb	Cellular Stress	XM_005561440.1:2618
FCGR2A-mRNA	0.833	0.43	-0.0107	1.68	1.78	0.993	3.2	0.0573	1	lm.nb		XM_001118066.2:766
CD38-mRNA	0.517	0.268	-0.00764	1.04	1.43	0.995	2.06	0.0578	1	lm.nb		XM_005554514.1:1197
IL2RB-mRNA	-0.8	0.415	-1.61	0.0144	0.574	0.327	1.01	0.0586	1	lm.nb	Fc Receptor Signaling, Interleukin Signaling, MAPK Signaling, VEGF Signaling	XM_001085792.2:202
CD47-mRNA	0.302	0.158	-0.00793	0.613	1.23	0.995	1.53	0.0606	1	lm.nb	Extracellular matrix organization	XM_005548232.2:858
IRF3-mRNA	-0.248	0.13	-0.503	0.00657	0.842	0.706	1	0.0606	1	lm.nb	Innate Immunity, Interferon Signaling, TLR Signaling	NM_001135797.1:290
CYSLTR1-mRNA	0.4	0.211	-0.0138	0.813	1.32	0.991	1.76	0.0626	1	lm.nb		XM_005594006.1:885
IRF4-mRNA	-0.624	0.33	-1.27	0.0237	0.649	0.414	1.02	0.0635	1	lm.nb	Interferon Signaling	XM_005554181.1:1367
C10orf54-mRNA	0.542	0.294	-0.0345	1.12	1.46	0.976	2.17	0.0699	1	lm.nb		XM_015456211.1:333
STAT3-mRNA	0.438	0.238	-0.0296	0.905	1.35	0.98	1.87	0.071	1	lm.nb	Cellular Stress, Interleukin Signaling	XM_005584241.1:1000
MAPK3-mRNA	-0.322	0.177	-0.669	0.0248	0.8	0.629	1.02	0.0734	1	lm.nb	Cell Cycle, Cellular Stress, Fc Receptor Signaling, Interferon Signaling, Interleukin Signaling, MAPK Signaling, TLR Signaling, VEGF Signaling	XM_002802443.1:1010
TWIST2-mRNA	1.83	1.01	-0.144	3.8	3.55	0.905	13.9	0.074	1	Wald		XM_005574801.1:123
IL16-mRNA	-0.48	0.266	-1	0.0406	0.717	0.5	1.03	0.0753	1	lm.nb	Interleukin Signaling	NM_001032808.1:910
IKZF3-mRNA	-0.477	0.268	-1	0.0483	0.718	0.499	1.03	0.0798	1	lm.nb		XM_005584045.1:1828
USP9Y-mRNA	-0.392	0.221	-0.825	0.0408	0.762	0.564	1.03	0.0805	1	lm.nb		XM_005593318.1:2450
CHUK-mRNA	0.333	0.193	-0.0459	0.711	1.26	0.969	1.64	0.0898	1	lm.nb	Adaptive Immunity, Death Receptor Signaling, Fc Receptor Signaling, Innate Immunity, Interferon Signaling, Interleukin Signaling, NF-kB, TLR Signaling	XM_005566180.1:1561
CEACAM1-mRNA	-1.88	1.09	-4.02	0.26	0.271	0.0615	1.2	0.0898	1	Wald	Extracellular matrix organization	XM_005589369.1:1624
CCR2-mRNA	0.416	0.245	-0.0645	0.896	1.33	0.956	1.86	0.0945	1	lm.nb		NM_001032806.1:40
CD7-mRNA	-0.672	0.403	-1.46	0.117	0.627	0.363	1.08	0.0997	1	lm.nb		XM_001113810.2:180
CD53-mRNA	0.415	0.249	-0.073	0.904	1.33	0.951	1.87	0.1	1	lm.nb		XM_005542401.1:734
CD3G-mRNA	-0.365	0.22	-0.795	0.0653	0.776	0.576	1.05	0.101	1	lm.nb	Adaptive Immunity	NM_001283910.1:263
GP1BB-mRNA	0.912	0.549	-0.164	1.99	1.88	0.893	3.97	0.101	1	lm.nb		XM_015149714.1:370
IL17RA-mRNA	0.496	0.302	-0.0963	1.09	1.41	0.935	2.13	0.106	1	lm.nb	Interleukin Signaling	XM_005568062.1:842
LILRA1-mRNA	2.14	1.31	-0.417	4.7	4.41	0.749	26	0.106	1	Wald	Adaptive Immunity	NM_001040670.1:2367
LCK-mRNA	-0.359	0.222	-0.795	0.077	0.78	0.576	1.05	0.111	1	lm.nb	Adaptive Immunity, Fc Receptor Signaling, Interleukin Signaling	XM_002802327.1:263
CD8B-mRNA	-0.891	0.578	-2.02	0.241	0.539	0.246	1.18	0.128	1	lm.nb	Adaptive Immunity	XM_005575360.1:388
RAC1-mRNA	0.255	0.166	-0.0705	0.581	1.19	0.952	1.5	0.13	1	lm.nb	Adaptive Immunity, Fc Receptor Signaling, MAPK Signaling, VEGF Signaling, Wnt Signaling	NM_001283802.1:1072
APP-mRNA	0.442	0.292	-0.129	1.01	1.36	0.914	2.02	0.134	1	lm.nb	Extracellular matrix organization, Innate Immunity, Interferon Signaling, TLR Signaling	XM_002803170.1:1684
CTLA4-mRNA	-1.73	1.14	-3.98	0.51	0.301	0.0636	1.42	0.135	1	Wald	Adaptive Immunity	NM_001044739.1:364
CCL5-mRNA	-0.782	0.519	-1.8	0.235	0.582	0.287	1.18	0.137	1	lm.nb		NM_001032850.1:170
IFI35-mRNA	2.44	1.66	-0.803	5.69	5.43	0.573	51.5	0.145	1	Wald	Interferon Signaling	XM_001112861.2:789
GRB2-mRNA	0.217	0.148	-0.0726	0.507	1.16	0.951	1.42	0.147	1	lm.nb	Adaptive Immunity, Fc Receptor Signaling, Interleukin Signaling, MAPK Signaling, VEGF Signaling	XM_001095326.2:585
IL21-mRNA	-0.339	0.231	-0.791	0.114	0.791	0.578	1.08	0.147	1	lm.nb	Interleukin Signaling	XM_005555864.1:148
CCL22-mRNA	1.4	0.977	-0.511	3.32	2.65	0.702	9.98	0.156	1	Wald		XM_005592030.1:806
CD3D-mRNA	-0.321	0.225	-0.763	0.12	0.8	0.589	1.09	0.159	1	lm.nb	Adaptive Immunity	NM_001287688.1:129
CEACAM3-mRNA	1.32	0.935	-0.512	3.15	2.5	0.701	8.9	0.163	1	Wald		XM_015442082.1:1254
TGFBI-mRNA	0.577	0.411	-0.227	1.38	1.49	0.854	2.61	0.164	1	lm.nb		XM_005557841.1:1261
PSMB7-mRNA	0.156	0.112	-0.0639	0.376	1.11	0.957	1.3	0.169	1	lm.nb	Adaptive Immunity, Apoptosis, Cell Cycle, Fc Receptor Signaling, Interleukin Signaling, MAPK Signaling, Metabolism, NF-kB, VEGF Signaling, Wnt Signaling	XM_001083368.2:380
CASP3-mRNA	0.327	0.236	-0.135	0.789	1.25	0.911	1.73	0.17	1	lm.nb	Apoptosis, Extracellular matrix organization	NM_001284835.1:670
CCL2-mRNA	1.33	0.959	-0.552	3.21	2.51	0.682	9.23	0.171	1	Wald		NM_001032821.1:187
CD46-mRNA	-0.404	0.299	-0.991	0.183	0.756	0.503	1.14	0.182	1	lm.nb	Complement System	NM_001195746.1:225
SOCS1-mRNA	1.6	1.2	-0.755	3.96	3.03	0.593	15.5	0.188	1	Wald	Adaptive Immunity, Interferon Signaling, TLR Signaling	XM_005591262.1:760
GNB1-mRNA	0.214	0.161	-0.101	0.528	1.16	0.932	1.44	0.188	1	lm.nb	Metabolism, Wnt Signaling	XM_005545044.1:1155
FOS-mRNA	0.524	0.395	-0.251	1.3	1.44	0.84	2.46	0.19	1	lm.nb	Cellular Stress, Fc Receptor Signaling, TLR Signaling	NM_001098399.1:509
MIF-mRNA	0.203	0.156	-0.103	0.508	1.15	0.931	1.42	0.198	1	lm.nb		NM_001283697.1:60
CD69-mRNA	-2.13	1.65	-5.36	1.11	0.229	0.0243	2.16	0.203	1	Wald		XM_005570089.2:434
MAP4K1-mRNA	-0.309	0.244	-0.787	0.17	0.807	0.579	1.12	0.21	1	lm.nb	MAPK Signaling	XM_001082963.2:300
CD36-mRNA	0.874	0.699	-0.496	2.24	1.83	0.709	4.74	0.216	1	Wald	Adaptive Immunity, Metabolism, TLR Signaling	NM_001032913.1:1240
PTAFR-mRNA	-0.535	0.429	-1.37	0.305	0.69	0.386	1.24	0.217	1	lm.nb	Interferon Signaling	XM_005544241.1:1072
MME-mRNA	-0.983	0.789	-2.53	0.564	0.506	0.173	1.48	0.218	1	Wald		XM_001105564.1:1261
LAIR1-mRNA	0.461	0.373	-0.269	1.19	1.38	0.83	2.28	0.22	1	lm.nb	Adaptive Immunity	XM_005590317.1:341
TYROBP-mRNA	-0.421	0.345	-1.1	0.255	0.747	0.468	1.19	0.227	1	lm.nb	Adaptive Immunity	XM_005588917.1:524
NR3C1-mRNA	-0.356	0.293	-0.931	0.218	0.781	0.525	1.16	0.229	1	lm.nb		XM_005558115.1:1376
CCL3-mRNA	0.757	0.627	-0.471	1.99	1.69	0.721	3.96	0.231	1	lm.nb		NM_001034200.1:124
MAPK14-mRNA	0.488	0.405	-0.306	1.28	1.4	0.809	2.43	0.233	1	lm.nb	Cellular Stress, MAPK Signaling, TLR Signaling, VEGF Signaling	XM_001112423.2:595
CD55-mRNA	-0.359	0.302	-0.95	0.232	0.78	0.518	1.17	0.238	1	lm.nb	Complement System	XM_005540684.1:827
KLRK1-mRNA	-0.559	0.48	-1.5	0.382	0.679	0.354	1.3	0.249	1	lm.nb	Adaptive Immunity	NM_001283284.1:374
RAF1-mRNA	-0.323	0.281	-0.875	0.228	0.799	0.545	1.17	0.254	1	lm.nb	Adaptive Immunity, Fc Receptor Signaling, Interleukin Signaling, MAPK Signaling, VEGF Signaling	XM_005547856.1:2271
ICOS-mRNA	-0.451	0.393	-1.22	0.319	0.732	0.429	1.25	0.255	1	lm.nb	Adaptive Immunity	XM_005574018.1:214
LTB-mRNA	-0.334	0.294	-0.912	0.243	0.793	0.532	1.18	0.26	1	lm.nb	NF-kB	NM_001047150.1:222
CXCR1-mRNA	0.567	0.501	-0.415	1.55	1.48	0.75	2.93	0.262	1	lm.nb		NM_001040420.1:79
PTPN6-mRNA	0.285	0.253	-0.211	0.78	1.22	0.864	1.72	0.264	1	lm.nb	Adaptive Immunity, Interferon Signaling, Interleukin Signaling	XM_005569995.1:662
CR1-mRNA	-1.65	1.47	-4.53	1.23	0.319	0.0433	2.35	0.266	1	Wald	Complement System	XM_002801945.1:2925
DDIT3-mRNA	1.45	1.3	-1.1	4.01	2.74	0.466	16.1	0.269	1	Wald		XM_005571332.1:291
ICAM4-mRNA	-1.35	1.22	-3.74	1.03	0.391	0.0748	2.05	0.27	1	Wald	Adaptive Immunity, Extracellular matrix organization	XM_001100946.2:406
KIR3DS1-mRNA	0.874	0.789	-0.672	2.42	1.83	0.628	5.35	0.272	1	Wald		XM_005595313.1:851
GNAS-mRNA	-0.161	0.146	-0.447	0.125	0.895	0.734	1.09	0.275	1	lm.nb	Metabolism	XM_005569452.1:2102
CCRL2-mRNA	1.81	1.65	-1.43	5.05	3.51	0.371	33.2	0.277	1	Wald		XM_001103165.2:488
SYK-mRNA	0.288	0.27	-0.241	0.817	1.22	0.846	1.76	0.289	1	lm.nb	Adaptive Immunity, Fc Receptor Signaling, Interleukin Signaling	XM_005582224.1:1575
TLR8-mRNA	0.341	0.322	-0.29	0.972	1.27	0.818	1.96	0.293	1	lm.nb	TLR Signaling	NM_001130427.1:120
CLEC7A-mRNA	1.82	1.73	-1.58	5.21	3.52	0.335	37	0.298	1	Wald		NM_001032943.1:89
BCL6-mRNA	0.401	0.382	-0.348	1.15	1.32	0.785	2.22	0.298	1	lm.nb		XM_005545439.1:791
SLAMF7-mRNA	0.462	0.442	-0.404	1.33	1.38	0.756	2.51	0.3	1	lm.nb	Adaptive Immunity	XM_001117618.2:1032
ITGA4-mRNA	-0.158	0.151	-0.455	0.139	0.896	0.73	1.1	0.301	1	lm.nb	Adaptive Immunity, Extracellular matrix organization	XM_001100929.2:2035
UBE2L3-mRNA	0.166	0.159	-0.147	0.478	1.12	0.903	1.39	0.303	1	lm.nb	Adaptive Immunity	NM_001193593.1:178
IRAK1-mRNA	0.12	0.116	-0.107	0.347	1.09	0.928	1.27	0.304	1	Wald	Interleukin Signaling, TLR Signaling	XM_002806456.1:553
CD59-mRNA	-0.335	0.327	-0.977	0.306	0.793	0.508	1.24	0.31	1	lm.nb	Complement System	XM_005578241.1:812
LTBR-mRNA	1.3	1.28	-1.21	3.82	2.47	0.433	14.1	0.313	1	Wald	NF-kB	XM_005569894.1:729
GZMH-mRNA	0.455	0.454	-0.434	1.35	1.37	0.74	2.54	0.319	1	lm.nb		XM_005560994.1:163
RNASEL-mRNA	1.31	1.3	-1.25	3.86	2.47	0.421	14.5	0.32	1	Wald	Interferon Signaling	XM_005540173.2:2022
PML-mRNA	2.31	2.32	-2.23	6.86	4.97	0.213	116	0.322	1	Wald	Interferon Signaling	NM_001042434.1:441
ITGAX-mRNA	1.43	1.43	-1.38	4.24	2.69	0.384	18.9	0.323	1	Wald	Extracellular matrix organization	XM_005591741.1:2025
MAP2K4-mRNA	-0.241	0.247	-0.726	0.244	0.846	0.605	1.18	0.333	1	lm.nb	Cellular Stress, Fc Receptor Signaling, Interleukin Signaling, MAPK Signaling, TLR Signaling	XM_001114292.2:385
EGR2-mRNA	-1.03	1.06	-3.1	1.05	0.49	0.116	2.07	0.336	1	Wald		XM_005565755.1:2073
PTGER2-mRNA	1.14	1.19	-1.19	3.47	2.21	0.44	11.1	0.34	1	Wald		XM_005561261.1:1979
CR2-mRNA	-1.41	1.48	-4.32	1.5	0.376	0.0501	2.82	0.345	1	Wald		XM_002801946.1:2862
KIT-mRNA	-1.25	1.35	-3.9	1.4	0.421	0.0672	2.64	0.36	1	Wald	Adaptive Immunity, Fc Receptor Signaling, Interleukin Signaling, MAPK Signaling, VEGF Signaling	XM_005555273.1:1317
MAP3K5-mRNA	0.168	0.183	-0.191	0.527	1.12	0.876	1.44	0.362	1	lm.nb	Cellular Stress, MAPK Signaling	XM_002803926.1:1885
CD247-mRNA	-0.399	0.436	-1.25	0.456	0.758	0.419	1.37	0.363	1	lm.nb	Adaptive Immunity	NM_001077423.1:191
NFKBIZ-mRNA	0.195	0.214	-0.225	0.615	1.14	0.855	1.53	0.366	1	lm.nb	NF-kB	XM_005548255.1:2861
PLAU-mRNA	0.934	1.03	-1.09	2.96	1.91	0.47	7.76	0.369	1	Wald		XM_005565444.1:1078
AHR-mRNA	-1.85	2.07	-5.91	2.2	0.277	0.0166	4.61	0.374	1	Wald		XM_005550046.1:1361
IL1RL1-mRNA	-1.2	1.34	-3.82	1.42	0.436	0.0711	2.68	0.374	1	Wald	Interleukin Signaling	XM_005575158.1:1026
CD48-mRNA	0.155	0.174	-0.185	0.495	1.11	0.88	1.41	0.374	1	lm.nb		XM_005541239.1:597
TAP2-mRNA	1.41	1.59	-1.71	4.53	2.65	0.305	23.1	0.38	1	Wald	Adaptive Immunity	XM_002803985.1:555
F13A1-mRNA	0.41	0.464	-0.5	1.32	1.33	0.707	2.49	0.381	1	lm.nb		XM_001096669.1:740
CD1A-mRNA	-1.03	1.17	-3.32	1.26	0.49	0.1	2.39	0.381	1	Wald		XM_005595551.1:2397
CEACAM8-mRNA	-0.882	1.01	-2.85	1.09	0.543	0.138	2.13	0.384	1	Wald	Extracellular matrix organization	XM_005589367.1:913
TGFB1-mRNA	0.141	0.162	-0.176	0.459	1.1	0.885	1.37	0.385	1	lm.nb	Extracellular matrix organization	XM_005589339.1:1170
SRC-mRNA	1.2	1.38	-1.51	3.91	2.3	0.352	15	0.388	1	Wald	Adaptive Immunity, Fc Receptor Signaling, Interleukin Signaling, MAPK Signaling, VEGF Signaling	XM_005568964.1:1080
SIRPA-mRNA	0.374	0.432	-0.473	1.22	1.3	0.72	2.33	0.39	1	lm.nb		XM_015457667.1:1451
HLA-DOB-mRNA	-1.39	1.62	-4.57	1.79	0.381	0.042	3.45	0.394	1	Wald	Adaptive Immunity	XM_005553370.1:723
PSMD7-mRNA	0.178	0.208	-0.23	0.585	1.13	0.853	1.5	0.396	1	lm.nb	Adaptive Immunity, Apoptosis, Cell Cycle, Fc Receptor Signaling, Interleukin Signaling, MAPK Signaling, Metabolism, NF-kB, VEGF Signaling, Wnt Signaling	XM_001102147.2:170
CD99-mRNA	0.296	0.348	-0.386	0.977	1.23	0.765	1.97	0.398	1	lm.nb		XM_005592879.1:540
BCL2L11-mRNA	-0.16	0.188	-0.53	0.209	0.895	0.693	1.16	0.399	1	lm.nb	Apoptosis	XM_005575254.1:1742
ITLN1-mRNA	-0.874	1.03	-2.89	1.15	0.546	0.135	2.21	0.399	1	Wald		XM_005541233.1:716
PRDM1-mRNA	0.236	0.279	-0.311	0.782	1.18	0.806	1.72	0.401	1	lm.nb		XM_001087708.2:775
IL1B-mRNA	0.347	0.413	-0.462	1.16	1.27	0.726	2.23	0.403	1	lm.nb	Interleukin Signaling	NM_001042756.1:391
NOTCH2-mRNA	0.18	0.217	-0.245	0.606	1.13	0.844	1.52	0.408	1	lm.nb		XM_001114248.2:1870
IL6ST-mRNA	-0.137	0.165	-0.461	0.187	0.909	0.726	1.14	0.409	1	lm.nb	Interleukin Signaling, MAPK Signaling	XM_005556924.1:2096
ALOX5-mRNA	1.09	1.31	-1.48	3.65	2.12	0.36	12.5	0.409	1	Wald	Metabolism	XM_005565109.1:700
ZAP70-mRNA	-0.959	1.17	-3.24	1.33	0.514	0.106	2.51	0.414	1	Wald	Adaptive Immunity	XM_005575029.1:1045
CXCR4-mRNA	-0.242	0.295	-0.82	0.337	0.846	0.566	1.26	0.416	1	lm.nb		NM_001042645.1:610
HLA-DMB-mRNA	-1.19	1.46	-4.05	1.67	0.439	0.0603	3.19	0.419	1	Wald	Adaptive Immunity	XM_002803688.1:1486
THBS1-mRNA	-0.323	0.403	-1.11	0.467	0.799	0.462	1.38	0.426	1	lm.nb	Extracellular matrix organization	XM_001093770.2:2670
CD96-mRNA	-1.04	1.3	-3.58	1.51	0.487	0.0835	2.84	0.428	1	Wald	Adaptive Immunity	XM_005548190.1:437
SMAD2-mRNA	-0.147	0.184	-0.508	0.214	0.903	0.703	1.16	0.428	1	lm.nb		XM_005586756.1:1085
CD19-mRNA	-1.13	1.42	-3.92	1.66	0.458	0.0661	3.17	0.431	1	Wald	Adaptive Immunity, Fc Receptor Signaling	XM_001103043.2:655
TNFRSF13C-mRNA	-1.58	2	-5.51	2.34	0.334	0.022	5.07	0.432	1	Wald	NF-kB	XM_001101623.2:356
CD24-mRNA	-0.969	1.23	-3.38	1.44	0.511	0.096	2.72	0.434	1	Wald		XM_005552236.1:484
BLK-mRNA	-1.01	1.29	-3.54	1.52	0.496	0.0859	2.86	0.435	1	Wald	Adaptive Immunity	XM_005562580.1:711
IRGC-mRNA	1.07	1.36	-1.6	3.73	2.09	0.33	13.3	0.436	1	Wald		XM_005589461.2:1059
ICOSLG-mRNA	-0.893	1.14	-3.13	1.34	0.539	0.114	2.54	0.437	1	Wald	Adaptive Immunity	XM_002803112.1:150
CMKLR1-mRNA	1.26	1.63	-1.94	4.47	2.4	0.26	22.1	0.443	1	Wald		XM_005572139.1:3939
PRF1-mRNA	0.377	0.49	-0.584	1.34	1.3	0.667	2.53	0.445	1	lm.nb		XM_005565623.1:1621
EWSR1-mRNA	0.137	0.178	-0.212	0.486	1.1	0.863	1.4	0.446	1	lm.nb		XM_005567685.1:945
TLR7-mRNA	0.937	1.22	-1.46	3.33	1.91	0.364	10.1	0.446	1	Wald	TLR Signaling	NM_001130426.1:55
BATF-mRNA	1.5	1.98	-2.38	5.39	2.84	0.192	42	0.451	1	Wald		XM_005561820.1:826
CSF1-mRNA	0.995	1.35	-1.64	3.63	1.99	0.32	12.4	0.463	1	Wald		XM_001090841.2:374
CXCR2-mRNA	0.341	0.463	-0.567	1.25	1.27	0.675	2.38	0.464	1	lm.nb		XM_001088762.2:760
TIGIT-mRNA	-0.326	0.449	-1.21	0.554	0.798	0.434	1.47	0.471	1	lm.nb		XM_005548101.1:411
MAP3K1-mRNA	0.122	0.168	-0.208	0.451	1.09	0.866	1.37	0.471	1	lm.nb	Fc Receptor Signaling, Interferon Signaling, MAPK Signaling, TLR Signaling	XM_002804368.1:3465
CLEC4E-mRNA	-0.815	1.13	-3.02	1.39	0.569	0.123	2.62	0.472	1	Wald		XM_001118423.2:173
CTSS-mRNA	0.196	0.272	-0.337	0.729	1.15	0.792	1.66	0.473	1	lm.nb	Adaptive Immunity, Extracellular matrix organization, TLR Signaling	XM_005541969.1:751
SPP1-mRNA	-0.494	0.685	-1.84	0.849	0.71	0.28	1.8	0.473	1	Wald	Extracellular matrix organization	XM_001093307.2:100
CCL26-mRNA	-1.04	1.46	-3.9	1.82	0.487	0.0672	3.53	0.479	1	Wald		XM_001109808.2:20
TARP-mRNA	-0.278	0.391	-1.05	0.489	0.825	0.485	1.4	0.48	1	lm.nb		XM_015133689.1:350
C3AR1-mRNA	1.13	1.62	-2.05	4.32	2.19	0.241	19.9	0.488	1	Wald	Complement System	XM_001113373.1:564
DOCK9-mRNA	-1.16	1.66	-4.42	2.1	0.448	0.0467	4.3	0.489	1	Wald		XM_005586152.1:1971
CD40-mRNA	-1.26	1.82	-4.83	2.3	0.417	0.0351	4.94	0.49	1	Wald	Adaptive Immunity, NF-kB	XM_001104255.1:180
TNF-mRNA	1.15	1.66	-2.1	4.41	2.22	0.233	21.2	0.491	1	Wald	Death Receptor Signaling, NF-kB	NM_001047149.1:195
TNFSF13-mRNA	1.28	1.86	-2.37	4.92	2.42	0.193	30.4	0.495	1	Wald	NF-kB	XM_005582760.2:625
CCL7-mRNA	0.939	1.38	-1.77	3.65	1.92	0.292	12.6	0.5	1	Wald		XM_001113381.2:78
ITGA5-mRNA	-0.264	0.392	-1.03	0.505	0.833	0.489	1.42	0.503	1	lm.nb	Extracellular matrix organization	XM_001110116.2:2435
SELPLG-mRNA	0.192	0.286	-0.369	0.753	1.14	0.774	1.69	0.506	1	lm.nb		XM_005572152.1:1151
CXCL12-mRNA	0.647	0.982	-1.28	2.57	1.57	0.412	5.94	0.512	1	Wald		NM_001032934.1:90
IL2RG-mRNA	-0.134	0.204	-0.534	0.266	0.911	0.691	1.2	0.513	1	lm.nb	Fc Receptor Signaling, Interleukin Signaling, MAPK Signaling, VEGF Signaling	NM_001035529.1:645
LTB4R-mRNA	0.744	1.14	-1.48	2.97	1.67	0.358	7.83	0.515	1	Wald		XM_001114016.2:262
CIITA-mRNA	-1.14	1.77	-4.61	2.33	0.453	0.041	5.02	0.521	1	Wald	Interferon Signaling	XM_001103518.2:558
CD79B-mRNA	-1.47	2.29	-5.96	3.03	0.362	0.0161	8.17	0.525	1	Wald	Adaptive Immunity	XM_005584687.1:260
FCER1A-mRNA	-0.864	1.36	-3.52	1.79	0.549	0.087	3.47	0.526	1	Wald	Fc Receptor Signaling	XM_005541313.1:452
C14orf166-mRNA	0.0689	0.108	-0.144	0.281	1.05	0.905	1.22	0.527	1	lm.nb		XM_005561255.1:269
CD1D-mRNA	1.04	1.64	-2.18	4.26	2.05	0.22	19.2	0.53	1	Wald		NM_001033114.1:910
ATF2-mRNA	-0.077	0.124	-0.32	0.166	0.948	0.801	1.12	0.537	1	lm.nb	TLR Signaling	XM_005573535.1:1606
CXCL9-mRNA	0.81	1.31	-1.76	3.38	1.75	0.295	10.4	0.539	1	Wald		NM_001032936.1:60
HAVCR2-mRNA	0.601	0.974	-1.31	2.51	1.52	0.404	5.7	0.54	1	Wald	Interleukin Signaling	XM_005558381.1:529
HMGN1-mRNA	-0.115	0.187	-0.483	0.252	0.923	0.716	1.19	0.54	1	lm.nb		XM_005548677.1:914
NFKB1-mRNA	0.145	0.236	-0.318	0.608	1.11	0.802	1.52	0.542	1	lm.nb	Adaptive Immunity, Cellular Stress, Fc Receptor Signaling, Innate Immunity, Interferon Signaling, Interleukin Signaling, NF-kB, TLR Signaling	XM_005555555.1:1074
CLEC4A-mRNA	0.272	0.445	-0.6	1.14	1.21	0.66	2.21	0.543	1	lm.nb		XM_001113405.2:190
GPI-mRNA	-0.0855	0.142	-0.363	0.192	0.942	0.777	1.14	0.549	1	lm.nb	Metabolism	XM_005588784.2:776
CD83-mRNA	-1.01	1.67	-4.29	2.27	0.497	0.0512	4.82	0.549	1	Wald		XM_005553991.1:694
BATF3-mRNA	0.947	1.57	-2.14	4.03	1.93	0.227	16.4	0.55	1	Wald		XM_005540791.1:296
NCF4-mRNA	0.256	0.442	-0.611	1.12	1.19	0.655	2.18	0.565	1	lm.nb	Adaptive Immunity, VEGF Signaling	XM_005567397.1:536
CXCR6-mRNA	-0.658	1.14	-2.9	1.59	0.634	0.134	3	0.567	1	Wald		NM_001047141.1:330
NFIL3-mRNA	-0.22	0.398	-1	0.561	0.859	0.5	1.48	0.583	1	lm.nb		XM_001101854.1:430
CCR3-mRNA	-0.834	1.51	-3.8	2.13	0.561	0.0719	4.38	0.583	1	Wald		NM_001047140.1:543
IFNAR2-mRNA	0.756	1.37	-1.94	3.45	1.69	0.261	10.9	0.584	1	Wald	Interferon Signaling	XM_001092342.2:1272
CCR5-mRNA	0.96	1.75	-2.48	4.4	1.94	0.179	21.1	0.586	1	Wald		XM_005546902.1:1188
TICAM1-mRNA	0.801	1.46	-2.07	3.67	1.74	0.238	12.7	0.586	1	Wald	Apoptosis, Innate Immunity, TLR Signaling	NM_001287328.1:1134
FCGR1A-mRNA	1.08	1.98	-2.81	4.96	2.11	0.143	31.1	0.589	1	Wald	Adaptive Immunity, Interferon Signaling	NM_001284040.1:867
IL15-mRNA	1.26	2.35	-3.34	5.86	2.39	0.0984	58.1	0.594	1	Wald	Interleukin Signaling	NM_001044731.1:113
CREB1-mRNA	-0.138	0.259	-0.645	0.37	0.909	0.639	1.29	0.597	1	lm.nb	Adaptive Immunity, Fc Receptor Signaling, TLR Signaling	XM_001107192.2:885
HLA-A-mRNA	0.541	1.05	-1.51	2.59	1.45	0.351	6.03	0.607	1	lm.nb	Adaptive Immunity, Interferon Signaling	NM_001171838.1:235
PTGIR-mRNA	1.04	2.03	-2.93	5.01	2.06	0.131	32.2	0.609	1	Wald		XM_005589661.1:920
SKI-mRNA	-0.881	1.74	-4.29	2.53	0.543	0.0511	5.77	0.614	1	Wald		XM_001086434.1:222
ICAM2-mRNA	-0.0736	0.146	-0.36	0.213	0.95	0.779	1.16	0.616	1	lm.nb	Adaptive Immunity, Extracellular matrix organization	NM_001195389.1:825
CD5-mRNA	-0.785	1.57	-3.87	2.3	0.58	0.0684	4.92	0.619	1	Wald		XM_005578865.1:1771
TLR5-mRNA	0.789	1.59	-2.32	3.9	1.73	0.2	14.9	0.621	1	Wald	TLR Signaling	NM_001130429.1:2215
CD97-mRNA	-0.158	0.321	-0.787	0.471	0.896	0.579	1.39	0.624	1	lm.nb		XM_002801104.1:2191
IL12RB1-mRNA	0.856	1.74	-2.55	4.27	1.81	0.17	19.2	0.624	1	Wald	Interleukin Signaling	XM_001115186.2:1312
DUSP4-mRNA	-0.623	1.32	-3.21	1.96	0.649	0.108	3.9	0.639	1	Wald	Fc Receptor Signaling, Interleukin Signaling, MAPK Signaling, TLR Signaling, VEGF Signaling	XM_005562972.1:1898
MMP9-mRNA	0.223	0.474	-0.705	1.15	1.17	0.613	2.22	0.639	1	lm.nb	Extracellular matrix organization	XM_001104871.2:1515
IDO2-mRNA	0.42	0.908	-1.36	2.2	1.34	0.39	4.59	0.645	1	Wald	Metabolism	XM_001095833.2:363
CD22-mRNA	-0.73	1.59	-3.84	2.38	0.603	0.0696	5.22	0.648	1	Wald	Adaptive Immunity	XM_001111493.1:2450
IL29-mRNA	-0.888	1.94	-4.69	2.91	0.54	0.0389	7.51	0.648	1	Wald	Interleukin Signaling	XM_001085768.2:255
MAF-mRNA	-0.932	2.06	-4.98	3.12	0.524	0.0317	8.67	0.653	1	Wald		XM_005592863.1:782
IRF8-mRNA	0.117	0.261	-0.395	0.628	1.08	0.761	1.55	0.656	1	lm.nb	Interferon Signaling	XM_005592710.1:1266
IL7-mRNA	-0.725	1.64	-3.95	2.5	0.605	0.0649	5.64	0.661	1	Wald	Interleukin Signaling	XM_005563593.1:654
C4A-mRNA	0.661	1.51	-2.29	3.62	1.58	0.204	12.3	0.662	1	Wald	Complement System	XM_002805966.1:1627
KLRC3-mRNA	-0.321	0.737	-1.76	1.12	0.801	0.294	2.18	0.665	1	lm.nb		XM_005595216.1:692
FCGRT-mRNA	-0.691	1.6	-3.84	2.45	0.619	0.07	5.48	0.668	1	Wald		XM_001115276.2:694
CARD9-mRNA	0.611	1.43	-2.19	3.42	1.53	0.219	10.7	0.671	1	Wald		XM_001095549.2:1126
CSF2RB-mRNA	0.637	1.52	-2.34	3.61	1.55	0.198	12.2	0.676	1	Wald	Fc Receptor Signaling, Interleukin Signaling, MAPK Signaling, VEGF Signaling	XM_001086084.2:1149
IL1R1-mRNA	-0.488	1.17	-2.78	1.81	0.713	0.145	3.5	0.678	1	Wald	Interleukin Signaling	XM_005575155.1:1899
TNFAIP3-mRNA	0.821	1.97	-3.05	4.69	1.77	0.121	25.8	0.679	1	Wald	Death Receptor Signaling, Interferon Signaling	NM_001283816.1:1043
TYK2-mRNA	0.0792	0.193	-0.299	0.458	1.06	0.813	1.37	0.683	1	lm.nb	Interferon Signaling, Interleukin Signaling, MAPK Signaling	XM_001101130.2:2645
GZMA-mRNA	-0.395	0.964	-2.28	1.49	0.76	0.205	2.82	0.683	1	lm.nb		XM_001097639.2:645
TGFB2-mRNA	-0.534	1.32	-3.13	2.06	0.69	0.114	4.17	0.688	1	Wald	Extracellular matrix organization	XM_005540874.1:1913
BIRC2-mRNA	-0.0854	0.212	-0.501	0.33	0.943	0.707	1.26	0.688	1	lm.nb	Apoptosis, Death Receptor Signaling, NF-kB, TLR Signaling	XM_005579457.1:1941
CAMP-mRNA	0.173	0.431	-0.672	1.02	1.13	0.628	2.02	0.69	1	lm.nb		NM_001033509.1:87
TBX21-mRNA	-0.105	0.261	-0.617	0.408	0.93	0.652	1.33	0.69	1	lm.nb		XM_005583510.1:744
NLRP3-mRNA	0.675	1.71	-2.68	4.03	1.6	0.156	16.3	0.695	1	Wald		XM_005539576.1:2196
EOMES-mRNA	-0.608	1.55	-3.64	2.42	0.656	0.0803	5.36	0.695	1	Wald		XM_005545584.1:1990
KLRC2-mRNA	-0.454	1.16	-2.72	1.81	0.73	0.152	3.52	0.696	1	Wald		XM_005596017.1:1024
IL33-mRNA	-0.566	1.5	-3.5	2.37	0.676	0.0886	5.15	0.706	1	Wald	Interleukin Signaling	XM_005581767.2:102
ABCB1-mRNA	-0.529	1.41	-3.28	2.23	0.693	0.103	4.68	0.708	1	Wald	Metabolism	NM_001032887.1:290
CCR6-mRNA	-0.702	1.88	-4.38	2.97	0.615	0.0481	7.86	0.71	1	Wald		NM_001032935.1:85
TNFSF14-mRNA	0.432	1.16	-1.84	2.71	1.35	0.279	6.52	0.711	1	Wald	NF-kB	XM_015122635.1:389
IL1RAP-mRNA	-0.165	0.444	-1.04	0.706	0.892	0.488	1.63	0.712	1	lm.nb	Interleukin Signaling	NM_001032960.1:1255
TAL1-mRNA	-0.52	1.41	-3.28	2.24	0.698	0.103	4.71	0.713	1	Wald		XM_005543455.1:3194
MAPKAPK2-mRNA	0.0852	0.232	-0.369	0.539	1.06	0.774	1.45	0.714	1	lm.nb	Cellular Stress, MAPK Signaling, Metabolism, TLR Signaling, VEGF Signaling	XM_005540646.1:856
GATA3-mRNA	-0.641	1.75	-4.07	2.79	0.641	0.0594	6.92	0.715	1	Wald		XM_005564600.1:1760
RELA-mRNA	0.56	1.57	-2.52	3.64	1.47	0.175	12.4	0.723	1	Wald	Adaptive Immunity, Cellular Stress, Fc Receptor Signaling, Innate Immunity, Interferon Signaling, Interleukin Signaling, TLR Signaling	XM_005577248.1:1689
IL23A-mRNA	-0.604	1.7	-3.94	2.73	0.658	0.0652	6.63	0.724	1	Wald	Interleukin Signaling	NM_001194669.1:400
TGFBR2-mRNA	0.101	0.293	-0.472	0.674	1.07	0.721	1.6	0.731	1	lm.nb		XM_005545564.1:1761
IL10-mRNA	0.446	1.3	-2.09	2.98	1.36	0.234	7.92	0.732	1	Wald		XM_005540653.1:448
NFATC2-mRNA	-0.703	2.08	-4.78	3.38	0.614	0.0363	10.4	0.737	1	Wald	Fc Receptor Signaling	XM_005569356.1:2090
BLNK-mRNA	-0.683	2.03	-4.65	3.29	0.623	0.0397	9.77	0.737	1	Wald	Adaptive Immunity, Interleukin Signaling	XM_001100700.2:975
CASP10-mRNA	0.715	2.13	-3.46	4.89	1.64	0.0906	29.7	0.738	1	Wald	Death Receptor Signaling, Interferon Signaling	XM_001097804.2:1184
PTGER4-mRNA	-0.0746	0.226	-0.518	0.369	0.95	0.698	1.29	0.743	1	lm.nb		XM_005556783.1:2355
LTF-mRNA	-0.283	0.872	-1.99	1.43	0.822	0.251	2.69	0.746	1	lm.nb		XM_005546908.1:1534
VCAM1-mRNA	-0.353	1.1	-2.52	1.81	0.783	0.175	3.51	0.75	1	Wald	Adaptive Immunity, Extracellular matrix organization, Interferon Signaling	XM_005542580.1:955
ATG7-mRNA	0.616	1.93	-3.16	4.4	1.53	0.112	21.1	0.751	1	Wald	Adaptive Immunity, Cellular Stress	NM_001265972.1:136
FADD-mRNA	0.837	2.63	-4.32	6	1.79	0.0499	64	0.752	1	Wald	Apoptosis, Death Receptor Signaling, Interferon Signaling, TLR Signaling	XM_005576969.1:596
FASLG-mRNA	0.536	1.71	-2.81	3.88	1.45	0.143	14.7	0.755	1	Wald	Death Receptor Signaling, NF-kB	NM_001032838.1:495
GZMM-mRNA	-0.484	1.55	-3.53	2.56	0.715	0.0868	5.89	0.756	1	Wald	Complement System	XM_005595770.1:157
RAPGEF2-mRNA	-0.501	1.62	-3.69	2.68	0.706	0.0777	6.42	0.759	1	Wald	Fc Receptor Signaling, Interleukin Signaling, MAPK Signaling, VEGF Signaling	XM_001093090.2:3725
CFH-mRNA	-0.496	1.65	-3.73	2.74	0.709	0.0752	6.68	0.765	1	Wald	Complement System	XM_001111875.2:484
TRAF5-mRNA	-0.617	2.07	-4.67	3.43	0.652	0.0393	10.8	0.766	1	Wald		XM_005540752.1:1091
CXCL1-mRNA	-0.374	1.26	-2.84	2.1	0.772	0.139	4.28	0.768	1	Wald		NM_001283494.1:51
ICAM1-mRNA	0.63	2.13	-3.54	4.8	1.55	0.086	27.8	0.768	1	Wald	Adaptive Immunity, Extracellular matrix organization, Interferon Signaling	NM_001047135.1:1170
CD4-mRNA	0.445	1.52	-2.53	3.42	1.36	0.173	10.7	0.771	1	Wald	Adaptive Immunity	NM_001042662.1:796
HFE-mRNA	0.403	1.38	-2.3	3.11	1.32	0.203	8.61	0.771	1	Wald		XM_005553872.1:400
CCL24-mRNA	-0.321	1.11	-2.49	1.85	0.8	0.178	3.61	0.773	1	Wald		NM_001194459.1:124
SIGIRR-mRNA	-0.565	1.96	-4.41	3.28	0.676	0.0471	9.69	0.774	1	Wald	TLR Signaling	XM_005576724.1:1856
C9-mRNA	-0.512	1.79	-4.01	2.99	0.701	0.0619	7.94	0.775	1	Wald	Complement System	XM_001084671.2:595
ITGA6-mRNA	-0.812	2.85	-6.4	4.77	0.57	0.0119	27.4	0.777	1	Wald	Extracellular matrix organization	XM_001086200.2:605
BTLA-mRNA	-0.803	2.82	-6.34	4.73	0.573	0.0124	26.5	0.777	1	Wald	Adaptive Immunity	XM_005548166.1:1134
RELB-mRNA	0.51	1.81	-3.03	4.05	1.42	0.122	16.6	0.779	1	Wald	NF-kB	XM_001104559.2:724
NFKB2-mRNA	0.446	1.59	-2.66	3.55	1.36	0.158	11.7	0.78	1	Wald	Innate Immunity, Interferon Signaling, Interleukin Signaling, NF-kB, TLR Signaling	XM_001104566.2:905
MS4A2-mRNA	-0.334	1.21	-2.7	2.03	0.794	0.154	4.09	0.783	1	Wald	Fc Receptor Signaling	XM_005577736.1:657
NCR1-mRNA	-0.246	0.894	-2	1.51	0.843	0.25	2.84	0.784	1	Wald	Adaptive Immunity	XM_005590349.1:1188
CCL21-mRNA	-0.413	1.52	-3.4	2.57	0.751	0.0948	5.95	0.787	1	Wald		NM_001032855.1:97
CD80-mRNA	0.393	1.45	-2.45	3.24	1.31	0.183	9.44	0.787	1	Wald	Adaptive Immunity, Fc Receptor Signaling	NM_001042642.1:320
PTPRC-mRNA	0.045	0.167	-0.281	0.372	1.03	0.823	1.29	0.788	1	lm.nb	Adaptive Immunity	XM_005540333.1:1225
CD28-mRNA	-0.827	3.07	-6.85	5.19	0.564	0.00867	36.6	0.789	1	Wald	Adaptive Immunity, Fc Receptor Signaling	NM_001042641.2:145
MAP2K6-mRNA	-0.818	3.08	-6.85	5.21	0.567	0.00867	37.1	0.791	1	Wald	Cellular Stress, Interleukin Signaling, MAPK Signaling, TLR Signaling	NM_001261706.1:1132
ABL1-mRNA	0.418	1.58	-2.67	3.51	1.34	0.157	11.4	0.792	1	Wald		XM_005580623.1:1470
NFATC1-mRNA	-0.728	2.75	-6.11	4.66	0.604	0.0144	25.3	0.792	1	Wald	Fc Receptor Signaling, Wnt Signaling	XM_001087929.2:296
PDGFRB-mRNA	0.347	1.32	-2.23	2.93	1.27	0.213	7.6	0.793	1	Wald	Adaptive Immunity, Fc Receptor Signaling, Interleukin Signaling, MAPK Signaling, VEGF Signaling	XM_005558242.1:2141
LILRB3-mRNA	0.319	1.22	-2.07	2.71	1.25	0.238	6.55	0.794	1	Wald	Adaptive Immunity	XM_015125531.1:652
IFNA2-mRNA	0.403	1.54	-2.62	3.43	1.32	0.163	10.7	0.795	1	Wald	Interferon Signaling	NM_001135794.1:330
SLC2A1-mRNA	-0.41	1.57	-3.49	2.67	0.753	0.0889	6.37	0.795	1	Wald	Metabolism	XM_005543699.1:2110
RHOA-mRNA	0.0383	0.147	-0.25	0.327	1.03	0.841	1.25	0.795	1	lm.nb	VEGF Signaling, Wnt Signaling	XM_001094831.2:315
RPS6KA5-mRNA	-0.533	2.07	-4.6	3.53	0.691	0.0413	11.6	0.798	1	Wald	TLR Signaling	XM_001088246.2:1243
POU2F2-mRNA	0.527	2.07	-3.53	4.58	1.44	0.0868	23.9	0.8	1	Wald		XM_002808195.1:1136
MAFG-mRNA	0.574	2.3	-3.93	5.08	1.49	0.0654	33.9	0.804	1	Wald		XM_005585281.1:3773
IL18-mRNA	0.535	2.15	-3.69	4.76	1.45	0.0776	27	0.805	1	Wald	Interleukin Signaling	XM_005579633.1:355
BCL3-mRNA	0.381	1.56	-2.68	3.44	1.3	0.156	10.8	0.808	1	Wald		XM_001109319.2:329
HMGB2-mRNA	-0.0564	0.233	-0.513	0.4	0.962	0.701	1.32	0.809	1	lm.nb	Apoptosis	XM_005556312.1:369
PAX5-mRNA	-0.402	1.67	-3.67	2.87	0.757	0.0785	7.3	0.811	1	Wald		XM_005581286.1:699
KEAP1-mRNA	0.359	1.52	-2.62	3.34	1.28	0.163	10.1	0.814	1	Wald	Adaptive Immunity	XM_001105867.2:605
TCF7-mRNA	-0.358	1.53	-3.35	2.63	0.78	0.0981	6.2	0.815	1	Wald	Wnt Signaling	XM_005595987.1:820
CXCR3-mRNA	-0.441	1.91	-4.18	3.3	0.737	0.055	9.87	0.818	1	Wald		XM_005593931.1:680
MEF2C-mRNA	-0.399	1.73	-3.78	2.99	0.759	0.0726	7.93	0.818	1	Wald	TLR Signaling	XM_001086519.1:1210
SMAD5-mRNA	-0.489	2.15	-4.7	3.72	0.713	0.0385	13.2	0.821	1	Wald		XM_005557849.1:212
CSF3-mRNA	-0.3	1.33	-2.91	2.31	0.812	0.133	4.94	0.822	1	Wald		XM_001095097.2:798
PPP1R12B-mRNA	-0.357	1.59	-3.48	2.77	0.781	0.0896	6.8	0.823	1	Wald	Cell Cycle	XM_001106168.2:540
TNFRSF14-mRNA	0.475	2.18	-3.8	4.75	1.39	0.0716	27	0.828	1	Wald	Adaptive Immunity, NF-kB	NM_001043357.1:107
LAG3-mRNA	-0.23	1.06	-2.31	1.85	0.852	0.202	3.61	0.829	1	Wald		XM_005569954.1:1283
KLRG1-mRNA	-0.317	1.46	-3.18	2.55	0.803	0.11	5.85	0.829	1	Wald	Adaptive Immunity	XM_005570060.1:673
PDCD1-mRNA	0.249	1.18	-2.06	2.56	1.19	0.24	5.9	0.833	1	Wald	Adaptive Immunity	NM_001114358.1:201
GZMB-mRNA	0.0919	0.441	-0.773	0.956	1.07	0.585	1.94	0.836	1	lm.nb	Apoptosis	XM_005560998.1:576
TOLLIP-mRNA	0.539	2.59	-4.53	5.61	1.45	0.0432	48.9	0.836	1	Wald	Interleukin Signaling	XM_005576837.1:609
CD14-mRNA	-0.0771	0.378	-0.819	0.665	0.948	0.567	1.59	0.839	1	lm.nb	Apoptosis, TLR Signaling	NM_001130433.1:517
CRADD-mRNA	-0.289	1.44	-3.1	2.53	0.819	0.116	5.76	0.841	1	Wald		XM_005571871.1:694
CD8A-mRNA	-0.432	2.19	-4.73	3.86	0.741	0.0378	14.5	0.844	1	Wald	Adaptive Immunity	XM_001092778.2:630
LIMK1-mRNA	-0.244	1.25	-2.69	2.21	0.844	0.154	4.62	0.846	1	Wald		XM_005595495.1:2173
CD40LG-mRNA	-0.372	1.95	-4.2	3.46	0.773	0.0544	11	0.849	1	Wald	Adaptive Immunity, NF-kB	NM_001032839.1:669
GNGT1-mRNA	-0.306	1.61	-3.46	2.85	0.809	0.0909	7.2	0.85	1	Wald	Metabolism, Wnt Signaling	XM_005550208.1:194
TNFSF12-mRNA	0.341	1.8	-3.19	3.87	1.27	0.11	14.6	0.851	1	Wald	NF-kB	NM_001205135.1:280
DPP4-mRNA	-0.711	3.83	-8.21	6.79	0.611	0.00337	111	0.853	1	Wald		NM_001039190.1:805
MRC1-mRNA	-0.255	1.38	-2.96	2.45	0.838	0.128	5.47	0.854	1	Wald	Adaptive Immunity	XM_005564743.1:1361
CFD-mRNA	0.0747	0.407	-0.723	0.872	1.05	0.606	1.83	0.855	1	lm.nb	Complement System	XM_001117186.2:846
TNFRSF17-mRNA	-0.216	1.18	-2.53	2.1	0.861	0.173	4.28	0.855	1	Wald	NF-kB	XM_001106826.2:204
PLAUR-mRNA	0.182	0.999	-1.78	2.14	1.13	0.292	4.41	0.856	1	Wald		XM_001106634.2:532
CD2-mRNA	-0.313	1.74	-3.72	3.09	0.805	0.076	8.52	0.857	1	Wald		NM_001283777.1:636
GNLY-mRNA	0.0801	0.459	-0.82	0.98	1.06	0.566	1.97	0.862	1	lm.nb		XM_005575397.1:801
CCR4-mRNA	-0.504	2.99	-6.37	5.36	0.705	0.0121	41	0.867	1	Wald		XM_005545534.1:830
PTGFR-mRNA	-0.233	1.41	-2.99	2.52	0.851	0.126	5.75	0.869	1	Wald		XM_005542941.1:1071
JAK3-mRNA	0.252	1.54	-2.77	3.27	1.19	0.147	9.65	0.871	1	Wald	Fc Receptor Signaling, Interleukin Signaling, MAPK Signaling, VEGF Signaling	XM_001115037.2:2516
SLAMF1-mRNA	-0.337	2.06	-4.38	3.71	0.791	0.0479	13.1	0.871	1	Wald		XM_001117605.2:526
CD244-mRNA	-0.208	1.3	-2.76	2.34	0.866	0.148	5.07	0.873	1	Wald		XM_001117630.2:205
CTNNB1-mRNA	-0.024	0.15	-0.319	0.271	0.984	0.802	1.21	0.874	1	lm.nb	Apoptosis, Innate Immunity, VEGF Signaling, Wnt Signaling	XM_005546748.1:867
CCR1-mRNA	-0.224	1.42	-3	2.55	0.856	0.125	5.88	0.875	1	Wald		NM_001032858.1:466
NCAM1-mRNA	-0.244	1.55	-3.28	2.79	0.844	0.103	6.93	0.875	1	Wald	Extracellular matrix organization, Fc Receptor Signaling, Interferon Signaling, Interleukin Signaling, MAPK Signaling, VEGF Signaling	XM_005579655.1:1488
IFNB1-mRNA	0.222	1.41	-2.55	2.99	1.17	0.171	7.96	0.876	1	Wald	Cellular Stress, Interferon Signaling	NM_001135795.1:272
CCL4-mRNA	-0.258	1.65	-3.5	2.98	0.836	0.0885	7.9	0.876	1	Wald		XM_005583502.1:354
HRAS-mRNA	0.248	1.61	-2.9	3.4	1.19	0.134	10.5	0.878	1	Wald	Adaptive Immunity, Fc Receptor Signaling, Interleukin Signaling, MAPK Signaling, VEGF Signaling	XM_005576732.1:297
IL4R-mRNA	0.241	1.61	-2.91	3.39	1.18	0.133	10.5	0.881	1	Wald	Interleukin Signaling	XM_001093763.2:655
NOD1-mRNA	0.375	2.53	-4.58	5.33	1.3	0.0418	40.2	0.882	1	Wald	Interleukin Signaling, TLR Signaling	XM_005549884.1:2719
CD209-mRNA	0.207	1.4	-2.53	2.94	1.15	0.173	7.69	0.883	1	Wald		NM_001032870.1:169
TNFRSF4-mRNA	-0.254	1.75	-3.68	3.17	0.839	0.0783	8.99	0.885	1	Wald	NF-kB	XM_005545122.1:233
DEFA1-mRNA	-0.123	0.857	-1.8	1.56	0.918	0.286	2.94	0.886	1	lm.nb		NM_001032862.1:199
IKZF2-mRNA	-0.252	1.76	-3.69	3.19	0.84	0.0773	9.12	0.886	1	Wald		XM_001083114.2:935
IL11RA-mRNA	-0.404	2.82	-5.94	5.13	0.756	0.0163	35.1	0.887	1	Wald	Interleukin Signaling	XM_005581441.1:642
IL6R-mRNA	0.0454	0.32	-0.581	0.672	1.03	0.669	1.59	0.888	1	lm.nb	Interleukin Signaling, MAPK Signaling	XM_005541663.1:1684
GFI1-mRNA	0.218	1.54	-2.8	3.24	1.16	0.143	9.43	0.888	1	Wald		XM_005542722.1:1019
ZEB1-mRNA	-0.33	2.39	-5.01	4.35	0.795	0.0311	20.4	0.89	1	Wald		XM_005564912.2:2675
KIR3DL2-mRNA	0.169	1.25	-2.27	2.61	1.12	0.207	6.11	0.892	1	Wald	Adaptive Immunity	XM_005595311.1:1444
CFI-mRNA	-0.19	1.4	-2.94	2.56	0.877	0.13	5.89	0.893	1	Wald	Complement System	XM_001087512.2:1008
PRKCA-mRNA	-0.467	3.46	-7.26	6.32	0.723	0.00654	80.1	0.893	1	Wald	Cell Cycle, Extracellular matrix organization, Metabolism, VEGF Signaling, Wnt Signaling	XM_005584740.1:2902
IKBKAP-mRNA	-0.476	3.55	-7.44	6.49	0.719	0.00576	89.7	0.894	1	Wald	NF-kB	XM_005581114.1:2077
HDAC4-mRNA	0.271	2.03	-3.71	4.25	1.21	0.0763	19.1	0.894	1	Wald		XM_005574802.1:2433
MAP2K1-mRNA	0.329	2.48	-4.53	5.19	1.26	0.0432	36.5	0.895	1	Wald	Fc Receptor Signaling, Interleukin Signaling, MAPK Signaling, TLR Signaling, VEGF Signaling	XM_005559865.1:912
KLRD1-mRNA	-0.0555	0.419	-0.877	0.766	0.962	0.544	1.7	0.895	1	lm.nb	Adaptive Immunity	NM_001032828.1:365
IL27-mRNA	0.181	1.41	-2.58	2.94	1.13	0.167	7.69	0.898	1	Wald	Interleukin Signaling	XM_001097165.2:172
TPSAB1-mRNA	0.286	2.23	-4.08	4.65	1.22	0.0591	25.1	0.898	1	Wald	Extracellular matrix organization	XM_005590832.2:868
MYC-mRNA	0.279	2.18	-3.99	4.55	1.21	0.063	23.4	0.898	1	Wald	Cell Cycle, MAPK Signaling, Wnt Signaling	NM_001142873.1:1200
CFB-mRNA	0.17	1.33	-2.43	2.78	1.13	0.185	6.85	0.898	1	Wald	Complement System	XM_001113553.2:3014
MAP4K4-mRNA	-0.0505	0.396	-0.827	0.726	0.966	0.564	1.65	0.899	1	lm.nb	Cellular Stress, MAPK Signaling	XM_005575143.1:2011
PLA2G6-mRNA	0.164	1.36	-2.51	2.83	1.12	0.176	7.12	0.905	1	Wald	Metabolism	XM_002798388.1:2066
LTB4R2-mRNA	0.167	1.4	-2.58	2.92	1.12	0.167	7.56	0.906	1	Wald		XM_001113942.2:1007
PTGS1-mRNA	0.179	1.51	-2.77	3.13	1.13	0.146	8.75	0.906	1	Wald	Metabolism	XM_005580874.1:1122
IGF2R-mRNA	0.0391	0.332	-0.613	0.691	1.03	0.654	1.61	0.907	1	lm.nb		XM_002803958.1:245
CCR7-mRNA	-0.206	1.76	-3.65	3.24	0.867	0.0795	9.45	0.907	1	Wald		NM_001032884.1:178
CEACAM6-mRNA	0.165	1.41	-2.6	2.93	1.12	0.165	7.61	0.907	1	Wald	Extracellular matrix organization	XM_005589431.1:670
MAPK8-mRNA	-0.203	1.76	-3.65	3.24	0.869	0.0797	9.47	0.908	1	Wald	Apoptosis, Cellular Stress, Fc Receptor Signaling, MAPK Signaling, TLR Signaling	XM_005565179.1:2612
MAFF-mRNA	-0.214	1.87	-3.88	3.45	0.862	0.068	10.9	0.909	1	Wald		XM_005567311.1:1380
IRAK2-mRNA	-0.275	2.4	-4.98	4.43	0.826	0.0317	21.6	0.909	1	Wald	Interleukin Signaling, TLR Signaling	XM_001090790.2:595
IKBKE-mRNA	0.201	1.78	-3.28	3.68	1.15	0.103	12.8	0.91	1	Wald	Interferon Signaling, NF-kB, TLR Signaling	XM_005540634.1:1473
MEF2BNB-mRNA	0.215	1.91	-3.53	3.96	1.16	0.0868	15.5	0.911	1	Wald		XM_005588524.1:344
TRAF3-mRNA	0.245	2.18	-4.02	4.51	1.18	0.0616	22.8	0.911	1	Wald	Interferon Signaling, NF-kB, TLR Signaling	XM_005562258.1:431
CYSLTR2-mRNA	-0.154	1.37	-2.85	2.54	0.899	0.139	5.81	0.911	1	Wald		XM_005585841.1:592
LAMP3-mRNA	-0.191	1.73	-3.58	3.2	0.876	0.0836	9.18	0.912	1	Wald		XM_005546488.1:987
IRAK4-mRNA	0.451	4.17	-7.73	8.63	1.37	0.00472	396	0.914	1	Wald	Interleukin Signaling, TLR Signaling	NM_001136101.1:810
BTK-mRNA	0.253	2.34	-4.34	4.84	1.19	0.0494	28.7	0.914	1	Wald	Adaptive Immunity, Fc Receptor Signaling, TLR Signaling	XM_002806330.1:1175
TFRC-mRNA	-0.199	1.85	-3.83	3.43	0.871	0.0703	10.8	0.915	1	Wald		XM_005545258.1:2141
RUNX1-mRNA	-0.249	2.32	-4.79	4.29	0.841	0.0361	19.6	0.915	1	Wald		XM_005548734.1:611
TRAF6-mRNA	0.199	1.94	-3.6	3.99	1.15	0.0826	15.9	0.919	1	Wald	Adaptive Immunity, Fc Receptor Signaling, Interferon Signaling, Interleukin Signaling, TLR Signaling	XM_005578173.1:1458
TRAF1-mRNA	-0.229	2.25	-4.63	4.17	0.853	0.0404	18	0.919	1	Wald	Death Receptor Signaling	XM_001095862.2:983
BCL10-mRNA	0.195	1.92	-3.57	3.96	1.14	0.0839	15.6	0.92	1	Wald	Adaptive Immunity, Fc Receptor Signaling	XM_005542846.1:722
ITLN2-mRNA	0.124	1.25	-2.33	2.58	1.09	0.199	5.97	0.922	1	Wald		XM_005545159.1:713
MALT1-mRNA	-0.238	2.43	-4.99	4.52	0.848	0.0314	22.9	0.922	1	Wald	Adaptive Immunity, Fc Receptor Signaling	XM_005586570.1:1344
CCL1-mRNA	-0.114	1.17	-2.4	2.17	0.924	0.19	4.5	0.923	1	Wald		NM_001032849.1:166
HSPB2-mRNA	0.178	1.84	-3.43	3.78	1.13	0.0931	13.7	0.923	1	Wald		XM_005579610.1:435
TRAF2-mRNA	0.155	1.6	-2.98	3.29	1.11	0.126	9.8	0.923	1	Wald	Apoptosis, Death Receptor Signaling, Interferon Signaling, NF-kB	XM_005580376.1:1555
IFNAR1-mRNA	0.214	2.23	-4.16	4.58	1.16	0.0561	24	0.924	1	Wald	Interferon Signaling	XM_001092098.1:143
ICAM3-mRNA	0.153	1.61	-3	3.3	1.11	0.125	9.86	0.924	1	Wald	Adaptive Immunity, Extracellular matrix organization	NM_001195749.1:233
CD58-mRNA	0.0179	0.192	-0.359	0.394	1.01	0.78	1.31	0.926	1	lm.nb		XM_001112756.1:404
CD207-mRNA	0.125	1.35	-2.52	2.77	1.09	0.174	6.84	0.926	1	Wald	Adaptive Immunity	XM_005575643.2:659
TCF4-mRNA	-0.157	1.69	-3.48	3.16	0.897	0.0899	8.95	0.926	1	Wald		XM_005586613.1:2123
C8B-mRNA	0.156	1.7	-3.18	3.49	1.11	0.111	11.2	0.927	1	Wald	Complement System	XM_001114456.2:215
PTK2-mRNA	0.219	2.41	-4.5	4.93	1.16	0.0443	30.6	0.928	1	Wald	Apoptosis, Fc Receptor Signaling, Interleukin Signaling, MAPK Signaling, VEGF Signaling	XM_001093060.2:843
AICDA-mRNA	-0.165	1.81	-3.71	3.38	0.892	0.0766	10.4	0.928	1	Wald		XM_005570042.1:942
SLAMF6-mRNA	0.171	1.89	-3.54	3.88	1.13	0.0862	14.7	0.928	1	Wald	Adaptive Immunity	XM_005541247.1:658
REPS1-mRNA	-0.364	4.09	-8.38	7.65	0.777	0.003	201	0.929	1	Wald		XM_005551982.1:1536
MAPKAPK5-mRNA	-0.181	2.06	-4.21	3.85	0.882	0.054	14.4	0.93	1	Wald	Cellular Stress, MAPK Signaling	XM_001102910.2:1015
IL18R1-mRNA	0.122	1.4	-2.62	2.87	1.09	0.162	7.29	0.931	1	Wald	Interleukin Signaling	XM_002799354.1:1245
XCL1-mRNA	0.162	1.88	-3.53	3.85	1.12	0.0867	14.4	0.932	1	Wald		NM_001032947.1:18
KIR3DL3-mRNA	0.104	1.22	-2.29	2.49	1.08	0.205	5.63	0.932	1	Wald		XM_005590338.1:878
CD160-mRNA	0.123	1.44	-2.7	2.94	1.09	0.154	7.68	0.932	1	Wald	Adaptive Immunity	XM_005542122.1:545
CCL20-mRNA	-0.113	1.48	-3.01	2.78	0.924	0.124	6.88	0.939	1	Wald		NM_001032854.1:28
FXYD2-mRNA	-0.112	1.49	-3.04	2.82	0.925	0.122	7.04	0.94	1	Wald		XM_005579768.1:626
MBP-mRNA	-0.102	1.38	-2.8	2.6	0.932	0.144	6.05	0.941	1	Wald		XM_001098960.2:707
CCL13-mRNA	0.101	1.36	-2.57	2.77	1.07	0.169	6.81	0.941	1	Wald		XM_001113462.2:177
THY1-mRNA	-0.108	1.49	-3.02	2.81	0.928	0.123	7	0.942	1	Wald		XM_005579921.1:490
MAP4K2-mRNA	0.115	1.58	-2.98	3.21	1.08	0.127	9.24	0.942	1	Wald	MAPK Signaling	XM_005595670.1:976
CXCL2-mRNA	-0.0708	1.02	-2.07	1.92	0.952	0.239	3.79	0.945	1	Wald		XM_001092240.2:156
CASP8-mRNA	0.00895	0.133	-0.252	0.269	1.01	0.84	1.21	0.947	1	lm.nb	Apoptosis, Death Receptor Signaling, Interferon Signaling, TLR Signaling	XM_001091080.2:375
NOTCH1-mRNA	-0.123	1.85	-3.75	3.51	0.918	0.0742	11.4	0.947	1	Wald		XM_001116824.1:174
IKBKG-mRNA	-0.102	1.54	-3.11	2.91	0.932	0.115	7.52	0.948	1	Wald	Adaptive Immunity, Death Receptor Signaling, Fc Receptor Signaling, Innate Immunity, Interferon Signaling, Interleukin Signaling, NF-kB, TLR Signaling	XM_005595004.1:1116
SMAD3-mRNA	0.185	2.86	-5.43	5.8	1.14	0.0233	55.6	0.949	1	Wald		XM_005559876.1:1523
GTF3C1-mRNA	0.125	1.98	-3.77	4.02	1.09	0.0736	16.2	0.95	1	Wald		XM_005591522.1:4642
ATG5-mRNA	0.173	2.78	-5.28	5.63	1.13	0.0257	49.4	0.951	1	Wald	Cellular Stress, Interferon Signaling	XM_005552246.1:766
CXCL5-mRNA	-0.104	1.67	-3.38	3.17	0.93	0.0961	9.01	0.951	1	Wald		XM_001092000.3:108
MAP3K9-mRNA	0.0875	1.41	-2.68	2.85	1.06	0.156	7.22	0.951	1	Wald	MAPK Signaling	XM_005561663.1:1933
IL12RB2-mRNA	0.0652	1.1	-2.09	2.22	1.05	0.234	4.67	0.953	1	Wald	Interleukin Signaling	XM_001094235.1:882
KLRF2-mRNA	-0.0933	1.58	-3.2	3.01	0.937	0.109	8.05	0.953	1	Wald		XM_005570092.1:616
ITGB1-mRNA	-0.00967	0.165	-0.334	0.315	0.993	0.793	1.24	0.954	1	lm.nb	Adaptive Immunity, Extracellular matrix organization	XM_002805609.1:1430
MEF2D-mRNA	-0.109	1.92	-3.87	3.66	0.927	0.0682	12.6	0.955	1	Wald		XM_005541443.1:2469
XCR1-mRNA	-0.0866	1.53	-3.09	2.92	0.942	0.117	7.56	0.955	1	Wald		XM_001114260.1:745
KLRC1-mRNA	-0.0744	1.32	-2.67	2.52	0.95	0.158	5.72	0.955	1	Wald	Adaptive Immunity	NM_001284177.1:95
TNFSF15-mRNA	0.0748	1.33	-2.54	2.69	1.05	0.172	6.45	0.955	1	Wald	NF-kB	NM_001194132.1:495
STAT4-mRNA	-0.123	2.22	-4.47	4.22	0.919	0.0452	18.7	0.956	1	Wald		XM_001082561.2:2220
TRAF4-mRNA	0.15	2.73	-5.19	5.49	1.11	0.0274	45	0.956	1	Wald		XM_001107048.2:1637
TIRAP-mRNA	0.0935	1.91	-3.65	3.83	1.07	0.0798	14.3	0.961	1	Wald	TLR Signaling	NM_001130435.1:155
CD82-mRNA	0.072	1.49	-2.85	3	1.05	0.138	7.99	0.962	1	Wald		XM_005578126.1:713
TNFSF4-mRNA	-0.0659	1.38	-2.76	2.63	0.955	0.147	6.2	0.962	1	Wald	NF-kB	XM_005540021.1:1004
MAP3K7-mRNA	0.109	2.28	-4.35	4.57	1.08	0.0489	23.8	0.962	1	Wald	Adaptive Immunity, Death Receptor Signaling, Fc Receptor Signaling, Interleukin Signaling, MAPK Signaling, TLR Signaling, Wnt Signaling	XM_005552337.1:1242
SH2D1A-mRNA	-0.0727	1.52	-3.06	2.92	0.951	0.12	7.55	0.962	1	Wald	Adaptive Immunity	NM_001032837.1:135
BAD-mRNA	0.0856	1.8	-3.44	3.61	1.06	0.092	12.2	0.962	1	Wald	Adaptive Immunity, Apoptosis, Fc Receptor Signaling	XM_005577426.2:425
ATG16L1-mRNA	-0.1	2.12	-4.26	4.06	0.933	0.0521	16.7	0.963	1	Wald	Cellular Stress	XM_005574649.1:1754
PLCB1-mRNA	0.0587	1.36	-2.6	2.72	1.04	0.165	6.58	0.966	1	Wald	Metabolism, Wnt Signaling	XM_001116017.1:715
SMAD7-mRNA	0.124	3	-5.76	6.01	1.09	0.0184	64.6	0.967	1	Wald		XM_005586745.1:1886
IKBKB-mRNA	-0.0936	2.4	-4.8	4.61	0.937	0.0359	24.5	0.969	1	Wald	Adaptive Immunity, Death Receptor Signaling, Fc Receptor Signaling, Innate Immunity, Interferon Signaling, Interleukin Signaling, NF-kB, TLR Signaling	XM_001096913.2:870
BCAP31-mRNA	0.183	4.7	-9.03	9.4	1.14	0.00191	676	0.969	1	Wald	Adaptive Immunity, Apoptosis	XM_005594916.1:648
ATG10-mRNA	0.0876	2.26	-4.35	4.52	1.06	0.0492	22.9	0.969	1	Wald	Cellular Stress	XM_001111368.2:405
KLRF1-mRNA	-0.0423	1.11	-2.21	2.12	0.971	0.216	4.36	0.97	1	Wald	Adaptive Immunity	NM_001285324.1:514
PDCD2-mRNA	-0.0739	2	-4	3.85	0.95	0.0625	14.4	0.971	1	Wald		XM_005551355.1:362
TP53-mRNA	0.0689	1.94	-3.72	3.86	1.05	0.0756	14.5	0.972	1	Wald	Apoptosis, Cell Cycle, Cellular Stress	XM_005582787.1:1006
CXCL3-mRNA	0.0434	1.48	-2.85	2.94	1.03	0.139	7.65	0.977	1	Wald		NM_001032879.1:202
PDGFB-mRNA	-0.0409	1.47	-2.91	2.83	0.972	0.133	7.12	0.978	1	Wald	Adaptive Immunity, Extracellular matrix organization, Fc Receptor Signaling, Interleukin Signaling, MAPK Signaling, VEGF Signaling	XM_005567244.1:2051
ENTPD1-mRNA	0.0472	1.77	-3.43	3.52	1.03	0.093	11.5	0.979	1	Wald		XM_002805770.1:1254
TNFRSF13B-mRNA	-0.0317	1.22	-2.41	2.35	0.978	0.188	5.1	0.979	1	Wald	NF-kB	XM_005582995.1:465
ELK1-mRNA	-0.119	4.65	-9.24	9.01	0.921	0.00165	514	0.98	1	Wald	TLR Signaling	XM_005593430.1:635
DAXX-mRNA	0.0634	2.85	-5.53	5.65	1.04	0.0217	50.3	0.982	1	Wald		XM_001109244.2:1815
PSMC2-mRNA	-0.0729	3.62	-7.17	7.03	0.951	0.00693	131	0.984	1	Wald	Adaptive Immunity, Apoptosis, Cell Cycle, Fc Receptor Signaling, Interleukin Signaling, MAPK Signaling, Metabolism, NF-kB, VEGF Signaling, Wnt Signaling	XM_005550431.1:982
IL13RA1-mRNA	0.00688	0.359	-0.697	0.71	1	0.617	1.64	0.985	1	lm.nb	Interleukin Signaling	XM_002806369.1:670
CLEC6A-mRNA	0.0303	1.76	-3.42	3.48	1.02	0.0934	11.2	0.986	1	Wald		XM_005570039.1:339
IFNG-mRNA	-0.0183	1.1	-2.18	2.14	0.987	0.221	4.42	0.987	1	Wald	Interferon Signaling	NM_001287657.1:358
C4B-mRNA	-0.0209	1.29	-2.54	2.5	0.986	0.172	5.65	0.987	1	Wald	Complement System	XM_005553435.1:1550
CUL9-mRNA	0.0332	2.18	-4.24	4.3	1.02	0.053	19.7	0.988	1	Wald		XM_002808385.1:2474
PLA2G4A-mRNA	0.0192	2.03	-3.97	4.01	1.01	0.064	16.1	0.993	1	Wald	Metabolism	XM_005540257.1:711
CASP2-mRNA	-0.0523	6.82	-13.4	13.3	0.964	9.14e-05	10200	0.994	1	Wald		XM_001087704.2:405
NUP107-mRNA	0.0203	2.93	-5.73	5.77	1.01	0.0189	54.5	0.994	1	Wald	Cell Cycle, Cellular Stress, Interferon Signaling, Metabolism	XM_005571495.1:1272
C8A-mRNA	-0.0093	1.44	-2.82	2.81	0.994	0.141	7	0.995	1	Wald	Complement System	XM_001114403.1:1445
TRADD-mRNA	-0.0106	2.03	-3.99	3.97	0.993	0.063	15.6	0.996	1	Wald	Apoptosis, Death Receptor Signaling	XM_005592202.1:494
CMA1-mRNA	-0.00649	1.42	-2.8	2.78	0.996	0.144	6.88	0.996	1	Wald	Extracellular matrix organization	NM_001285192.1:191

## Sheet: DE results - Day4
Gene	Log2 fold change	std error (log2)	Lower confidence limit (log2)	Upper confidence limit (log2)	Linear fold change	Lower confidence limit (linear)	Upper confidence limit (linear)	P-value	BY.p.value	method	Gene.sets	probe.ID
OAS1-mRNA	7.12	0.731	5.68	8.55	139	51.4	374	2.51e-14	1.07e-10	lm.nb	Interferon Signaling	NM_001083949.1:731
IFI44-mRNA	5.32	0.595	4.15	6.49	39.9	17.8	89.6	6.43e-13	1.14e-09	lm.nb		XM_005542938.1:626
OAS2-mRNA	4.83	0.544	3.77	5.9	28.5	13.6	59.8	8.02e-13	1.14e-09	lm.nb	Interferon Signaling	XM_005572308.1:515
IFIT3-mRNA	5.2	0.596	4.04	6.37	36.9	16.4	82.8	1.48e-12	1.53e-09	lm.nb	Interferon Signaling	XM_005565907.1:776
MX1-mRNA	4.95	0.57	3.83	6.07	30.9	14.3	67.1	1.8e-12	1.53e-09	lm.nb	Interferon Signaling	NM_001079693.1:1034
IFIT2-mRNA	6.35	0.737	4.91	7.8	81.6	30	222	2.4e-12	1.7e-09	lm.nb	Interferon Signaling	XM_001086302.2:1204
OASL-mRNA	4.99	0.606	3.8	6.17	31.7	13.9	72.1	1.12e-11	6.81e-09	lm.nb	Interferon Signaling	XM_005572424.1:1339
MX2-mRNA	3.69	0.451	2.81	4.57	12.9	7	23.8	1.37e-11	7.26e-09	lm.nb	Interferon Signaling	XM_005548647.1:1483
GPR183-mRNA	-1.74	0.222	-2.17	-1.3	0.3	0.222	0.405	5.76e-11	2.72e-08	lm.nb		XM_005586155.1:427
IFIT1-mRNA	3.61	0.476	2.68	4.55	12.3	6.42	23.4	1.51e-10	6.41e-08	lm.nb	Interferon Signaling	NM_001287726.1:1154
CXCL10-mRNA	5.7	0.761	4.21	7.19	52	18.5	146	2.36e-10	9.1e-08	lm.nb		NM_001032892.1:169
DDX58-mRNA	3.34	0.452	2.45	4.22	10.1	5.46	18.7	3.7e-10	1.31e-07	lm.nb	Interferon Signaling	XM_005581558.1:1793
GBP1-mRNA	3.3	0.468	2.38	4.22	9.84	5.21	18.6	1.4e-09	4.57e-07	lm.nb	Interferon Signaling	XM_005542801.1:1863
NFATC3-mRNA	-1.04	0.149	-1.33	-0.75	0.486	0.397	0.595	1.69e-09	5.14e-07	lm.nb	Fc Receptor Signaling	XM_005592343.1:1271
EIF2AK2-mRNA	2.52	0.364	1.81	3.23	5.74	3.5	9.41	2.28e-09	6.45e-07	lm.nb	Interferon Signaling	XM_015433780.1:1390
OAS3-mRNA	4.16	0.602	2.98	5.34	17.8	7.87	40.4	2.57e-09	6.83e-07	lm.nb	Interferon Signaling	XM_005572307.1:2923
IFIH1-mRNA	3.09	0.449	2.21	3.97	8.51	4.63	15.7	2.77e-09	6.93e-07	lm.nb	Interferon Signaling	NM_001047123.1:655
CD68-mRNA	2.34	0.344	1.67	3.02	5.08	3.18	8.1	3.61e-09	8.52e-07	lm.nb		XM_005582776.1:980
ALOX15-mRNA	-5.7	0.839	-7.35	-4.06	0.0192	0.00615	0.0601	4.03e-09	9.02e-07	lm.nb	Metabolism	XM_001094627.2:1345
STAT1-mRNA	2.05	0.304	1.46	2.65	4.15	2.74	6.27	4.78e-09	1.02e-06	lm.nb	Interferon Signaling, Interleukin Signaling	NM_001261614.1:1598
IRAK1-mRNA	-2.63	0.395	-3.4	-1.86	0.162	0.0945	0.276	7.33e-09	1.48e-06	Wald	Interleukin Signaling, TLR Signaling	XM_002806456.1:553
BST2-mRNA	2.07	0.314	1.45	2.69	4.2	2.74	6.44	9.34e-09	1.8e-06	lm.nb	Interferon Signaling	NM_001161666.1:64
IRF7-mRNA	3.14	0.481	2.2	4.08	8.81	4.58	16.9	1.19e-08	2.2e-06	lm.nb	Innate Immunity, Interferon Signaling, TLR Signaling	NM_001136100.1:1398
PSMB5-mRNA	1.01	0.157	0.705	1.32	2.02	1.63	2.5	1.55e-08	2.75e-06	lm.nb	Adaptive Immunity, Apoptosis, Cell Cycle, Fc Receptor Signaling, Interleukin Signaling, MAPK Signaling, Metabolism, NF-kB, VEGF Signaling, Wnt Signaling	NM_001260845.1:646
PTGS2-mRNA	-3.7	0.593	-4.87	-2.54	0.0767	0.0343	0.172	3.62e-08	6.16e-06	lm.nb	Metabolism	XM_001107538.2:1343
ETS1-mRNA	-1.1	0.18	-1.46	-0.751	0.465	0.364	0.594	5.79e-08	9.47e-06	lm.nb	Cellular Stress	XM_005580142.1:2883
IFI16-mRNA	1.6	0.274	1.06	2.13	3.03	2.09	4.39	1.87e-07	2.92e-05	lm.nb	Innate Immunity	XM_005541319.1:858
PYCARD-mRNA	1.36	0.233	0.9	1.81	2.56	1.87	3.51	1.92e-07	2.92e-05	lm.nb		XM_005591734.1:888
ISG20-mRNA	1.96	0.34	1.3	2.63	3.9	2.46	6.19	2.33e-07	3.41e-05	lm.nb	Interferon Signaling	XM_005560453.2:437
TNFAIP6-mRNA	4.49	0.783	2.95	6.02	22.5	7.75	65.1	2.77e-07	3.93e-05	lm.nb		XM_001083111.2:166
CD274-mRNA	2.66	0.483	1.71	3.61	6.33	3.28	12.2	6.65e-07	9.11e-05	lm.nb	Adaptive Immunity	NM_001083889.1:505
CASP1-mRNA	1.76	0.323	1.13	2.4	3.39	2.19	5.27	8.09e-07	0.000107	lm.nb	Interleukin Signaling	XM_001094943.2:1600
CTSC-mRNA	1	0.187	0.636	1.37	2	1.55	2.58	1.18e-06	0.000152	lm.nb	Adaptive Immunity	NM_001195651.1:1020
CYBB-mRNA	1.41	0.264	0.889	1.92	2.65	1.85	3.79	1.31e-06	0.000164	lm.nb	Adaptive Immunity, VEGF Signaling	XM_001083654.2:1670
TNFSF10-mRNA	2.48	0.474	1.56	3.41	5.6	2.94	10.7	1.82e-06	0.000221	lm.nb	Apoptosis, Death Receptor Signaling	NM_001266034.1:115
STAT2-mRNA	1.78	0.341	1.11	2.44	3.43	2.16	5.44	2.1e-06	0.000248	lm.nb	Interferon Signaling	XM_001115072.2:2435
CD44-mRNA	-1.47	0.287	-2.04	-0.91	0.36	0.244	0.532	2.88e-06	0.000331	lm.nb	Extracellular matrix organization, Interferon Signaling, Metabolism	XM_005578207.1:1153
IRF5-mRNA	1.37	0.269	0.842	1.9	2.58	1.79	3.73	3.27e-06	0.000366	lm.nb	Interferon Signaling	XM_005550729.1:1158
EIF2A-mRNA	-0.633	0.128	-0.883	-0.382	0.645	0.542	0.767	5.63e-06	0.000614	lm.nb		XM_005546091.2:1025
TAP1-mRNA	1.67	0.339	1.01	2.34	3.19	2.01	5.05	5.8e-06	0.000616	lm.nb	Adaptive Immunity	XM_005553361.1:970
CD74-mRNA	-1.11	0.227	-1.55	-0.662	0.464	0.341	0.632	7.37e-06	0.000764	lm.nb	Adaptive Immunity	XM_001099491.2:702
PSMB8-mRNA	1.02	0.215	0.603	1.45	2.03	1.52	2.72	1.1e-05	0.00111	lm.nb	Adaptive Immunity, Apoptosis, Cell Cycle, Fc Receptor Signaling, Interferon Signaling, Interleukin Signaling, MAPK Signaling, Metabolism, NF-kB, VEGF Signaling, Wnt Signaling	XM_005553359.1:807
HLA-DRA-mRNA	-1.1	0.231	-1.55	-0.643	0.468	0.342	0.64	1.2e-05	0.00119	lm.nb	Adaptive Immunity, Interferon Signaling	NM_001134298.1:360
CLU-mRNA	2.13	0.452	1.25	3.02	4.39	2.38	8.1	1.28e-05	0.00124	lm.nb		NM_001195474.1:1235
IL1RN-mRNA	2.85	0.605	1.67	4.04	7.22	3.17	16.4	1.33e-05	0.00126	lm.nb	Interleukin Signaling	XM_005575305.1:499
IL1R2-mRNA	-2.86	0.609	-4.05	-1.67	0.138	0.0602	0.315	1.4e-05	0.00129	lm.nb	Interleukin Signaling	NM_001047134.1:415
AKT3-mRNA	-1.07	0.229	-1.52	-0.625	0.475	0.348	0.648	1.43e-05	0.00129	lm.nb	Adaptive Immunity, Apoptosis, Fc Receptor Signaling, VEGF Signaling	XM_005539655.1:300
TNFSF13B-mRNA	1.91	0.416	1.09	2.72	3.76	2.13	6.61	2.09e-05	0.00185	lm.nb	NF-kB	XM_005586224.1:906
JAK1-mRNA	-0.57	0.13	-0.825	-0.316	0.673	0.565	0.803	4.26e-05	0.00364	lm.nb	Fc Receptor Signaling, Interferon Signaling, Interleukin Signaling, MAPK Signaling, VEGF Signaling	XM_005543157.1:1294
KLRB1-mRNA	-1.66	0.377	-2.4	-0.916	0.317	0.19	0.53	4.28e-05	0.00364	lm.nb	Adaptive Immunity	XM_005570085.1:377
CX3CR1-mRNA	1.79	0.411	0.985	2.59	3.46	1.98	6.04	4.77e-05	0.00397	lm.nb		NM_001265871.1:834
CCL23-mRNA	4.09	0.939	2.25	5.93	17	4.75	61	4.94e-05	0.00403	Wald		NM_001032946.1:225
HLA-DRB1-mRNA	-1.12	0.263	-1.63	-0.604	0.46	0.322	0.658	6.71e-05	0.00538	lm.nb	Adaptive Immunity, Interferon Signaling	NM_001284641.1:634
HLA-DQA1-mRNA	-1.7	0.4	-2.48	-0.912	0.308	0.179	0.531	7.25e-05	0.0057	lm.nb	Adaptive Immunity, Interferon Signaling	NM_001285343.1:429
PSMB9-mRNA	0.928	0.219	0.498	1.36	1.9	1.41	2.56	7.48e-05	0.00575	lm.nb	Adaptive Immunity, Apoptosis, Cell Cycle, Fc Receptor Signaling, Interleukin Signaling, MAPK Signaling, Metabolism, NF-kB, VEGF Signaling, Wnt Signaling	NM_001283167.1:407
PSMB10-mRNA	0.748	0.177	0.401	1.09	1.68	1.32	2.14	7.57e-05	0.00575	lm.nb	Adaptive Immunity, Apoptosis, Cell Cycle, Fc Receptor Signaling, Interleukin Signaling, MAPK Signaling, Metabolism, NF-kB, VEGF Signaling, Wnt Signaling	XM_005592304.1:741
LILRB2-mRNA	1.28	0.303	0.682	1.87	2.42	1.6	3.65	7.95e-05	0.00592	lm.nb	Adaptive Immunity	XM_015441717.1:2837
S100A8-mRNA	2.3	0.547	1.22	3.37	4.91	2.33	10.3	8.47e-05	0.00621	lm.nb		XM_005541787.1:236
JUN-mRNA	1.39	0.338	0.732	2.06	2.63	1.66	4.16	0.000108	0.00775	lm.nb	Cellular Stress, Fc Receptor Signaling, MAPK Signaling, TLR Signaling	XM_005543232.1:1008
HSH2D-mRNA	1.36	0.338	0.698	2.02	2.57	1.62	4.07	0.000152	0.0105	lm.nb		XM_005588318.1:1049
MAPK1-mRNA	-0.698	0.174	-1.04	-0.357	0.617	0.487	0.781	0.000154	0.0105	lm.nb	Cell Cycle, Cellular Stress, Fc Receptor Signaling, Interleukin Signaling, MAPK Signaling, TLR Signaling, VEGF Signaling	XM_001089600.1:1210
BCL2L1-mRNA	-2.19	0.545	-3.26	-1.12	0.219	0.105	0.46	0.000156	0.0105	lm.nb	Apoptosis	XM_005568633.1:727
ITGAM-mRNA	1.51	0.377	0.775	2.25	2.86	1.71	4.77	0.000157	0.0105	lm.nb	Extracellular matrix organization, TLR Signaling	XM_005591740.1:1671
STAT5B-mRNA	-1.07	0.267	-1.6	-0.549	0.475	0.33	0.683	0.000158	0.0105	lm.nb	Interleukin Signaling	XM_001109317.2:255
SIGLEC1-mRNA	3.47	0.887	1.74	5.21	11.1	3.33	37.1	0.000218	0.0141	Wald	Adaptive Immunity	XM_005568446.2:2406
FLT3LG-mRNA	-0.682	0.174	-1.02	-0.341	0.623	0.492	0.79	0.000218	0.0141	lm.nb		XM_005589911.1:713
ADA-mRNA	0.968	0.248	0.481	1.45	1.96	1.4	2.74	0.000234	0.0147	lm.nb	Metabolism	XM_001109908.2:1305
RARRES3-mRNA	1.28	0.328	0.634	1.92	2.42	1.55	3.78	0.000235	0.0147	lm.nb		XM_001118373.2:324
ATM-mRNA	-1	0.259	-1.51	-0.493	0.5	0.351	0.711	0.000264	0.0162	lm.nb	Cell Cycle, Cellular Stress	XM_002799779.1:7160
MKNK1-mRNA	1.17	0.302	0.573	1.76	2.24	1.49	3.38	0.000269	0.0163	lm.nb		XM_005543476.1:848
CD79A-mRNA	-1.66	0.432	-2.51	-0.816	0.316	0.176	0.568	0.000272	0.0163	lm.nb	Adaptive Immunity	XM_005589419.1:281
IFITM1-mRNA	1.22	0.318	0.594	1.84	2.32	1.51	3.58	0.000291	0.017	lm.nb	Adaptive Immunity, Interferon Signaling	XM_005576718.1:454
S100A9-mRNA	2.03	0.529	0.989	3.06	4.07	1.99	8.36	0.000292	0.017	lm.nb		XM_005541789.1:223
IL8-mRNA	-2.07	0.546	-3.14	-1	0.237	0.113	0.498	0.000321	0.0184	lm.nb	Interleukin Signaling	NM_001032965.1:125
FCER1G-mRNA	0.944	0.25	0.454	1.43	1.92	1.37	2.7	0.000348	0.0197	lm.nb	Fc Receptor Signaling	XM_005541196.1:395
FCGR3-mRNA	1.39	0.373	0.663	2.13	2.63	1.58	4.37	0.000399	0.0223	lm.nb		NM_001283192.1:339
ITGA2B-mRNA	1.39	0.378	0.65	2.13	2.62	1.57	4.38	0.000477	0.0263	lm.nb	Extracellular matrix organization, Fc Receptor Signaling, Interleukin Signaling, MAPK Signaling, VEGF Signaling	XM_001114526.2:795
BCL2-mRNA	-0.952	0.26	-1.46	-0.442	0.517	0.363	0.736	0.000509	0.0278	lm.nb	Apoptosis	XM_005586524.1:612
ROCK2-mRNA	0.685	0.188	0.317	1.05	1.61	1.25	2.07	0.000527	0.0284	lm.nb	VEGF Signaling	XM_005576551.1:4211
CCL8-mRNA	3.23	0.887	1.49	4.97	9.37	2.81	31.3	0.000549	0.0292	Wald		NM_001032851.1:42
FAS-mRNA	1.4	0.388	0.639	2.16	2.64	1.56	4.47	0.000599	0.0314	lm.nb	Death Receptor Signaling	NM_001032933.1:797
HLA-DMA-mRNA	-1.14	0.319	-1.77	-0.516	0.453	0.294	0.699	0.000659	0.0342	lm.nb		XM_005553355.1:281
IFNGR2-mRNA	1.17	0.327	0.526	1.81	2.24	1.44	3.5	0.000676	0.0344	lm.nb	Interferon Signaling	XM_005548806.2:830
PTPN22-mRNA	-1.16	0.324	-1.79	-0.521	0.449	0.289	0.697	0.000684	0.0344	lm.nb		XM_005542274.1:2386
GP1BB-mRNA	1.96	0.549	0.881	3.03	3.88	1.84	8.18	0.000688	0.0344	lm.nb		XM_015149714.1:370
SERPING1-mRNA	3.29	0.926	1.47	5.1	9.76	2.77	34.3	0.000731	0.0361	Wald		XM_001092271.2:1235
ITGA4-mRNA	-0.535	0.152	-0.833	-0.238	0.69	0.561	0.848	0.000769	0.0375	lm.nb	Adaptive Immunity, Extracellular matrix organization	XM_001100929.2:2035
MS4A1-mRNA	-1.64	0.466	-2.55	-0.724	0.321	0.17	0.605	0.000815	0.0391	lm.nb		XM_005577709.1:708
RIPK2-mRNA	1.4	0.399	0.619	2.18	2.64	1.54	4.55	0.000819	0.0391	lm.nb	Adaptive Immunity, Interleukin Signaling, TLR Signaling	XM_005563661.1:895
ARHGDIB-mRNA	-0.602	0.173	-0.941	-0.263	0.659	0.521	0.833	0.000895	0.0422	lm.nb		XM_005570240.1:356
TMEM173-mRNA	0.976	0.29	0.408	1.54	1.97	1.33	2.92	0.00127	0.0594	lm.nb	Innate Immunity	XM_005557935.1:904
LY96-mRNA	1.66	0.493	0.689	2.62	3.15	1.61	6.15	0.00132	0.0608	lm.nb	Apoptosis, TLR Signaling	NM_001130432.1:327
CD1C-mRNA	-1.96	0.598	-3.13	-0.79	0.257	0.114	0.578	0.00166	0.0758	lm.nb		XM_005595545.2:1489
SHC1-mRNA	0.539	0.164	0.217	0.861	1.45	1.16	1.82	0.00168	0.0758	lm.nb	Adaptive Immunity, Fc Receptor Signaling, Interleukin Signaling, MAPK Signaling, VEGF Signaling	XM_005541642.1:2414
FPR2-mRNA	2.44	0.759	0.953	3.93	5.42	1.94	15.2	0.00203	0.0908	lm.nb		XM_005590140.1:712
LEF1-mRNA	-0.735	0.231	-1.19	-0.282	0.601	0.439	0.822	0.00224	0.0991	lm.nb	Wnt Signaling	XM_005555635.1:1612
RIPK1-mRNA	0.631	0.199	0.241	1.02	1.55	1.18	2.03	0.00231	0.1	lm.nb	Apoptosis, Death Receptor Signaling, Innate Immunity, Interferon Signaling, TLR Signaling	XM_005554158.1:1545
XBP1-mRNA	0.487	0.153	0.186	0.787	1.4	1.14	1.73	0.00231	0.1	lm.nb		NM_001190861.1:576
IL7R-mRNA	-0.706	0.229	-1.15	-0.258	0.613	0.449	0.836	0.00295	0.127	lm.nb	Interleukin Signaling	NM_001284908.1:522
HMGB1-mRNA	-0.451	0.148	-0.742	-0.16	0.732	0.598	0.895	0.00342	0.145	lm.nb	Apoptosis, Innate Immunity, Interferon Signaling, TLR Signaling	NM_001283356.1:940
TGFBR1-mRNA	-1.18	0.393	-1.95	-0.412	0.441	0.259	0.752	0.00372	0.157	lm.nb		XM_001112590.2:281
CD163-mRNA	1.15	0.382	0.398	1.9	2.21	1.32	3.72	0.00382	0.159	lm.nb		XM_001118361.2:1059
FKBP5-mRNA	0.696	0.237	0.233	1.16	1.62	1.17	2.23	0.0045	0.186	lm.nb		XM_005553215.1:1729
MAPK3-mRNA	-0.519	0.178	-0.867	-0.17	0.698	0.548	0.889	0.00481	0.197	lm.nb	Cell Cycle, Cellular Stress, Fc Receptor Signaling, Interferon Signaling, Interleukin Signaling, MAPK Signaling, TLR Signaling, VEGF Signaling	XM_002802443.1:1010
MEF2A-mRNA	0.891	0.309	0.285	1.5	1.85	1.22	2.82	0.00535	0.217	lm.nb	TLR Signaling	XM_005560599.1:2185
CD6-mRNA	-0.76	0.266	-1.28	-0.239	0.59	0.411	0.848	0.00575	0.23	lm.nb		XM_002799538.1:945
CDC42-mRNA	-0.35	0.123	-0.591	-0.109	0.785	0.664	0.927	0.00591	0.235	lm.nb	Adaptive Immunity, MAPK Signaling, VEGF Signaling	XM_005553127.1:145
TLR3-mRNA	2.97	1.05	0.915	5.03	7.84	1.89	32.6	0.00618	0.243	Wald	Apoptosis, Innate Immunity, TLR Signaling	NM_001036685.1:1641
BAX-mRNA	0.422	0.15	0.128	0.715	1.34	1.09	1.64	0.0064	0.249	lm.nb	Apoptosis	XM_005589832.1:340
LILRB1-mRNA	1.06	0.377	0.322	1.8	2.09	1.25	3.48	0.00645	0.249	lm.nb	Adaptive Immunity	NM_001040672.1:52
CD164-mRNA	0.674	0.24	0.204	1.14	1.6	1.15	2.21	0.00653	0.25	lm.nb		XM_005551554.1:345
TYROBP-mRNA	-0.967	0.345	-1.64	-0.291	0.512	0.32	0.817	0.00667	0.253	lm.nb	Adaptive Immunity	XM_005588917.1:524
MYD88-mRNA	0.799	0.287	0.236	1.36	1.74	1.18	2.57	0.0071	0.267	lm.nb	Innate Immunity, Interferon Signaling, Interleukin Signaling, TLR Signaling	NM_001130681.1:602
TNFRSF1B-mRNA	0.738	0.267	0.215	1.26	1.67	1.16	2.4	0.00741	0.276	lm.nb	NF-kB	XM_001105753.2:840
USP9Y-mRNA	-0.6	0.221	-1.03	-0.166	0.66	0.489	0.891	0.00854	0.315	lm.nb		XM_005593318.1:2450
JAK2-mRNA	0.742	0.274	0.205	1.28	1.67	1.15	2.43	0.00868	0.318	lm.nb	Fc Receptor Signaling, Interferon Signaling, Interleukin Signaling, MAPK Signaling, VEGF Signaling	XM_005581792.1:3097
CCND3-mRNA	0.476	0.177	0.129	0.822	1.39	1.09	1.77	0.00901	0.327	lm.nb	Cell Cycle, MAPK Signaling	XM_005553014.1:1367
HLA-DPB1-mRNA	-1.17	0.434	-2.02	-0.316	0.446	0.247	0.803	0.00912	0.328	lm.nb	Adaptive Immunity, Interferon Signaling	XM_005553343.1:545
IDO1-mRNA	1.39	0.52	0.373	2.41	2.62	1.29	5.32	0.00941	0.334	lm.nb	Metabolism	NM_001077483.1:133
CD86-mRNA	0.652	0.244	0.174	1.13	1.57	1.13	2.19	0.00944	0.334	lm.nb	Adaptive Immunity, Fc Receptor Signaling	NM_001042644.1:210
LILRA2-mRNA	0.954	0.361	0.246	1.66	1.94	1.19	3.16	0.0103	0.362	lm.nb	Adaptive Immunity	XM_005596068.1:724
IL10RA-mRNA	0.41	0.158	0.101	0.719	1.33	1.07	1.65	0.0114	0.394	lm.nb	Interleukin Signaling	XM_001092736.2:525
C2-mRNA	2.52	0.967	0.624	4.42	5.73	1.54	21.3	0.0114	0.394	Wald	Complement System	XM_005553451.1:1121
GNAQ-mRNA	-0.938	0.361	-1.65	-0.231	0.522	0.32	0.852	0.0115	0.394	lm.nb	Metabolism	XM_005581977.1:642
LGALS3-mRNA	-0.798	0.31	-1.41	-0.19	0.575	0.377	0.877	0.0124	0.421	lm.nb		XM_005561313.1:642
LTB-mRNA	-0.756	0.295	-1.34	-0.177	0.592	0.396	0.884	0.0128	0.432	lm.nb	NF-kB	NM_001047150.1:222
IL10RB-mRNA	0.548	0.216	0.124	0.972	1.46	1.09	1.96	0.0137	0.459	lm.nb	Interleukin Signaling	XM_005548811.1:270
SELL-mRNA	1.04	0.421	0.218	1.87	2.06	1.16	3.65	0.0158	0.526	lm.nb	Adaptive Immunity	XM_005539939.1:626
CCR2-mRNA	0.602	0.245	0.122	1.08	1.52	1.09	2.12	0.0166	0.544	lm.nb		NM_001032806.1:40
CD14-mRNA	-0.933	0.379	-1.68	-0.189	0.524	0.313	0.877	0.0167	0.544	lm.nb	Apoptosis, TLR Signaling	NM_001130433.1:517
C1QA-mRNA	2.35	0.964	0.467	4.24	5.12	1.38	18.9	0.0173	0.561	Wald	Complement System	XM_001101933.2:476
IL16-mRNA	-0.643	0.266	-1.16	-0.122	0.64	0.446	0.919	0.0185	0.594	lm.nb	Interleukin Signaling	NM_001032808.1:910
C1QB-mRNA	2.49	1.03	0.467	4.5	5.6	1.38	22.7	0.0187	0.596	Wald	Complement System	XM_005544500.1:562
FYN-mRNA	-0.536	0.223	-0.973	-0.0986	0.69	0.509	0.934	0.0192	0.608	lm.nb	Adaptive Immunity, Fc Receptor Signaling, Interleukin Signaling, MAPK Signaling, VEGF Signaling	XM_005551607.1:674
KCNJ2-mRNA	1.4	0.586	0.254	2.55	2.64	1.19	5.87	0.0196	0.617	lm.nb		XM_005584811.1:1400
TAPBP-mRNA	0.425	0.179	0.0737	0.776	1.34	1.05	1.71	0.0207	0.641	lm.nb	Adaptive Immunity	XM_005553311.1:1042
CXCL11-mRNA	2.68	1.13	0.465	4.9	6.42	1.38	29.9	0.0208	0.641	Wald		XM_005555011.1:254
CD27-mRNA	-0.721	0.304	-1.32	-0.124	0.607	0.401	0.917	0.0208	0.641	lm.nb	NF-kB	XM_001104337.2:745
STAT5A-mRNA	0.518	0.219	0.0884	0.948	1.43	1.06	1.93	0.0211	0.645	lm.nb	Interleukin Signaling	XM_001109557.2:2414
S1PR1-mRNA	-0.599	0.254	-1.1	-0.1	0.66	0.467	0.933	0.0216	0.655	lm.nb		XM_005542570.1:1899
ANP32B-mRNA	-0.299	0.129	-0.551	-0.0463	0.813	0.682	0.968	0.0235	0.705	lm.nb		XM_005581222.1:1225
ILF3-mRNA	-0.447	0.193	-0.825	-0.0692	0.734	0.564	0.953	0.0236	0.705	lm.nb	Interleukin Signaling	XM_001102411.2:495
MSR1-mRNA	2.69	1.16	0.403	4.97	6.43	1.32	31.3	0.0244	0.723	Wald		XM_001097884.2:1125
FN1-mRNA	1.29	0.56	0.192	2.39	2.45	1.14	5.24	0.0245	0.723	lm.nb	Extracellular matrix organization, Fc Receptor Signaling, Interleukin Signaling, MAPK Signaling, VEGF Signaling	XM_001083548.2:2035
MR1-mRNA	2.31	1.01	0.338	4.29	4.98	1.26	19.6	0.025	0.734	Wald		NM_001284968.1:765
HLA-DQB1-mRNA	-1.35	0.596	-2.52	-0.185	0.391	0.174	0.879	0.0265	0.77	lm.nb	Adaptive Immunity, Interferon Signaling	NM_001283172.1:428
CD36-mRNA	1.57	0.696	0.209	2.94	2.97	1.16	7.65	0.0272	0.778	Wald	Adaptive Immunity, Metabolism, TLR Signaling	NM_001032913.1:1240
CFL1-mRNA	0.31	0.137	0.0409	0.579	1.24	1.03	1.49	0.0273	0.778	lm.nb		XM_005577224.2:1183
CTNNB1-mRNA	-0.341	0.151	-0.638	-0.0451	0.789	0.643	0.969	0.0273	0.778	lm.nb	Apoptosis, Innate Immunity, VEGF Signaling, Wnt Signaling	XM_005546748.1:867
SMAD2-mRNA	-0.416	0.185	-0.779	-0.0532	0.749	0.583	0.964	0.028	0.794	lm.nb		XM_005586756.1:1085
ITGAL-mRNA	0.403	0.18	0.0502	0.755	1.32	1.04	1.69	0.0286	0.804	lm.nb	Adaptive Immunity, Extracellular matrix organization	XM_001100800.2:1305
CD3E-mRNA	-0.46	0.206	-0.863	-0.0569	0.727	0.55	0.961	0.0288	0.804	lm.nb	Adaptive Immunity	NM_001283615.1:236
NOD2-mRNA	0.558	0.254	0.0613	1.06	1.47	1.04	2.08	0.0312	0.864	lm.nb	Interleukin Signaling, TLR Signaling	XM_005591903.1:1212
CREB1-mRNA	-0.572	0.26	-1.08	-0.0625	0.673	0.473	0.958	0.0313	0.864	lm.nb	Adaptive Immunity, Fc Receptor Signaling, TLR Signaling	XM_001107192.2:885
MIF-mRNA	0.341	0.155	0.0368	0.646	1.27	1.03	1.56	0.0316	0.867	lm.nb		NM_001283697.1:60
SOCS3-mRNA	1.12	0.512	0.119	2.13	2.18	1.09	4.36	0.032	0.871	lm.nb	Adaptive Immunity, Interferon Signaling, Interleukin Signaling	NM_001194326.1:599
MAP2K4-mRNA	-0.539	0.248	-1.02	-0.0537	0.688	0.492	0.963	0.0331	0.896	lm.nb	Cellular Stress, Fc Receptor Signaling, Interleukin Signaling, MAPK Signaling, TLR Signaling	XM_001114292.2:385
CSF1R-mRNA	0.772	0.362	0.063	1.48	1.71	1.04	2.79	0.0366	0.984	lm.nb		XM_001107711.2:2036
IRF1-mRNA	0.575	0.273	0.0403	1.11	1.49	1.03	2.16	0.0389	1	lm.nb	Interferon Signaling	XM_001104048.1:179
MMP9-mRNA	-0.999	0.475	-1.93	-0.0684	0.5	0.262	0.954	0.0392	1	lm.nb	Extracellular matrix organization	XM_001104871.2:1515
LITAF-mRNA	0.933	0.445	0.061	1.81	1.91	1.04	3.5	0.0399	1	lm.nb		XM_005591267.1:620
PECAM1-mRNA	0.5	0.241	0.0284	0.972	1.41	1.02	1.96	0.0417	1	lm.nb	Extracellular matrix organization	XM_005584700.1:1356
BIRC2-mRNA	-0.434	0.212	-0.85	-0.0176	0.74	0.555	0.988	0.0451	1	lm.nb	Apoptosis, Death Receptor Signaling, NF-kB, TLR Signaling	XM_005579457.1:1941
RAF1-mRNA	-0.566	0.281	-1.12	-0.0145	0.675	0.461	0.99	0.0484	1	lm.nb	Adaptive Immunity, Fc Receptor Signaling, Interleukin Signaling, MAPK Signaling, VEGF Signaling	XM_005547856.1:2271
CLEC4A-mRNA	-0.897	0.446	-1.77	-0.0222	0.537	0.293	0.985	0.0486	1	lm.nb		XM_001113405.2:190
CASP8-mRNA	-0.261	0.133	-0.522	0.000535	0.835	0.697	1	0.0548	1	lm.nb	Apoptosis, Death Receptor Signaling, Interferon Signaling, TLR Signaling	XM_001091080.2:375
TLR2-mRNA	0.87	0.447	-0.00478	1.75	1.83	0.997	3.35	0.0556	1	lm.nb	TLR Signaling	NM_001130425.1:40
NR3C1-mRNA	-0.571	0.294	-1.15	0.00449	0.673	0.452	1	0.0561	1	lm.nb		XM_005558115.1:1376
CD97-mRNA	-0.621	0.321	-1.25	0.00847	0.65	0.42	1.01	0.0575	1	lm.nb		XM_002801104.1:2191
IL1RAP-mRNA	-0.847	0.444	-1.72	0.0241	0.556	0.304	1.02	0.0611	1	lm.nb	Interleukin Signaling	NM_001032960.1:1255
TGFBR2-mRNA	-0.555	0.293	-1.13	0.02	0.681	0.457	1.01	0.063	1	lm.nb		XM_005545564.1:1761
IKZF3-mRNA	-0.507	0.268	-1.03	0.0189	0.704	0.489	1.01	0.0633	1	lm.nb		XM_005584045.1:1828
PTPRC-mRNA	-0.313	0.167	-0.64	0.0133	0.805	0.642	1.01	0.0646	1	lm.nb	Adaptive Immunity	XM_005540333.1:1225
DEFB1-mRNA	1.35	0.721	-0.0596	2.77	2.56	0.96	6.81	0.065	1	Wald		XM_005562538.1:180
CD99-mRNA	0.648	0.348	-0.0328	1.33	1.57	0.977	2.51	0.0666	1	lm.nb		XM_005592879.1:540
BID-mRNA	0.367	0.197	-0.0195	0.754	1.29	0.987	1.69	0.0673	1	lm.nb	Apoptosis	XM_002798280.1:1164
CD7-mRNA	-0.745	0.403	-1.53	0.0447	0.597	0.345	1.03	0.069	1	lm.nb		XM_001113810.2:180
CD46-mRNA	-0.54	0.299	-1.13	0.0471	0.688	0.458	1.03	0.0761	1	lm.nb	Complement System	NM_001195746.1:225
IL21R-mRNA	0.598	0.332	-0.0528	1.25	1.51	0.964	2.38	0.0764	1	lm.nb	Interleukin Signaling	XM_001094102.2:295
TNFSF8-mRNA	0.475	0.264	-0.0425	0.992	1.39	0.971	1.99	0.0767	1	lm.nb		XM_005580959.1:769
CXCR4-mRNA	-0.525	0.295	-1.1	0.0531	0.695	0.465	1.04	0.0797	1	lm.nb		NM_001042645.1:610
TBK1-mRNA	0.418	0.235	-0.043	0.879	1.34	0.971	1.84	0.0802	1	lm.nb	Innate Immunity, Interferon Signaling, TLR Signaling	XM_001116924.2:1385
CEACAM1-mRNA	-1.94	1.1	-4.09	0.206	0.26	0.0587	1.15	0.0811	1	Wald	Extracellular matrix organization	XM_005589369.1:1624
NFIL3-mRNA	-0.703	0.399	-1.49	0.0788	0.614	0.357	1.06	0.0827	1	lm.nb		XM_001101854.1:430
MAP4K4-mRNA	-0.691	0.397	-1.47	0.0875	0.619	0.361	1.06	0.0867	1	lm.nb	Cellular Stress, MAPK Signaling	XM_005575143.1:2011
PRKCB-mRNA	0.46	0.267	-0.0633	0.982	1.38	0.957	1.98	0.0897	1	lm.nb	Adaptive Immunity, Cell Cycle, VEGF Signaling, Wnt Signaling	XM_001095880.2:1530
CD59-mRNA	-0.563	0.328	-1.21	0.0789	0.677	0.434	1.06	0.0903	1	lm.nb	Complement System	XM_005578241.1:812
CSF3R-mRNA	0.802	0.471	-0.121	1.73	1.74	0.919	3.31	0.0934	1	lm.nb		XM_005543945.1:2291
CD55-mRNA	-0.504	0.302	-1.1	0.0872	0.705	0.468	1.06	0.0996	1	lm.nb	Complement System	XM_005540684.1:827
ITGA5-mRNA	-0.632	0.392	-1.4	0.137	0.645	0.379	1.1	0.112	1	lm.nb	Extracellular matrix organization	XM_001110116.2:2435
CLEC4E-mRNA	-1.82	1.14	-4.05	0.416	0.284	0.0604	1.33	0.116	1	Wald		XM_001118423.2:173
B2M-mRNA	0.352	0.228	-0.0955	0.8	1.28	0.936	1.74	0.128	1	lm.nb	Adaptive Immunity, Interferon Signaling	NM_001047137.1:25
GZMK-mRNA	-0.564	0.368	-1.29	0.158	0.676	0.41	1.12	0.13	1	lm.nb		XM_005556895.1:484
CD48-mRNA	-0.265	0.174	-0.606	0.0748	0.832	0.657	1.05	0.131	1	lm.nb		XM_005541239.1:597
KLRK1-mRNA	-0.734	0.48	-1.67	0.208	0.601	0.313	1.15	0.132	1	lm.nb	Adaptive Immunity	NM_001283284.1:374
IL2RB-mRNA	-0.631	0.415	-1.44	0.182	0.646	0.368	1.13	0.133	1	lm.nb	Fc Receptor Signaling, Interleukin Signaling, MAPK Signaling, VEGF Signaling	XM_001085792.2:202
FOS-mRNA	0.6	0.395	-0.174	1.37	1.52	0.886	2.59	0.133	1	lm.nb	Cellular Stress, Fc Receptor Signaling, TLR Signaling	NM_001098399.1:509
TLR1-mRNA	0.608	0.4	-0.176	1.39	1.52	0.885	2.63	0.133	1	lm.nb	TLR Signaling	NM_001130424.1:487
KLRD1-mRNA	-0.638	0.42	-1.46	0.185	0.643	0.363	1.14	0.134	1	lm.nb	Adaptive Immunity	NM_001032828.1:365
TYK2-mRNA	-0.295	0.194	-0.676	0.0857	0.815	0.626	1.06	0.134	1	lm.nb	Interferon Signaling, Interleukin Signaling, MAPK Signaling	XM_001101130.2:2645
C1QBP-mRNA	-0.392	0.26	-0.901	0.117	0.762	0.535	1.08	0.136	1	lm.nb	Complement System	XM_001100940.2:544
PTAFR-mRNA	-0.646	0.429	-1.49	0.195	0.639	0.357	1.14	0.137	1	lm.nb	Interferon Signaling	XM_005544241.1:1072
HMGB2-mRNA	0.346	0.232	-0.11	0.801	1.27	0.927	1.74	0.142	1	lm.nb	Apoptosis	XM_005556312.1:369
RAC1-mRNA	0.245	0.166	-0.0801	0.571	1.19	0.946	1.49	0.144	1	lm.nb	Adaptive Immunity, Fc Receptor Signaling, MAPK Signaling, VEGF Signaling, Wnt Signaling	NM_001283802.1:1072
CFD-mRNA	-0.599	0.407	-1.4	0.199	0.66	0.38	1.15	0.146	1	lm.nb	Complement System	XM_001117186.2:846
ITGB2-mRNA	0.421	0.286	-0.14	0.981	1.34	0.908	1.97	0.146	1	lm.nb	Adaptive Immunity, Extracellular matrix organization, TLR Signaling	XM_005548517.1:853
NOTCH2-mRNA	-0.318	0.217	-0.744	0.108	0.802	0.597	1.08	0.148	1	lm.nb		XM_001114248.2:1870
PTGER4-mRNA	-0.331	0.226	-0.775	0.113	0.795	0.585	1.08	0.149	1	lm.nb		XM_005556783.1:2355
CD58-mRNA	-0.277	0.192	-0.654	0.1	0.825	0.636	1.07	0.155	1	lm.nb		XM_001112756.1:404
F13A1-mRNA	0.667	0.464	-0.242	1.58	1.59	0.846	2.98	0.155	1	lm.nb		XM_001096669.1:740
MCL1-mRNA	0.412	0.288	-0.153	0.977	1.33	0.899	1.97	0.158	1	lm.nb		NM_001266501.2:955
LILRA5-mRNA	0.501	0.354	-0.192	1.2	1.42	0.875	2.29	0.161	1	lm.nb	Adaptive Immunity	XM_005590290.1:1094
IRF4-mRNA	-0.462	0.33	-1.11	0.185	0.726	0.464	1.14	0.166	1	lm.nb	Interferon Signaling	XM_005554181.1:1367
MAP3K5-mRNA	-0.256	0.184	-0.617	0.105	0.837	0.652	1.08	0.169	1	lm.nb	Cellular Stress, MAPK Signaling	XM_002803926.1:1885
IL18RAP-mRNA	1.25	0.904	-0.517	3.03	2.39	0.699	8.14	0.17	1	Wald	Interleukin Signaling	XM_005575166.1:1147
CCL2-mRNA	1.3	0.962	-0.585	3.18	2.46	0.667	9.09	0.181	1	Wald		NM_001032821.1:187
CD247-mRNA	-0.585	0.436	-1.44	0.27	0.667	0.368	1.21	0.185	1	lm.nb	Adaptive Immunity	NM_001077423.1:191
CD3G-mRNA	-0.29	0.22	-0.72	0.14	0.818	0.607	1.1	0.191	1	lm.nb	Adaptive Immunity	NM_001283910.1:263
BCL2L11-mRNA	-0.239	0.189	-0.609	0.131	0.847	0.656	1.09	0.21	1	lm.nb	Apoptosis	XM_005575254.1:1742
EGR1-mRNA	-0.683	0.541	-1.74	0.378	0.623	0.299	1.3	0.211	1	lm.nb	Interferon Signaling	XM_005557906.1:2204
IRF3-mRNA	-0.163	0.13	-0.418	0.091	0.893	0.749	1.07	0.213	1	lm.nb	Innate Immunity, Interferon Signaling, TLR Signaling	NM_001135797.1:290
RHOA-mRNA	-0.186	0.148	-0.475	0.104	0.879	0.719	1.07	0.213	1	lm.nb	VEGF Signaling, Wnt Signaling	XM_001094831.2:315
CEACAM8-mRNA	-1.28	1.02	-3.28	0.721	0.412	0.103	1.65	0.215	1	Wald	Extracellular matrix organization	XM_005589367.1:913
KLRC3-mRNA	-0.919	0.737	-2.36	0.526	0.529	0.194	1.44	0.217	1	lm.nb		XM_005595216.1:692
ICAM4-mRNA	-1.51	1.22	-3.91	0.883	0.35	0.0664	1.84	0.22	1	Wald	Adaptive Immunity, Extracellular matrix organization	XM_001100946.2:406
LTF-mRNA	-1.08	0.874	-2.79	0.634	0.473	0.144	1.55	0.221	1	lm.nb		XM_005546908.1:1534
FCAR-mRNA	0.51	0.418	-0.309	1.33	1.42	0.807	2.51	0.227	1	lm.nb		NM_001039950.1:390
CD47-mRNA	-0.193	0.159	-0.504	0.118	0.875	0.705	1.08	0.228	1	lm.nb	Extracellular matrix organization	XM_005548232.2:858
ICOS-mRNA	-0.477	0.393	-1.25	0.293	0.718	0.421	1.22	0.229	1	lm.nb	Adaptive Immunity	XM_005574018.1:214
MAP3K1-mRNA	-0.2	0.169	-0.53	0.13	0.871	0.692	1.09	0.24	1	lm.nb	Fc Receptor Signaling, Interferon Signaling, MAPK Signaling, TLR Signaling	XM_002804368.1:3465
LILRA1-mRNA	1.55	1.31	-1.02	4.12	2.93	0.494	17.4	0.241	1	Wald	Adaptive Immunity	NM_001040670.1:2367
CD69-mRNA	-1.95	1.66	-5.21	1.31	0.258	0.027	2.47	0.244	1	Wald		XM_005570089.2:434
NFKBIA-mRNA	0.36	0.31	-0.248	0.967	1.28	0.842	1.95	0.25	1	lm.nb	Adaptive Immunity, Fc Receptor Signaling, Innate Immunity, Interferon Signaling, NF-kB, TLR Signaling	NM_001284932.1:606
TGFBI-mRNA	0.476	0.411	-0.329	1.28	1.39	0.796	2.43	0.25	1	lm.nb		XM_005557841.1:1261
IL2RG-mRNA	-0.235	0.204	-0.635	0.165	0.85	0.644	1.12	0.254	1	lm.nb	Fc Receptor Signaling, Interleukin Signaling, MAPK Signaling, VEGF Signaling	NM_001035529.1:645
CEACAM3-mRNA	1.06	0.925	-0.752	2.87	2.09	0.594	7.33	0.256	1	Wald		XM_015442082.1:1254
CAMP-mRNA	-0.494	0.431	-1.34	0.351	0.71	0.395	1.28	0.256	1	lm.nb		NM_001033509.1:87
MME-mRNA	-0.873	0.764	-2.37	0.625	0.546	0.193	1.54	0.257	1	Wald		XM_001105564.1:1261
FCGR2B-mRNA	0.383	0.346	-0.296	1.06	1.3	0.815	2.09	0.273	1	lm.nb	Adaptive Immunity	XM_005541161.1:887
CD9-mRNA	-0.277	0.251	-0.769	0.214	0.825	0.587	1.16	0.273	1	lm.nb		XM_005569889.1:719
GZMB-mRNA	0.475	0.441	-0.389	1.34	1.39	0.764	2.53	0.285	1	lm.nb	Apoptosis	XM_005560998.1:576
PDCD1LG2-mRNA	1.3	1.21	-1.07	3.67	2.46	0.476	12.8	0.287	1	Wald	Adaptive Immunity	NM_001083599.1:760
IL6ST-mRNA	-0.177	0.165	-0.501	0.148	0.885	0.707	1.11	0.29	1	lm.nb	Interleukin Signaling, MAPK Signaling	XM_005556924.1:2096
IGF2R-mRNA	-0.354	0.333	-1.01	0.298	0.782	0.498	1.23	0.291	1	lm.nb		XM_002803958.1:245
CD53-mRNA	0.264	0.249	-0.224	0.753	1.2	0.856	1.69	0.293	1	lm.nb		XM_005542401.1:734
GNAS-mRNA	-0.153	0.146	-0.439	0.133	0.899	0.737	1.1	0.297	1	lm.nb	Metabolism	XM_005569452.1:2102
CDKN1A-mRNA	0.327	0.312	-0.284	0.938	1.25	0.821	1.92	0.299	1	lm.nb	Adaptive Immunity, Cell Cycle, Cellular Stress, Fc Receptor Signaling	XM_005553160.1:259
CR2-mRNA	-1.55	1.49	-4.47	1.36	0.341	0.0452	2.57	0.3	1	Wald		XM_002801946.1:2862
KIT-mRNA	-1.41	1.35	-4.06	1.25	0.377	0.06	2.37	0.303	1	Wald	Adaptive Immunity, Fc Receptor Signaling, Interleukin Signaling, MAPK Signaling, VEGF Signaling	XM_005555273.1:1317
TLR6-mRNA	0.459	0.442	-0.407	1.33	1.37	0.754	2.51	0.303	1	lm.nb	TLR Signaling	NM_001130430.1:123
IL21-mRNA	-0.235	0.23	-0.687	0.217	0.85	0.621	1.16	0.312	1	lm.nb	Interleukin Signaling	XM_005555864.1:148
SOCS1-mRNA	1.22	1.2	-1.14	3.57	2.32	0.454	11.9	0.316	1	Wald	Adaptive Immunity, Interferon Signaling, TLR Signaling	XM_005591262.1:760
HLA-A-mRNA	1.05	1.05	-1	3.1	2.07	0.499	8.56	0.321	1	lm.nb	Adaptive Immunity, Interferon Signaling	NM_001171838.1:235
IFI35-mRNA	1.66	1.66	-1.6	4.92	3.16	0.33	30.3	0.322	1	Wald	Interferon Signaling	XM_001112861.2:789
MAP4K1-mRNA	-0.243	0.244	-0.721	0.235	0.845	0.607	1.18	0.322	1	lm.nb	MAPK Signaling	XM_001082963.2:300
TWIST2-mRNA	1.01	1.01	-0.98	2.99	2.01	0.507	7.95	0.325	1	Wald		XM_005574801.1:123
SRC-mRNA	1.36	1.38	-1.35	4.07	2.57	0.392	16.8	0.329	1	Wald	Adaptive Immunity, Fc Receptor Signaling, Interleukin Signaling, MAPK Signaling, VEGF Signaling	XM_005568964.1:1080
BLK-mRNA	-1.26	1.3	-3.81	1.28	0.416	0.0714	2.42	0.333	1	Wald	Adaptive Immunity	XM_005562580.1:711
DEFA1-mRNA	-0.833	0.858	-2.52	0.849	0.561	0.175	1.8	0.335	1	lm.nb		NM_001032862.1:199
CR1-mRNA	-1.42	1.47	-4.31	1.47	0.374	0.0505	2.77	0.34	1	Wald	Complement System	XM_002801945.1:2925
HLA-DOB-mRNA	-1.55	1.63	-4.74	1.64	0.341	0.0374	3.11	0.343	1	Wald	Adaptive Immunity	XM_005553370.1:723
LAIR1-mRNA	0.352	0.373	-0.378	1.08	1.28	0.77	2.12	0.348	1	lm.nb	Adaptive Immunity	XM_005590317.1:341
TARP-mRNA	-0.37	0.392	-1.14	0.398	0.774	0.455	1.32	0.349	1	lm.nb		XM_015133689.1:350
TNFRSF13C-mRNA	-1.88	2	-5.81	2.04	0.271	0.0178	4.12	0.351	1	Wald	NF-kB	XM_001101623.2:356
CCL22-mRNA	0.927	1	-1.03	2.89	1.9	0.489	7.4	0.357	1	Wald		XM_005592030.1:806
LTBR-mRNA	1.19	1.29	-1.34	3.71	2.28	0.395	13.1	0.361	1	Wald	NF-kB	XM_005569894.1:729
NFE2L2-mRNA	0.201	0.22	-0.23	0.632	1.15	0.853	1.55	0.364	1	lm.nb		XM_005573572.1:709
TIGIT-mRNA	-0.409	0.449	-1.29	0.471	0.753	0.409	1.39	0.365	1	lm.nb		XM_005548101.1:411
SPP1-mRNA	0.602	0.668	-0.706	1.91	1.52	0.613	3.76	0.37	1	Wald	Extracellular matrix organization	XM_001093307.2:100
MAPKAPK2-mRNA	-0.208	0.232	-0.664	0.247	0.866	0.631	1.19	0.373	1	lm.nb	Cellular Stress, MAPK Signaling, Metabolism, TLR Signaling, VEGF Signaling	XM_005540646.1:856
HLA-DMB-mRNA	-1.31	1.46	-4.16	1.55	0.404	0.0558	2.93	0.374	1	Wald	Adaptive Immunity	XM_002803688.1:1486
CXCL12-mRNA	0.878	0.986	-1.06	2.81	1.84	0.481	7.01	0.377	1	Wald		NM_001032934.1:90
CD38-mRNA	0.236	0.268	-0.289	0.76	1.18	0.818	1.69	0.382	1	lm.nb		XM_005554514.1:1197
IL13RA1-mRNA	-0.315	0.359	-1.02	0.389	0.804	0.493	1.31	0.383	1	lm.nb	Interleukin Signaling	XM_002806369.1:670
KLRC2-mRNA	-1.02	1.16	-3.29	1.26	0.495	0.102	2.4	0.385	1	Wald		XM_005596017.1:1024
CMKLR1-mRNA	1.43	1.63	-1.78	4.63	2.69	0.291	24.8	0.386	1	Wald		XM_005572139.1:3939
CD19-mRNA	-1.24	1.42	-4.03	1.55	0.424	0.0612	2.94	0.388	1	Wald	Adaptive Immunity, Fc Receptor Signaling	XM_001103043.2:655
HLA-DPA1-mRNA	-0.233	0.269	-0.76	0.294	0.851	0.59	1.23	0.388	1	lm.nb	Adaptive Immunity, Interferon Signaling	NM_001048247.1:214
ICAM2-mRNA	-0.127	0.146	-0.414	0.16	0.916	0.751	1.12	0.388	1	lm.nb	Adaptive Immunity, Extracellular matrix organization	NM_001195389.1:825
GZMA-mRNA	0.828	0.963	-1.06	2.72	1.78	0.48	6.57	0.393	1	lm.nb		XM_001097639.2:645
CFP-mRNA	0.236	0.275	-0.303	0.775	1.18	0.811	1.71	0.394	1	lm.nb	Complement System	XM_005593429.1:1073
IL1R1-mRNA	-1	1.18	-3.31	1.31	0.5	0.101	2.49	0.4	1	Wald	Interleukin Signaling	XM_005575155.1:1899
CCL3-mRNA	0.53	0.627	-0.698	1.76	1.44	0.616	3.38	0.401	1	lm.nb		NM_001034200.1:124
CD96-mRNA	-1.1	1.31	-3.66	1.46	0.466	0.0791	2.75	0.402	1	Wald	Adaptive Immunity	XM_005548190.1:437
APP-mRNA	0.245	0.292	-0.327	0.817	1.19	0.797	1.76	0.404	1	lm.nb	Extracellular matrix organization, Innate Immunity, Interferon Signaling, TLR Signaling	XM_002803170.1:1684
ITLN1-mRNA	-0.861	1.03	-2.88	1.16	0.551	0.135	2.24	0.408	1	Wald		XM_005541233.1:716
IKZF1-mRNA	-0.112	0.135	-0.376	0.152	0.925	0.771	1.11	0.408	1	lm.nb		XM_005549595.1:528
NCF4-mRNA	-0.363	0.443	-1.23	0.506	0.778	0.426	1.42	0.416	1	lm.nb	Adaptive Immunity, VEGF Signaling	XM_005567397.1:536
CD79B-mRNA	-1.88	2.3	-6.39	2.63	0.272	0.012	6.17	0.417	1	Wald	Adaptive Immunity	XM_005584687.1:260
DOCK9-mRNA	-1.36	1.67	-4.63	1.92	0.39	0.0404	3.78	0.42	1	Wald		XM_005586152.1:1971
CD40-mRNA	-1.45	1.82	-5.03	2.12	0.365	0.0306	4.35	0.428	1	Wald	Adaptive Immunity, NF-kB	XM_001104255.1:180
AHR-mRNA	-1.62	2.07	-5.68	2.44	0.326	0.0195	5.44	0.438	1	Wald		XM_005550046.1:1361
LCK-mRNA	-0.173	0.222	-0.608	0.262	0.887	0.656	1.2	0.438	1	lm.nb	Adaptive Immunity, Fc Receptor Signaling, Interleukin Signaling	XM_002802327.1:263
PTGER2-mRNA	0.914	1.19	-1.42	3.25	1.88	0.374	9.49	0.445	1	Wald		XM_005561261.1:1979
THBS1-mRNA	0.308	0.403	-0.481	1.1	1.24	0.716	2.14	0.447	1	lm.nb	Extracellular matrix organization	XM_001093770.2:2670
IL6R-mRNA	-0.243	0.32	-0.87	0.384	0.845	0.547	1.3	0.45	1	lm.nb	Interleukin Signaling, MAPK Signaling	XM_005541663.1:1684
ICOSLG-mRNA	-0.857	1.15	-3.1	1.39	0.552	0.116	2.62	0.457	1	Wald	Adaptive Immunity	XM_002803112.1:150
CLEC7A-mRNA	1.3	1.74	-2.11	4.7	2.46	0.232	25.9	0.458	1	Wald		NM_001032943.1:89
LAG3-mRNA	0.82	1.12	-1.37	3.01	1.77	0.388	8.03	0.465	1	Wald		XM_005569954.1:1283
CD22-mRNA	-1.17	1.59	-4.29	1.95	0.444	0.051	3.87	0.465	1	Wald	Adaptive Immunity	XM_001111493.1:2450
IL1RL1-mRNA	-0.978	1.33	-3.59	1.64	0.508	0.0829	3.11	0.466	1	Wald	Interleukin Signaling	XM_005575158.1:1026
CCRL2-mRNA	1.21	1.66	-2.04	4.47	2.32	0.243	22.1	0.468	1	Wald		XM_001103165.2:488
PML-mRNA	1.69	2.33	-2.87	6.25	3.23	0.137	76	0.47	1	Wald	Interferon Signaling	NM_001042434.1:441
NFKB1-mRNA	-0.171	0.237	-0.635	0.294	0.888	0.644	1.23	0.474	1	lm.nb	Adaptive Immunity, Cellular Stress, Fc Receptor Signaling, Innate Immunity, Interferon Signaling, Interleukin Signaling, NF-kB, TLR Signaling	XM_005555555.1:1074
DDIT3-mRNA	0.938	1.31	-1.63	3.51	1.92	0.323	11.4	0.477	1	Wald		XM_005571332.1:291
C5aR1-mRNA	0.261	0.365	-0.455	0.976	1.2	0.73	1.97	0.478	1	lm.nb	Complement System	XM_005589697.2:1207
TLR7-mRNA	0.862	1.22	-1.53	3.26	1.82	0.345	9.57	0.483	1	Wald	TLR Signaling	NM_001130426.1:55
CXCL9-mRNA	0.922	1.32	-1.66	3.5	1.89	0.317	11.3	0.487	1	Wald		NM_001032936.1:60
PRKCD-mRNA	0.187	0.268	-0.339	0.713	1.14	0.791	1.64	0.489	1	lm.nb	Apoptosis, Interferon Signaling, VEGF Signaling	XM_001083320.1:1715
RNASEL-mRNA	0.905	1.31	-1.66	3.47	1.87	0.317	11.1	0.491	1	Wald	Interferon Signaling	XM_005540173.2:2022
IL1B-mRNA	-0.283	0.414	-1.1	0.528	0.822	0.468	1.44	0.496	1	lm.nb	Interleukin Signaling	NM_001042756.1:391
CIITA-mRNA	-1.18	1.77	-4.65	2.3	0.442	0.0398	4.91	0.509	1	Wald	Interferon Signaling	XM_001103518.2:558
CD83-mRNA	-1.11	1.68	-4.4	2.18	0.464	0.0475	4.53	0.511	1	Wald		XM_005553991.1:694
TAP2-mRNA	1.05	1.6	-2.08	4.19	2.07	0.236	18.2	0.514	1	Wald	Adaptive Immunity	XM_002803985.1:555
CCL26-mRNA	-0.957	1.46	-3.82	1.91	0.515	0.0707	3.75	0.515	1	Wald		XM_001109808.2:20
ARG2-mRNA	0.292	0.45	-0.591	1.17	1.22	0.664	2.26	0.519	1	lm.nb	Metabolism	NM_001261253.1:529
TBX21-mRNA	-0.17	0.262	-0.682	0.343	0.889	0.623	1.27	0.519	1	lm.nb		XM_005583510.1:744
CCR3-mRNA	-0.979	1.51	-3.95	1.99	0.507	0.0649	3.96	0.52	1	Wald		NM_001047140.1:543
SLAMF7-mRNA	0.284	0.442	-0.583	1.15	1.22	0.668	2.22	0.523	1	lm.nb	Adaptive Immunity	XM_001117618.2:1032
ITGAX-mRNA	0.917	1.44	-1.91	3.74	1.89	0.266	13.4	0.527	1	Wald	Extracellular matrix organization	XM_005591741.1:2025
CEBPB-mRNA	0.226	0.358	-0.475	0.927	1.17	0.72	1.9	0.529	1	lm.nb	Cellular Stress	XM_005569338.1:1730
CD8B-mRNA	-0.365	0.577	-1.5	0.766	0.777	0.355	1.7	0.53	1	lm.nb	Adaptive Immunity	XM_005575360.1:388
FCGRT-mRNA	-1.01	1.61	-4.17	2.15	0.496	0.0555	4.43	0.532	1	Wald		XM_001115276.2:694
NFKBIZ-mRNA	-0.133	0.215	-0.555	0.288	0.912	0.681	1.22	0.538	1	lm.nb	NF-kB	XM_005548255.1:2861
CCR5-mRNA	1.09	1.76	-2.36	4.53	2.12	0.195	23.1	0.538	1	Wald		XM_005546902.1:1188
CD1A-mRNA	-0.721	1.17	-3.02	1.58	0.607	0.123	2.99	0.541	1	Wald		XM_005595551.1:2397
IFNGR1-mRNA	0.207	0.344	-0.466	0.881	1.15	0.724	1.84	0.548	1	lm.nb	Interferon Signaling	NM_001266300.2:1200
PDCD1-mRNA	0.712	1.18	-1.6	3.02	1.64	0.33	8.13	0.549	1	Wald	Adaptive Immunity	NM_001114358.1:201
BATF-mRNA	1.19	1.99	-2.71	5.08	2.28	0.153	33.8	0.552	1	Wald		XM_005561820.1:826
HIF1A-mRNA	-0.14	0.242	-0.613	0.334	0.908	0.654	1.26	0.565	1	lm.nb	Cellular Stress	XM_005561440.1:2618
IL7-mRNA	-0.945	1.65	-4.17	2.28	0.519	0.0555	4.86	0.568	1	Wald	Interleukin Signaling	XM_005563593.1:654
TGFB1-mRNA	0.0927	0.162	-0.225	0.41	1.07	0.856	1.33	0.569	1	lm.nb	Extracellular matrix organization	XM_005589339.1:1170
C14orf166-mRNA	0.062	0.108	-0.151	0.275	1.04	0.901	1.21	0.57	1	lm.nb		XM_005561255.1:269
PTGS1-mRNA	0.858	1.51	-2.1	3.81	1.81	0.234	14	0.571	1	Wald	Metabolism	XM_005580874.1:1122
ALOX5-mRNA	0.716	1.31	-1.84	3.28	1.64	0.279	9.68	0.585	1	Wald	Metabolism	XM_005565109.1:700
CCL5-mRNA	-0.279	0.519	-1.3	0.738	0.824	0.407	1.67	0.593	1	lm.nb		NM_001032850.1:170
STAT3-mRNA	0.127	0.239	-0.34	0.595	1.09	0.79	1.51	0.595	1	lm.nb	Cellular Stress, Interleukin Signaling	XM_005584241.1:1000
FCGR2A-mRNA	0.229	0.43	-0.614	1.07	1.17	0.653	2.1	0.596	1	lm.nb		XM_001118066.2:766
CD1D-mRNA	0.855	1.65	-2.37	4.08	1.81	0.193	16.9	0.605	1	Wald		NM_001033114.1:910
IL29-mRNA	-0.992	1.94	-4.8	2.81	0.503	0.0359	7.03	0.611	1	Wald	Interleukin Signaling	XM_001085768.2:255
PPP1R12B-mRNA	-0.812	1.6	-3.95	2.32	0.569	0.0648	5.01	0.614	1	Wald	Cell Cycle	XM_001106168.2:540
TAGAP-mRNA	0.149	0.297	-0.433	0.731	1.11	0.741	1.66	0.617	1	lm.nb		XM_005551523.1:931
SIGIRR-mRNA	-0.987	1.97	-4.84	2.87	0.504	0.0349	7.29	0.617	1	Wald	TLR Signaling	XM_005576724.1:1856
UBE2L3-mRNA	0.0801	0.16	-0.233	0.393	1.06	0.851	1.31	0.617	1	lm.nb	Adaptive Immunity	NM_001193593.1:178
BCL6-mRNA	-0.191	0.383	-0.942	0.56	0.876	0.521	1.47	0.62	1	lm.nb		XM_005545439.1:791
FCGR1A-mRNA	0.987	1.98	-2.9	4.87	1.98	0.134	29.3	0.62	1	Wald	Adaptive Immunity, Interferon Signaling	NM_001284040.1:867
CSF1-mRNA	0.664	1.35	-1.98	3.31	1.58	0.253	9.91	0.624	1	Wald		XM_001090841.2:374
NCR1-mRNA	-0.464	0.945	-2.32	1.39	0.725	0.201	2.62	0.625	1	Wald	Adaptive Immunity	XM_005590349.1:1188
IL23A-mRNA	-0.84	1.71	-4.2	2.52	0.558	0.0545	5.72	0.625	1	Wald	Interleukin Signaling	NM_001194669.1:400
TICAM1-mRNA	0.719	1.47	-2.16	3.59	1.65	0.224	12.1	0.626	1	Wald	Apoptosis, Innate Immunity, TLR Signaling	NM_001287328.1:1134
MAF-mRNA	-1.01	2.07	-5.07	3.04	0.496	0.0298	8.25	0.627	1	Wald		XM_005592863.1:782
EGR2-mRNA	-0.512	1.05	-2.57	1.55	0.701	0.168	2.92	0.628	1	Wald		XM_005565755.1:2073
PLAU-mRNA	0.507	1.04	-1.53	2.55	1.42	0.346	5.84	0.628	1	Wald		XM_005565444.1:1078
CD5-mRNA	-0.764	1.58	-3.85	2.32	0.589	0.0692	5.01	0.629	1	Wald		XM_005578865.1:1771
GZMH-mRNA	0.219	0.454	-0.671	1.11	1.16	0.628	2.16	0.632	1	lm.nb		XM_005560994.1:163
TNFSF13-mRNA	0.898	1.87	-2.76	4.56	1.86	0.148	23.5	0.632	1	Wald	NF-kB	XM_005582760.2:625
CTLA4-mRNA	-0.591	1.27	-3.07	1.89	0.664	0.119	3.7	0.642	1	Wald	Adaptive Immunity	NM_001044739.1:364
HSPB2-mRNA	0.865	1.85	-2.77	4.5	1.82	0.147	22.6	0.642	1	Wald		XM_005579610.1:435
DUSP4-mRNA	-0.6	1.32	-3.19	1.99	0.66	0.109	3.98	0.652	1	Wald	Fc Receptor Signaling, Interleukin Signaling, MAPK Signaling, TLR Signaling, VEGF Signaling	XM_005562972.1:1898
PRF1-mRNA	0.22	0.49	-0.74	1.18	1.16	0.599	2.27	0.655	1	lm.nb		XM_005565623.1:1621
CXCL2-mRNA	0.453	1.02	-1.55	2.45	1.37	0.342	5.47	0.658	1	Wald		XM_001092240.2:156
HLA-B-mRNA	0.143	0.323	-0.49	0.777	1.1	0.712	1.71	0.659	1	lm.nb	Adaptive Immunity, Interferon Signaling	NM_001114964.1:228
BLNK-mRNA	-0.901	2.03	-4.88	3.08	0.536	0.034	8.44	0.659	1	Wald	Adaptive Immunity, Interleukin Signaling	XM_001100700.2:975
RPS6KA5-mRNA	-0.92	2.08	-5	3.16	0.528	0.0313	8.92	0.66	1	Wald	TLR Signaling	XM_001088246.2:1243
GZMM-mRNA	-0.692	1.57	-3.76	2.38	0.619	0.0738	5.19	0.66	1	Wald	Complement System	XM_005595770.1:157
PSMB7-mRNA	-0.0495	0.113	-0.271	0.172	0.966	0.829	1.13	0.662	1	lm.nb	Adaptive Immunity, Apoptosis, Cell Cycle, Fc Receptor Signaling, Interleukin Signaling, MAPK Signaling, Metabolism, NF-kB, VEGF Signaling, Wnt Signaling	XM_001083368.2:380
SLC2A1-mRNA	-0.683	1.57	-3.76	2.4	0.623	0.0738	5.26	0.665	1	Wald	Metabolism	XM_005543699.1:2110
CTSS-mRNA	-0.118	0.272	-0.652	0.415	0.921	0.637	1.33	0.666	1	lm.nb	Adaptive Immunity, Extracellular matrix organization, TLR Signaling	XM_005541969.1:751
CD3D-mRNA	-0.0975	0.225	-0.539	0.344	0.935	0.688	1.27	0.667	1	lm.nb	Adaptive Immunity	NM_001287688.1:129
LILRA3-mRNA	0.216	0.506	-0.776	1.21	1.16	0.584	2.31	0.671	1	lm.nb	Adaptive Immunity	NM_001040675.1:230
SKI-mRNA	-0.736	1.74	-4.15	2.67	0.6	0.0565	6.39	0.674	1	Wald		XM_001086434.1:222
MEF2C-mRNA	-0.732	1.73	-4.13	2.66	0.602	0.0572	6.34	0.674	1	Wald	TLR Signaling	XM_001086519.1:1210
TLR5-mRNA	0.655	1.59	-2.46	3.77	1.57	0.182	13.6	0.682	1	Wald	TLR Signaling	NM_001130429.1:2215
TLR8-mRNA	-0.132	0.322	-0.763	0.5	0.913	0.589	1.41	0.685	1	lm.nb	TLR Signaling	NM_001130427.1:120
IKBKG-mRNA	-0.62	1.55	-3.65	2.41	0.651	0.0797	5.32	0.69	1	Wald	Adaptive Immunity, Death Receptor Signaling, Fc Receptor Signaling, Innate Immunity, Interferon Signaling, Interleukin Signaling, NF-kB, TLR Signaling	XM_005595004.1:1116
IL10-mRNA	0.516	1.3	-2.04	3.07	1.43	0.243	8.41	0.694	1	Wald		XM_005540653.1:448
TNFRSF17-mRNA	0.47	1.19	-1.86	2.8	1.38	0.275	6.98	0.695	1	Wald	NF-kB	XM_001106826.2:204
CYSLTR2-mRNA	-0.543	1.38	-3.24	2.16	0.686	0.106	4.45	0.695	1	Wald		XM_005585841.1:592
CD244-mRNA	-0.508	1.31	-3.07	2.05	0.703	0.119	4.15	0.699	1	Wald		XM_001117630.2:205
CXCR2-mRNA	-0.176	0.463	-1.08	0.732	0.885	0.472	1.66	0.706	1	lm.nb		XM_001088762.2:760
TRAF5-mRNA	-0.787	2.07	-4.85	3.28	0.58	0.0346	9.7	0.706	1	Wald		XM_005540752.1:1091
NOTCH1-mRNA	-0.672	1.86	-4.31	2.97	0.627	0.0503	7.83	0.719	1	Wald		XM_001116824.1:174
KLRF1-mRNA	-0.4	1.11	-2.58	1.78	0.758	0.168	3.43	0.72	1	Wald	Adaptive Immunity	NM_001285324.1:514
EOMES-mRNA	-0.556	1.55	-3.59	2.48	0.68	0.083	5.57	0.721	1	Wald		XM_005545584.1:1990
TCF4-mRNA	-0.609	1.7	-3.94	2.72	0.656	0.0653	6.58	0.721	1	Wald		XM_005586613.1:2123
HFE-mRNA	0.494	1.38	-2.21	3.2	1.41	0.215	9.2	0.722	1	Wald		XM_005553872.1:400
ATF2-mRNA	-0.0438	0.124	-0.287	0.199	0.97	0.82	1.15	0.725	1	lm.nb	TLR Signaling	XM_005573535.1:1606
CFH-mRNA	-0.58	1.65	-3.82	2.66	0.669	0.0708	6.32	0.727	1	Wald	Complement System	XM_001111875.2:484
IRGC-mRNA	0.478	1.36	-2.2	3.15	1.39	0.218	8.88	0.727	1	Wald		XM_005589461.2:1059
CXCR1-mRNA	-0.175	0.502	-1.16	0.808	0.885	0.448	1.75	0.728	1	lm.nb		NM_001040420.1:79
PLCB1-mRNA	-0.473	1.36	-3.15	2.2	0.721	0.113	4.6	0.73	1	Wald	Metabolism, Wnt Signaling	XM_001116017.1:715
CCL7-mRNA	0.475	1.38	-2.24	3.19	1.39	0.212	9.1	0.733	1	Wald		XM_001113381.2:78
FCER1A-mRNA	-0.461	1.36	-3.12	2.2	0.727	0.115	4.58	0.735	1	Wald	Fc Receptor Signaling	XM_005541313.1:452
IRAK2-mRNA	-0.816	2.41	-5.54	3.91	0.568	0.0215	15	0.736	1	Wald	Interleukin Signaling, TLR Signaling	XM_001090790.2:595
SYK-mRNA	-0.0906	0.27	-0.62	0.439	0.939	0.651	1.36	0.738	1	lm.nb	Adaptive Immunity, Fc Receptor Signaling, Interleukin Signaling	XM_005582224.1:1575
IFNG-mRNA	0.367	1.1	-1.79	2.53	1.29	0.288	5.77	0.741	1	Wald	Interferon Signaling	NM_001287657.1:358
IL15-mRNA	0.781	2.36	-3.83	5.4	1.72	0.0701	42.1	0.741	1	Wald	Interleukin Signaling	NM_001044731.1:113
PDGFB-mRNA	0.474	1.47	-2.4	3.35	1.39	0.189	10.2	0.747	1	Wald	Adaptive Immunity, Extracellular matrix organization, Fc Receptor Signaling, Interleukin Signaling, MAPK Signaling, VEGF Signaling	XM_005567244.1:2051
HAVCR2-mRNA	0.318	0.984	-1.61	2.25	1.25	0.327	4.75	0.747	1	Wald	Interleukin Signaling	XM_005558381.1:529
IFNAR2-mRNA	0.444	1.38	-2.26	3.15	1.36	0.209	8.87	0.749	1	Wald	Interferon Signaling	XM_001092342.2:1272
EWSR1-mRNA	-0.0573	0.178	-0.407	0.292	0.961	0.754	1.22	0.749	1	lm.nb		XM_005567685.1:945
PTGIR-mRNA	0.65	2.03	-3.33	4.63	1.57	0.0994	24.8	0.75	1	Wald		XM_005589661.1:920
XCL1-mRNA	0.597	1.88	-3.09	4.29	1.51	0.117	19.5	0.752	1	Wald		NM_001032947.1:18
LCP2-mRNA	-0.0718	0.227	-0.518	0.374	0.951	0.699	1.3	0.753	1	lm.nb	Adaptive Immunity, Fc Receptor Signaling	XM_005558492.1:895
NCAM1-mRNA	-0.489	1.55	-3.53	2.56	0.712	0.0864	5.88	0.754	1	Wald	Extracellular matrix organization, Fc Receptor Signaling, Interferon Signaling, Interleukin Signaling, MAPK Signaling, VEGF Signaling	XM_005579655.1:1488
NFATC1-mRNA	-0.866	2.75	-6.27	4.53	0.549	0.013	23.2	0.754	1	Wald	Fc Receptor Signaling, Wnt Signaling	XM_001087929.2:296
KEAP1-mRNA	0.476	1.52	-2.51	3.46	1.39	0.176	11	0.755	1	Wald	Adaptive Immunity	XM_001105867.2:605
SMAD5-mRNA	-0.671	2.15	-4.89	3.55	0.628	0.0336	11.7	0.757	1	Wald		XM_005557849.1:212
FXYD2-mRNA	0.465	1.49	-2.46	3.39	1.38	0.181	10.5	0.757	1	Wald		XM_005579768.1:626
XCR1-mRNA	0.463	1.54	-2.55	3.48	1.38	0.171	11.1	0.764	1	Wald		XM_001114260.1:745
ITGB1-mRNA	0.0498	0.165	-0.274	0.374	1.04	0.827	1.3	0.764	1	lm.nb	Adaptive Immunity, Extracellular matrix organization	XM_002805609.1:1430
ICAM1-mRNA	0.64	2.13	-3.53	4.81	1.56	0.0866	28	0.764	1	Wald	Adaptive Immunity, Extracellular matrix organization, Interferon Signaling	NM_001047135.1:1170
TFRC-mRNA	-0.554	1.86	-4.2	3.09	0.681	0.0546	8.5	0.767	1	Wald		XM_005545258.1:2141
MAX-mRNA	0.0487	0.164	-0.273	0.37	1.03	0.828	1.29	0.768	1	lm.nb	Cell Cycle	NM_001285216.1:181
CXCL3-mRNA	0.436	1.47	-2.45	3.33	1.35	0.183	10	0.768	1	Wald		NM_001032879.1:202
MAP4K2-mRNA	-0.467	1.59	-3.58	2.64	0.724	0.0839	6.24	0.769	1	Wald	MAPK Signaling	XM_005595670.1:976
GPI-mRNA	0.0409	0.142	-0.237	0.319	1.03	0.849	1.25	0.773	1	lm.nb	Metabolism	XM_005588784.2:776
MAP2K6-mRNA	-0.887	3.08	-6.93	5.15	0.541	0.00822	35.6	0.774	1	Wald	Cellular Stress, Interleukin Signaling, MAPK Signaling, TLR Signaling	NM_001261706.1:1132
NFATC2-mRNA	-0.597	2.09	-4.68	3.49	0.661	0.0389	11.2	0.776	1	Wald	Fc Receptor Signaling	XM_005569356.1:2090
IL12RB1-mRNA	0.498	1.75	-2.92	3.92	1.41	0.132	15.1	0.776	1	Wald	Interleukin Signaling	XM_001115186.2:1312
TNFSF15-mRNA	0.378	1.33	-2.23	2.99	1.3	0.213	7.92	0.777	1	Wald	NF-kB	NM_001194132.1:495
IL33-mRNA	-0.424	1.5	-3.36	2.51	0.745	0.0976	5.69	0.778	1	Wald	Interleukin Signaling	XM_005581767.2:102
TNF-mRNA	0.472	1.67	-2.8	3.74	1.39	0.144	13.4	0.778	1	Wald	Death Receptor Signaling, NF-kB	NM_001047149.1:195
MAPK8-mRNA	-0.494	1.76	-3.95	2.96	0.71	0.0647	7.79	0.78	1	Wald	Apoptosis, Cellular Stress, Fc Receptor Signaling, MAPK Signaling, TLR Signaling	XM_005565179.1:2612
PSMD7-mRNA	0.0584	0.208	-0.35	0.467	1.04	0.785	1.38	0.78	1	lm.nb	Adaptive Immunity, Apoptosis, Cell Cycle, Fc Receptor Signaling, Interleukin Signaling, MAPK Signaling, Metabolism, NF-kB, VEGF Signaling, Wnt Signaling	XM_001102147.2:170
GATA3-mRNA	-0.486	1.76	-3.93	2.96	0.714	0.0654	7.79	0.783	1	Wald		XM_005564600.1:1760
BTLA-mRNA	-0.778	2.83	-6.32	4.76	0.583	0.0126	27.1	0.784	1	Wald	Adaptive Immunity	XM_005548166.1:1134
GFI1-mRNA	0.419	1.54	-2.6	3.44	1.34	0.165	10.8	0.787	1	Wald		XM_005542722.1:1019
IL18-mRNA	0.583	2.16	-3.64	4.81	1.5	0.08	28	0.788	1	Wald	Interleukin Signaling	XM_005579633.1:355
CD2-mRNA	-0.466	1.74	-3.88	2.95	0.724	0.0681	7.7	0.79	1	Wald		NM_001283777.1:636
KLRG1-mRNA	-0.39	1.47	-3.26	2.48	0.763	0.104	5.59	0.791	1	Wald	Adaptive Immunity	XM_005570060.1:673
MAPKAPK5-mRNA	-0.532	2.06	-4.57	3.51	0.691	0.042	11.4	0.797	1	Wald	Cellular Stress, MAPK Signaling	XM_001102910.2:1015
ITGA6-mRNA	-0.736	2.85	-6.33	4.86	0.6	0.0124	29	0.797	1	Wald	Extracellular matrix organization	XM_001086200.2:605
KIR3DL3-mRNA	0.312	1.23	-2.09	2.72	1.24	0.235	6.57	0.8	1	Wald		XM_005590338.1:878
ZAP70-mRNA	-0.292	1.17	-2.6	2.01	0.817	0.165	4.03	0.804	1	Wald	Adaptive Immunity	XM_005575029.1:1045
PAX5-mRNA	-0.398	1.67	-3.67	2.87	0.759	0.0787	7.32	0.812	1	Wald		XM_005581286.1:699
IKZF2-mRNA	-0.411	1.76	-3.86	3.04	0.752	0.0689	8.21	0.816	1	Wald		XM_001083114.2:935
KIR3DS1-mRNA	0.183	0.785	-1.36	1.72	1.14	0.391	3.3	0.817	1	Wald		XM_005595313.1:851
KIR3DL2-mRNA	-0.29	1.25	-2.74	2.16	0.818	0.149	4.48	0.818	1	Wald	Adaptive Immunity	XM_005595311.1:1444
TRADD-mRNA	0.461	2.03	-3.52	4.44	1.38	0.0872	21.7	0.821	1	Wald	Apoptosis, Death Receptor Signaling	XM_005592202.1:494
C10orf54-mRNA	0.0665	0.295	-0.511	0.644	1.05	0.702	1.56	0.822	1	lm.nb		XM_015456211.1:333
CD24-mRNA	0.275	1.22	-2.12	2.67	1.21	0.23	6.36	0.823	1	Wald		XM_005552236.1:484
CSF2RB-mRNA	0.341	1.53	-2.65	3.33	1.27	0.16	10.1	0.824	1	Wald	Fc Receptor Signaling, Interleukin Signaling, MAPK Signaling, VEGF Signaling	XM_001086084.2:1149
ATG12-mRNA	0.028	0.125	-0.218	0.274	1.02	0.86	1.21	0.824	1	lm.nb	Cellular Stress, Interferon Signaling	XR_010348.2:619
CCL20-mRNA	-0.321	1.48	-3.22	2.58	0.8	0.107	5.98	0.829	1	Wald		NM_001032854.1:28
GNB1-mRNA	0.0344	0.161	-0.28	0.349	1.02	0.823	1.27	0.831	1	lm.nb	Metabolism, Wnt Signaling	XM_005545044.1:1155
CCR4-mRNA	-0.628	2.99	-6.5	5.24	0.647	0.0111	37.8	0.834	1	Wald		XM_005545534.1:830
PTPN2-mRNA	0.0405	0.193	-0.339	0.42	1.03	0.791	1.34	0.835	1	lm.nb	Interferon Signaling	XM_005587248.1:320
CD28-mRNA	-0.634	3.07	-6.66	5.39	0.645	0.0099	42	0.837	1	Wald	Adaptive Immunity, Fc Receptor Signaling	NM_001042641.2:145
ITLN2-mRNA	0.255	1.25	-2.2	2.71	1.19	0.218	6.54	0.839	1	Wald		XM_005545159.1:713
CCR6-mRNA	-0.375	1.87	-4.05	3.3	0.771	0.0605	9.83	0.842	1	Wald		NM_001032935.1:85
ZEB1-mRNA	-0.478	2.39	-5.16	4.21	0.718	0.0279	18.5	0.842	1	Wald		XM_005564912.2:2675
CXCR6-mRNA	-0.237	1.19	-2.58	2.1	0.848	0.167	4.3	0.843	1	Wald		NM_001047141.1:330
IRAK3-mRNA	-0.0689	0.348	-0.752	0.614	0.953	0.594	1.53	0.844	1	lm.nb	Interleukin Signaling, TLR Signaling	XM_001117080.2:1610
RUNX1-mRNA	-0.457	2.32	-5.01	4.09	0.728	0.0311	17.1	0.844	1	Wald		XM_005548734.1:611
SLAMF1-mRNA	-0.398	2.07	-4.45	3.65	0.759	0.0457	12.6	0.848	1	Wald		XM_001117605.2:526
CD40LG-mRNA	-0.376	1.96	-4.21	3.46	0.771	0.054	11	0.848	1	Wald	Adaptive Immunity, NF-kB	NM_001032839.1:669
TAL1-mRNA	-0.27	1.41	-3.04	2.5	0.829	0.122	5.66	0.849	1	Wald		XM_005543455.1:3194
TCF7-mRNA	-0.29	1.53	-3.28	2.7	0.818	0.103	6.51	0.85	1	Wald	Wnt Signaling	XM_005595987.1:820
TRAF2-mRNA	-0.304	1.61	-3.45	2.84	0.81	0.0915	7.17	0.85	1	Wald	Apoptosis, Death Receptor Signaling, Interferon Signaling, NF-kB	XM_005580376.1:1555
MEF2D-mRNA	-0.363	1.92	-4.14	3.41	0.778	0.0569	10.6	0.851	1	Wald		XM_005541443.1:2469
RAPGEF2-mRNA	-0.302	1.62	-3.49	2.88	0.811	0.0892	7.38	0.853	1	Wald	Fc Receptor Signaling, Interleukin Signaling, MAPK Signaling, VEGF Signaling	XM_001093090.2:3725
TNFRSF4-mRNA	-0.324	1.75	-3.75	3.1	0.799	0.0743	8.59	0.854	1	Wald	NF-kB	XM_005545122.1:233
ABL1-mRNA	0.287	1.58	-2.81	3.39	1.22	0.142	10.5	0.857	1	Wald		XM_005580623.1:1470
BAD-mRNA	0.326	1.8	-3.2	3.86	1.25	0.109	14.5	0.857	1	Wald	Adaptive Immunity, Apoptosis, Fc Receptor Signaling	XM_005577426.2:425
C4B-mRNA	0.231	1.28	-2.28	2.75	1.17	0.205	6.7	0.858	1	Wald	Complement System	XM_005553435.1:1550
TRAF1-mRNA	-0.404	2.25	-4.81	4	0.756	0.0357	16	0.858	1	Wald	Death Receptor Signaling	XM_001095862.2:983
REPS1-mRNA	-0.723	4.1	-8.75	7.31	0.606	0.00232	158	0.861	1	Wald		XM_005551982.1:1536
CEACAM6-mRNA	0.244	1.41	-2.52	3.01	1.18	0.174	8.07	0.863	1	Wald	Extracellular matrix organization	XM_005589431.1:670
STAT4-mRNA	-0.38	2.22	-4.73	3.97	0.768	0.0376	15.7	0.865	1	Wald		XM_001082561.2:2220
CHUK-mRNA	0.033	0.194	-0.347	0.413	1.02	0.786	1.33	0.865	1	lm.nb	Adaptive Immunity, Death Receptor Signaling, Fc Receptor Signaling, Innate Immunity, Interferon Signaling, Interleukin Signaling, NF-kB, TLR Signaling	XM_005566180.1:1561
IFNA2-mRNA	0.256	1.55	-2.77	3.28	1.19	0.146	9.74	0.869	1	Wald	Interferon Signaling	NM_001135794.1:330
DPP4-mRNA	-0.635	3.83	-8.15	6.88	0.644	0.00353	118	0.869	1	Wald		NM_001039190.1:805
CCR7-mRNA	-0.291	1.76	-3.74	3.16	0.817	0.0748	8.92	0.869	1	Wald		NM_001032884.1:178
CXCL1-mRNA	-0.206	1.26	-2.68	2.27	0.867	0.156	4.81	0.871	1	Wald		NM_001283494.1:51
CASP10-mRNA	0.347	2.14	-3.84	4.54	1.27	0.0697	23.2	0.871	1	Wald	Death Receptor Signaling, Interferon Signaling	XM_001097804.2:1184
CD4-mRNA	0.247	1.53	-2.74	3.24	1.19	0.149	9.43	0.872	1	Wald	Adaptive Immunity	NM_001042662.1:796
SLAMF6-mRNA	0.306	1.89	-3.41	4.02	1.24	0.0943	16.2	0.872	1	Wald	Adaptive Immunity	XM_005541247.1:658
MAFG-mRNA	0.372	2.31	-4.15	4.89	1.29	0.0564	29.7	0.872	1	Wald		XM_005585281.1:3773
GTF3C1-mRNA	-0.32	1.99	-4.23	3.59	0.801	0.0534	12	0.873	1	Wald		XM_005591522.1:4642
MALT1-mRNA	-0.387	2.43	-5.15	4.37	0.765	0.0282	20.7	0.874	1	Wald	Adaptive Immunity, Fc Receptor Signaling	XM_005586570.1:1344
IDO2-mRNA	0.146	0.916	-1.65	1.94	1.11	0.319	3.84	0.874	1	Wald	Metabolism	XM_001095833.2:363
PTPN6-mRNA	-0.0402	0.253	-0.536	0.456	0.972	0.69	1.37	0.874	1	lm.nb	Adaptive Immunity, Interferon Signaling, Interleukin Signaling	XM_005569995.1:662
CLEC6A-mRNA	0.276	1.76	-3.18	3.73	1.21	0.111	13.2	0.876	1	Wald		XM_005570039.1:339
FASLG-mRNA	0.267	1.71	-3.08	3.62	1.2	0.118	12.3	0.876	1	Wald	Death Receptor Signaling, NF-kB	NM_001032838.1:495
IL11RA-mRNA	-0.417	2.83	-5.97	5.13	0.749	0.016	35	0.883	1	Wald	Interleukin Signaling	XM_005581441.1:642
IL4R-mRNA	-0.236	1.61	-3.4	2.93	0.849	0.0947	7.61	0.884	1	Wald	Interleukin Signaling	XM_001093763.2:655
FADD-mRNA	0.381	2.64	-4.79	5.55	1.3	0.0361	47	0.886	1	Wald	Apoptosis, Death Receptor Signaling, Interferon Signaling, TLR Signaling	XM_005576969.1:596
ATG10-mRNA	-0.327	2.27	-4.77	4.12	0.797	0.0367	17.3	0.886	1	Wald	Cellular Stress	XM_001111368.2:405
CD207-mRNA	-0.195	1.36	-2.86	2.47	0.873	0.138	5.53	0.886	1	Wald	Adaptive Immunity	XM_005575643.2:659
TPSAB1-mRNA	0.318	2.23	-4.05	4.68	1.25	0.0605	25.7	0.887	1	Wald	Extracellular matrix organization	XM_005590832.2:868
C3AR1-mRNA	0.224	1.63	-2.97	3.42	1.17	0.127	10.7	0.891	1	Wald	Complement System	XM_001113373.1:564
IL17RA-mRNA	-0.0408	0.302	-0.633	0.552	0.972	0.645	1.47	0.893	1	lm.nb	Interleukin Signaling	XM_005568062.1:842
CYSLTR1-mRNA	-0.0285	0.212	-0.444	0.387	0.98	0.735	1.31	0.893	1	lm.nb		XM_005594006.1:885
BATF3-mRNA	0.211	1.58	-2.89	3.31	1.16	0.135	9.93	0.894	1	Wald		XM_005540791.1:296
CD160-mRNA	0.19	1.44	-2.63	3.01	1.14	0.162	8.05	0.895	1	Wald	Adaptive Immunity	XM_005542122.1:545
C4A-mRNA	0.196	1.52	-2.78	3.17	1.15	0.146	8.99	0.897	1	Wald	Complement System	XM_002805966.1:1627
GRB2-mRNA	-0.0191	0.148	-0.31	0.271	0.987	0.807	1.21	0.898	1	lm.nb	Adaptive Immunity, Fc Receptor Signaling, Interleukin Signaling, MAPK Signaling, VEGF Signaling	XM_001095326.2:585
MAP3K7-mRNA	-0.287	2.28	-4.76	4.19	0.819	0.0368	18.2	0.9	1	Wald	Adaptive Immunity, Death Receptor Signaling, Fc Receptor Signaling, Interleukin Signaling, MAPK Signaling, TLR Signaling, Wnt Signaling	XM_005552337.1:1242
TOLLIP-mRNA	0.318	2.59	-4.76	5.4	1.25	0.0369	42.1	0.903	1	Wald	Interleukin Signaling	XM_005576837.1:609
ATG16L1-mRNA	-0.257	2.13	-4.42	3.91	0.837	0.0466	15	0.904	1	Wald	Cellular Stress	XM_005574649.1:1754
TP53-mRNA	-0.232	1.94	-4.03	3.57	0.851	0.0611	11.9	0.905	1	Wald	Apoptosis, Cell Cycle, Cellular Stress	XM_005582787.1:1006
KLRF2-mRNA	-0.189	1.58	-3.29	2.91	0.877	0.102	7.54	0.905	1	Wald		XM_005570092.1:616
IL27-mRNA	0.167	1.41	-2.6	2.93	1.12	0.165	7.63	0.906	1	Wald	Interleukin Signaling	XM_001097165.2:172
BCAP31-mRNA	0.53	4.7	-8.69	9.75	1.44	0.00243	859	0.911	1	Wald	Adaptive Immunity, Apoptosis	XM_005594916.1:648
TNFAIP3-mRNA	0.222	1.98	-3.66	4.1	1.17	0.0791	17.2	0.911	1	Wald	Death Receptor Signaling, Interferon Signaling	NM_001283816.1:1043
CARD9-mRNA	0.161	1.44	-2.65	2.98	1.12	0.159	7.87	0.911	1	Wald		XM_001095549.2:1126
CD82-mRNA	-0.167	1.5	-3.1	2.77	0.89	0.117	6.81	0.911	1	Wald		XM_005578126.1:713
IKBKB-mRNA	-0.269	2.41	-4.98	4.45	0.83	0.0316	21.8	0.911	1	Wald	Adaptive Immunity, Death Receptor Signaling, Fc Receptor Signaling, Innate Immunity, Interferon Signaling, Interleukin Signaling, NF-kB, TLR Signaling	XM_001096913.2:870
IFNAR1-mRNA	-0.249	2.24	-4.63	4.14	0.841	0.0403	17.6	0.912	1	Wald	Interferon Signaling	XM_001092098.1:143
MYC-mRNA	0.24	2.18	-4.03	4.51	1.18	0.0611	22.8	0.913	1	Wald	Cell Cycle, MAPK Signaling, Wnt Signaling	NM_001142873.1:1200
PRKCA-mRNA	-0.381	3.47	-7.18	6.42	0.768	0.0069	85.5	0.913	1	Wald	Cell Cycle, Extracellular matrix organization, Metabolism, VEGF Signaling, Wnt Signaling	XM_005584740.1:2902
GNGT1-mRNA	-0.175	1.61	-3.33	2.98	0.886	0.0994	7.89	0.914	1	Wald	Metabolism, Wnt Signaling	XM_005550208.1:194
RELA-mRNA	0.17	1.58	-2.93	3.27	1.12	0.132	9.61	0.915	1	Wald	Adaptive Immunity, Cellular Stress, Fc Receptor Signaling, Innate Immunity, Interferon Signaling, Interleukin Signaling, TLR Signaling	XM_005577248.1:1689
LIMK1-mRNA	0.134	1.26	-2.34	2.61	1.1	0.198	6.08	0.916	1	Wald		XM_005595495.1:2173
JAK3-mRNA	0.16	1.55	-2.87	3.19	1.12	0.137	9.13	0.918	1	Wald	Fc Receptor Signaling, Interleukin Signaling, MAPK Signaling, VEGF Signaling	XM_001115037.2:2516
BCL3-mRNA	-0.161	1.57	-3.23	2.91	0.894	0.106	7.52	0.918	1	Wald		XM_001109319.2:329
CCL13-mRNA	0.138	1.37	-2.54	2.81	1.1	0.172	7.03	0.92	1	Wald		XM_001113462.2:177
CUL9-mRNA	-0.219	2.18	-4.5	4.06	0.859	0.0442	16.7	0.92	1	Wald		XM_002808385.1:2474
SMAD3-mRNA	-0.285	2.87	-5.91	5.34	0.821	0.0166	40.6	0.921	1	Wald		XM_005559876.1:1523
MBP-mRNA	-0.137	1.38	-2.85	2.57	0.91	0.139	5.95	0.922	1	Wald		XM_001098960.2:707
AICDA-mRNA	0.178	1.81	-3.36	3.72	1.13	0.0974	13.1	0.922	1	Wald		XM_005570042.1:942
CCR1-mRNA	-0.139	1.42	-2.92	2.64	0.908	0.132	6.24	0.922	1	Wald		NM_001032858.1:466
BCL10-mRNA	-0.185	1.93	-3.97	3.6	0.88	0.0639	12.1	0.924	1	Wald	Adaptive Immunity, Fc Receptor Signaling	XM_005542846.1:722
LAMP3-mRNA	0.164	1.72	-3.21	3.54	1.12	0.108	11.6	0.924	1	Wald		XM_005546488.1:987
IFNB1-mRNA	0.135	1.42	-2.64	2.91	1.1	0.16	7.54	0.924	1	Wald	Cellular Stress, Interferon Signaling	NM_001135795.1:272
TGFB2-mRNA	-0.123	1.32	-2.72	2.47	0.918	0.152	5.55	0.926	1	Wald	Extracellular matrix organization	XM_005540874.1:1913
PLA2G6-mRNA	0.126	1.36	-2.54	2.79	1.09	0.172	6.92	0.926	1	Wald	Metabolism	XM_002798388.1:2066
ELK1-mRNA	-0.429	4.66	-9.56	8.71	0.743	0.00132	418	0.927	1	Wald	TLR Signaling	XM_005593430.1:635
TIRAP-mRNA	-0.171	1.91	-3.92	3.58	0.888	0.066	12	0.929	1	Wald	TLR Signaling	NM_001130435.1:155
MEF2BNB-mRNA	-0.161	1.92	-3.92	3.59	0.894	0.0663	12.1	0.933	1	Wald		XM_005588524.1:344
IL18R1-mRNA	-0.117	1.4	-2.87	2.63	0.922	0.137	6.2	0.934	1	Wald	Interleukin Signaling	XM_002799354.1:1245
CD81-mRNA	-0.0128	0.154	-0.314	0.289	0.991	0.804	1.22	0.934	1	lm.nb	Adaptive Immunity	XM_005576902.1:601
PLA2G4A-mRNA	0.166	2.03	-3.82	4.15	1.12	0.0707	17.8	0.935	1	Wald	Metabolism	XM_005540257.1:711
PRDM1-mRNA	-0.0225	0.279	-0.57	0.525	0.985	0.674	1.44	0.936	1	lm.nb		XM_001087708.2:775
NUP107-mRNA	-0.235	2.94	-6	5.53	0.85	0.0157	46.1	0.937	1	Wald	Cell Cycle, Cellular Stress, Interferon Signaling, Metabolism	XM_005571495.1:1272
ABCB1-mRNA	-0.111	1.41	-2.87	2.64	0.926	0.137	6.25	0.937	1	Wald	Metabolism	NM_001032887.1:290
HDAC4-mRNA	-0.157	2.04	-4.16	3.84	0.897	0.0561	14.4	0.939	1	Wald		XM_005574802.1:2433
CCL24-mRNA	-0.0831	1.11	-2.25	2.09	0.944	0.21	4.24	0.94	1	Wald		NM_001194459.1:124
CFI-mRNA	-0.104	1.4	-2.85	2.64	0.93	0.139	6.25	0.941	1	Wald	Complement System	XM_001087512.2:1008
C9-mRNA	-0.131	1.78	-3.62	3.36	0.913	0.0812	10.3	0.942	1	Wald	Complement System	XM_001084671.2:595
SMAD7-mRNA	-0.22	3.01	-6.12	5.68	0.858	0.0144	51.2	0.942	1	Wald		XM_005586745.1:1886
NLRP3-mRNA	0.125	1.72	-3.25	3.49	1.09	0.105	11.3	0.942	1	Wald		XM_005539576.1:2196
C8B-mRNA	0.121	1.7	-3.21	3.45	1.09	0.108	10.9	0.943	1	Wald	Complement System	XM_001114456.2:215
MAPK14-mRNA	-0.0287	0.406	-0.824	0.767	0.98	0.565	1.7	0.944	1	lm.nb	Cellular Stress, MAPK Signaling, TLR Signaling, VEGF Signaling	XM_001112423.2:595
PLAUR-mRNA	-0.0707	1	-2.04	1.9	0.952	0.244	3.72	0.944	1	Wald		XM_001106634.2:532
CFB-mRNA	0.0895	1.33	-2.52	2.7	1.06	0.174	6.51	0.947	1	Wald	Complement System	XM_001113553.2:3014
CD80-mRNA	0.0946	1.45	-2.75	2.94	1.07	0.148	7.68	0.948	1	Wald	Adaptive Immunity, Fc Receptor Signaling	NM_001042642.1:320
SIRPA-mRNA	0.0273	0.432	-0.82	0.875	1.02	0.566	1.83	0.95	1	lm.nb		XM_015457667.1:1451
TRAF3-mRNA	-0.135	2.18	-4.41	4.14	0.911	0.047	17.7	0.951	1	Wald	Interferon Signaling, NF-kB, TLR Signaling	XM_005562258.1:431
THY1-mRNA	-0.0905	1.49	-3.01	2.83	0.939	0.124	7.11	0.952	1	Wald		XM_005579921.1:490
IRAK4-mRNA	0.251	4.18	-7.94	8.44	1.19	0.00408	347	0.952	1	Wald	Interleukin Signaling, TLR Signaling	NM_001136101.1:810
CCL4-mRNA	-0.0992	1.66	-3.34	3.15	0.934	0.0985	8.85	0.952	1	Wald		XM_005583502.1:354
RELB-mRNA	-0.108	1.81	-3.66	3.45	0.928	0.0789	10.9	0.953	1	Wald	NF-kB	XM_001104559.2:724
NFKB2-mRNA	-0.0938	1.59	-3.21	3.02	0.937	0.108	8.12	0.953	1	Wald	Innate Immunity, Interferon Signaling, Interleukin Signaling, NF-kB, TLR Signaling	XM_001104566.2:905
IKBKAP-mRNA	-0.207	3.55	-7.17	6.76	0.866	0.00694	108	0.954	1	Wald	NF-kB	XM_005581114.1:2077
ICAM3-mRNA	-0.094	1.62	-3.26	3.07	0.937	0.104	8.42	0.954	1	Wald	Adaptive Immunity, Extracellular matrix organization	NM_001195749.1:233
IL12RB2-mRNA	-0.0642	1.11	-2.25	2.12	0.956	0.211	4.34	0.954	1	Wald	Interleukin Signaling	XM_001094235.1:882
C8A-mRNA	-0.0805	1.44	-2.9	2.74	0.946	0.134	6.67	0.955	1	Wald	Complement System	XM_001114403.1:1445
HMGN1-mRNA	0.00997	0.187	-0.357	0.377	1.01	0.781	1.3	0.958	1	lm.nb		XM_005548677.1:914
IRF8-mRNA	-0.0136	0.261	-0.525	0.498	0.991	0.695	1.41	0.959	1	lm.nb	Interferon Signaling	XM_005592710.1:1266
TNFRSF13B-mRNA	0.0617	1.21	-2.31	2.43	1.04	0.202	5.4	0.96	1	Wald	NF-kB	XM_005582995.1:465
PDGFRB-mRNA	-0.0654	1.32	-2.64	2.51	0.956	0.16	5.71	0.961	1	Wald	Adaptive Immunity, Fc Receptor Signaling, Interleukin Signaling, MAPK Signaling, VEGF Signaling	XM_005558242.1:2141
TRAF4-mRNA	-0.133	2.73	-5.48	5.22	0.912	0.0224	37.2	0.961	1	Wald		XM_001107048.2:1637
ATG5-mRNA	-0.135	2.79	-5.6	5.33	0.911	0.0206	40.2	0.962	1	Wald	Cellular Stress, Interferon Signaling	XM_005552246.1:766
CMA1-mRNA	-0.0687	1.42	-2.86	2.72	0.953	0.138	6.59	0.962	1	Wald	Extracellular matrix organization	NM_001285192.1:191
DAXX-mRNA	0.137	2.86	-5.46	5.74	1.1	0.0227	53.3	0.962	1	Wald		XM_001109244.2:1815
ENTPD1-mRNA	-0.0832	1.77	-3.56	3.39	0.944	0.0848	10.5	0.963	1	Wald		XM_002805770.1:1254
POU2F2-mRNA	-0.0974	2.08	-4.17	3.97	0.935	0.0557	15.7	0.963	1	Wald		XM_002808195.1:1136
MS4A2-mRNA	-0.0562	1.2	-2.42	2.31	0.962	0.187	4.94	0.963	1	Wald	Fc Receptor Signaling	XM_005577736.1:657
CXCL5-mRNA	0.0776	1.67	-3.2	3.35	1.06	0.109	10.2	0.963	1	Wald		XM_001092000.3:108
TLR4-mRNA	-0.0205	0.452	-0.907	0.866	0.986	0.533	1.82	0.964	1	lm.nb	Apoptosis, TLR Signaling	NM_001037092.1:2100
CD8A-mRNA	0.0903	2.19	-4.2	4.38	1.06	0.0544	20.8	0.967	1	Wald	Adaptive Immunity	XM_001092778.2:630
SH2D1A-mRNA	-0.0619	1.53	-3.06	2.93	0.958	0.12	7.64	0.968	1	Wald	Adaptive Immunity	NM_001032837.1:135
CXCR3-mRNA	0.0758	1.92	-3.68	3.84	1.05	0.0778	14.3	0.969	1	Wald		XM_005593931.1:680
NOD1-mRNA	0.0991	2.53	-4.87	5.07	1.07	0.0342	33.5	0.969	1	Wald	Interleukin Signaling, TLR Signaling	XM_005549884.1:2719
CRADD-mRNA	-0.0544	1.44	-2.87	2.76	0.963	0.136	6.8	0.97	1	Wald		XM_005571871.1:694
CASP3-mRNA	-0.0087	0.236	-0.471	0.454	0.994	0.721	1.37	0.971	1	lm.nb	Apoptosis, Extracellular matrix organization	NM_001284835.1:670
CD209-mRNA	-0.0508	1.4	-2.79	2.69	0.965	0.144	6.46	0.971	1	Wald		NM_001032870.1:169
STAT6-mRNA	0.0055	0.152	-0.292	0.303	1	0.817	1.23	0.971	1	lm.nb	Innate Immunity	XM_005571286.1:1881
ATG7-mRNA	-0.0674	1.94	-3.87	3.73	0.954	0.0686	13.3	0.972	1	Wald	Adaptive Immunity, Cellular Stress	NM_001265972.1:136
TNFSF12-mRNA	0.0614	1.81	-3.48	3.6	1.04	0.0896	12.2	0.973	1	Wald	NF-kB	NM_001205135.1:280
MRC1-mRNA	0.0462	1.38	-2.66	2.76	1.03	0.158	6.76	0.973	1	Wald	Adaptive Immunity	XM_005564743.1:1361
BTK-mRNA	-0.076	2.35	-4.68	4.53	0.949	0.039	23.1	0.974	1	Wald	Adaptive Immunity, Fc Receptor Signaling, TLR Signaling	XM_002806330.1:1175
MAFF-mRNA	0.0517	1.87	-3.61	3.71	1.04	0.0818	13.1	0.978	1	Wald		XM_005567311.1:1380
CCL1-mRNA	0.0319	1.17	-2.27	2.33	1.02	0.208	5.03	0.978	1	Wald		NM_001032849.1:166
PTGFR-mRNA	0.0378	1.41	-2.72	2.79	1.03	0.152	6.93	0.979	1	Wald		XM_005542941.1:1071
TRAF6-mRNA	-0.0516	1.94	-3.86	3.75	0.965	0.069	13.5	0.979	1	Wald	Adaptive Immunity, Fc Receptor Signaling, Interferon Signaling, Interleukin Signaling, TLR Signaling	XM_005578173.1:1458
PSMC2-mRNA	-0.0954	3.62	-7.2	7.01	0.936	0.0068	129	0.979	1	Wald	Adaptive Immunity, Apoptosis, Cell Cycle, Fc Receptor Signaling, Interleukin Signaling, MAPK Signaling, Metabolism, NF-kB, VEGF Signaling, Wnt Signaling	XM_005550431.1:982
PTK2-mRNA	0.0614	2.41	-4.66	4.78	1.04	0.0395	27.5	0.98	1	Wald	Apoptosis, Fc Receptor Signaling, Interleukin Signaling, MAPK Signaling, VEGF Signaling	XM_001093060.2:843
TNFRSF14-mRNA	0.0529	2.19	-4.24	4.34	1.04	0.0531	20.3	0.981	1	Wald	Adaptive Immunity, NF-kB	NM_001043357.1:107
PDCD2-mRNA	0.0441	2.01	-3.89	3.98	1.03	0.0675	15.7	0.983	1	Wald		XM_005551355.1:362
SELPLG-mRNA	0.00596	0.287	-0.556	0.568	1	0.68	1.48	0.983	1	lm.nb		XM_005572152.1:1151
MAP3K9-mRNA	-0.0283	1.42	-2.8	2.75	0.981	0.143	6.71	0.984	1	Wald	MAPK Signaling	XM_005561663.1:1933
TNFSF4-mRNA	0.0261	1.38	-2.68	2.73	1.02	0.156	6.64	0.985	1	Wald	NF-kB	XM_005540021.1:1004
CCL21-mRNA	0.0265	1.52	-2.96	3.01	1.02	0.129	8.05	0.986	1	Wald		NM_001032855.1:97
IKBKE-mRNA	-0.0287	1.78	-3.52	3.46	0.98	0.0873	11	0.987	1	Wald	Interferon Signaling, NF-kB, TLR Signaling	XM_005540634.1:1473
GNLY-mRNA	-0.00739	0.459	-0.907	0.893	0.995	0.533	1.86	0.987	1	lm.nb		XM_005575397.1:801
KLRC1-mRNA	-0.0144	1.34	-2.64	2.61	0.99	0.161	6.09	0.991	1	Wald	Adaptive Immunity	NM_001284177.1:95
MAP2K1-mRNA	0.021	2.49	-4.85	4.9	1.01	0.0346	29.8	0.993	1	Wald	Fc Receptor Signaling, Interleukin Signaling, MAPK Signaling, TLR Signaling, VEGF Signaling	XM_005559865.1:912
TNFSF14-mRNA	-0.00925	1.17	-2.31	2.29	0.994	0.202	4.88	0.994	1	Wald	NF-kB	XM_015122635.1:389
CASP2-mRNA	-0.0508	6.82	-13.4	13.3	0.965	9.1e-05	10200	0.994	1	Wald		XM_001087704.2:405
LILRB3-mRNA	0.0087	1.23	-2.4	2.42	1.01	0.189	5.36	0.994	1	Wald	Adaptive Immunity	XM_015125531.1:652
VCAM1-mRNA	0.00748	1.1	-2.15	2.17	1.01	0.225	4.49	0.995	1	Wald	Adaptive Immunity, Extracellular matrix organization, Interferon Signaling	XM_005542580.1:955
CSF3-mRNA	0.00818	1.33	-2.6	2.61	1.01	0.165	6.12	0.995	1	Wald		XM_001095097.2:798
LTB4R2-mRNA	0.00491	1.41	-2.75	2.76	1	0.149	6.78	0.997	1	Wald		XM_001113942.2:1007
LTB4R-mRNA	0.000869	1.15	-2.25	2.25	1	0.21	4.76	0.999	1	Wald		XM_001114016.2:262
HRAS-mRNA	-0.000183	1.61	-3.16	3.16	1	0.112	8.95	1	1	Wald	Adaptive Immunity, Fc Receptor Signaling, Interleukin Signaling, MAPK Signaling, VEGF Signaling	XM_005576732.1:297

## Sheet: DE results - Day5
Gene	Log2 fold change	std error (log2)	Lower confidence limit (log2)	Upper confidence limit (log2)	Linear fold change	Lower confidence limit (linear)	Upper confidence limit (linear)	P-value	BY.p.value	method	Gene.sets	probe.ID
OAS1-mRNA	5.74	0.731	4.31	7.17	53.5	19.8	144	5.25e-11	2.23e-07	lm.nb	Interferon Signaling	NM_001083949.1:731
IFI44-mRNA	4.52	0.595	3.36	5.69	23	10.2	51.7	1.5e-10	2.73e-07	lm.nb		XM_005542938.1:626
CXCL10-mRNA	5.74	0.761	4.25	7.23	53.4	19	150	1.93e-10	2.73e-07	lm.nb		NM_001032892.1:169
MX1-mRNA	4.26	0.57	3.14	5.38	19.1	8.82	41.5	2.57e-10	2.73e-07	lm.nb	Interferon Signaling	NM_001079693.1:1034
OAS2-mRNA	4.02	0.544	2.95	5.08	16.2	7.73	33.9	3.69e-10	3.13e-07	lm.nb	Interferon Signaling	XM_005572308.1:515
GPR183-mRNA	-1.62	0.222	-2.06	-1.19	0.325	0.24	0.439	4.83e-10	3.42e-07	lm.nb		XM_005586155.1:427
IFIT3-mRNA	4.29	0.596	3.12	5.46	19.6	8.71	44	7.7e-10	4.67e-07	lm.nb	Interferon Signaling	XM_005565907.1:776
IFIT2-mRNA	5.11	0.737	3.67	6.56	34.6	12.7	94.3	2.26e-09	1.16e-06	lm.nb	Interferon Signaling	XM_001086302.2:1204
MX2-mRNA	3.12	0.451	2.23	4	8.69	4.71	16	2.45e-09	1.16e-06	lm.nb	Interferon Signaling	XM_005548647.1:1483
OASL-mRNA	4.17	0.606	2.98	5.35	18	7.89	40.9	2.84e-09	1.21e-06	lm.nb	Interferon Signaling	XM_005572424.1:1339
GBP1-mRNA	3.08	0.468	2.17	4	8.47	4.49	16	9.09e-09	3.51e-06	lm.nb	Interferon Signaling	XM_005542801.1:1863
NFATC3-mRNA	-0.961	0.148	-1.25	-0.67	0.514	0.42	0.629	1.45e-08	5.13e-06	lm.nb	Fc Receptor Signaling	XM_005592343.1:1271
EIF2AK2-mRNA	2.26	0.364	1.55	2.98	4.81	2.93	7.88	3.93e-08	1.28e-05	lm.nb	Interferon Signaling	XM_015433780.1:1390
STAT1-mRNA	1.88	0.304	1.29	2.48	3.69	2.44	5.57	4.57e-08	1.39e-05	lm.nb	Interferon Signaling, Interleukin Signaling	NM_001261614.1:1598
DDX58-mRNA	2.72	0.452	1.83	3.61	6.59	3.56	12.2	9.15e-08	2.59e-05	lm.nb	Interferon Signaling	XM_005581558.1:1793
BST2-mRNA	1.88	0.314	1.27	2.5	3.69	2.41	5.66	1.01e-07	2.67e-05	lm.nb	Interferon Signaling	NM_001161666.1:64
IFIT1-mRNA	2.82	0.476	1.89	3.75	7.05	3.69	13.5	1.31e-07	3.28e-05	lm.nb	Interferon Signaling	NM_001287726.1:1154
ALOX15-mRNA	-4.73	0.816	-6.33	-3.13	0.0377	0.0125	0.114	2.21e-07	5.23e-05	lm.nb	Metabolism	XM_001094627.2:1345
IRAK1-mRNA	-1.74	0.302	-2.33	-1.15	0.299	0.198	0.45	2.48e-07	5.55e-05	Wald	Interleukin Signaling, TLR Signaling	XM_002806456.1:553
OAS3-mRNA	3.41	0.603	2.22	4.59	10.6	4.67	24	3.84e-07	7.72e-05	lm.nb	Interferon Signaling	XM_005572307.1:2923
IRF7-mRNA	2.71	0.481	1.77	3.66	6.56	3.41	12.6	4e-07	7.72e-05	lm.nb	Innate Immunity, Interferon Signaling, TLR Signaling	NM_001136100.1:1398
CD68-mRNA	1.94	0.344	1.27	2.61	3.84	2.4	6.12	4e-07	7.72e-05	lm.nb		XM_005582776.1:980
CD44-mRNA	-1.61	0.288	-2.18	-1.05	0.327	0.221	0.483	4.5e-07	8.3e-05	lm.nb	Extracellular matrix organization, Interferon Signaling, Metabolism	XM_005578207.1:1153
PTGS2-mRNA	-3.28	0.592	-4.44	-2.12	0.103	0.046	0.23	5.82e-07	0.000103	lm.nb	Metabolism	XM_001107538.2:1343
ETS1-mRNA	-0.988	0.18	-1.34	-0.635	0.504	0.395	0.644	7.24e-07	0.000123	lm.nb	Cellular Stress	XM_005580142.1:2883
CTSC-mRNA	1.02	0.187	0.655	1.39	2.03	1.57	2.62	8.02e-07	0.000131	lm.nb	Adaptive Immunity	NM_001195651.1:1020
PSMB5-mRNA	0.845	0.157	0.537	1.15	1.8	1.45	2.22	1.13e-06	0.000177	lm.nb	Adaptive Immunity, Apoptosis, Cell Cycle, Fc Receptor Signaling, Interleukin Signaling, MAPK Signaling, Metabolism, NF-kB, VEGF Signaling, Wnt Signaling	NM_001260845.1:646
IFIH1-mRNA	2.35	0.449	1.47	3.23	5.1	2.77	9.39	1.91e-06	0.000289	lm.nb	Interferon Signaling	NM_001047123.1:655
JAK1-mRNA	-0.644	0.13	-0.899	-0.389	0.64	0.536	0.763	5.43e-06	0.000796	lm.nb	Fc Receptor Signaling, Interferon Signaling, Interleukin Signaling, MAPK Signaling, VEGF Signaling	XM_005543157.1:1294
CYBB-mRNA	1.27	0.264	0.758	1.79	2.42	1.69	3.46	8.48e-06	0.0012	lm.nb	Adaptive Immunity, VEGF Signaling	XM_001083654.2:1670
AKT3-mRNA	-1.1	0.229	-1.55	-0.656	0.465	0.341	0.635	8.76e-06	0.0012	lm.nb	Adaptive Immunity, Apoptosis, Fc Receptor Signaling, VEGF Signaling	XM_005539655.1:300
IL8-mRNA	-2.57	0.546	-3.64	-1.5	0.168	0.08	0.353	1.34e-05	0.00177	lm.nb	Interleukin Signaling	NM_001032965.1:125
PYCARD-mRNA	1.09	0.233	0.63	1.54	2.12	1.55	2.91	1.6e-05	0.00206	lm.nb		XM_005591734.1:888
TNFSF10-mRNA	2.2	0.474	1.27	3.13	4.6	2.42	8.76	1.7e-05	0.00213	lm.nb	Apoptosis, Death Receptor Signaling	NM_001266034.1:115
CD274-mRNA	2.2	0.484	1.25	3.15	4.59	2.38	8.86	2.42e-05	0.00294	lm.nb	Adaptive Immunity	NM_001083889.1:505
IL1R2-mRNA	-2.7	0.608	-3.89	-1.51	0.154	0.0673	0.351	3.55e-05	0.00412	lm.nb	Interleukin Signaling	NM_001047134.1:415
STAT2-mRNA	1.51	0.341	0.845	2.18	2.86	1.8	4.54	3.59e-05	0.00412	lm.nb	Interferon Signaling	XM_001115072.2:2435
BCL2L1-mRNA	-2.4	0.545	-3.47	-1.33	0.19	0.0906	0.398	4.19e-05	0.00468	lm.nb	Apoptosis	XM_005568633.1:727
PSMB8-mRNA	0.918	0.215	0.496	1.34	1.89	1.41	2.53	6.57e-05	0.00716	lm.nb	Adaptive Immunity, Apoptosis, Cell Cycle, Fc Receptor Signaling, Interferon Signaling, Interleukin Signaling, MAPK Signaling, Metabolism, NF-kB, VEGF Signaling, Wnt Signaling	XM_005553359.1:807
CD79A-mRNA	-1.82	0.432	-2.67	-0.973	0.283	0.157	0.509	7.99e-05	0.00848	lm.nb	Adaptive Immunity	XM_005589419.1:281
CASP1-mRNA	1.34	0.323	0.702	1.97	2.52	1.63	3.92	0.000105	0.0109	lm.nb	Interleukin Signaling	XM_001094943.2:1600
RARRES3-mRNA	1.33	0.328	0.691	1.98	2.52	1.61	3.93	0.00013	0.0132	lm.nb		XM_001118373.2:324
CD14-mRNA	-1.54	0.381	-2.29	-0.793	0.344	0.205	0.577	0.000142	0.014	lm.nb	Apoptosis, TLR Signaling	NM_001130433.1:517
TAP1-mRNA	1.36	0.339	0.699	2.03	2.57	1.62	4.08	0.000152	0.0146	lm.nb	Adaptive Immunity	XM_005553361.1:970
MAPK3-mRNA	-0.716	0.178	-1.07	-0.366	0.609	0.478	0.776	0.000157	0.0148	lm.nb	Cell Cycle, Cellular Stress, Fc Receptor Signaling, Interferon Signaling, Interleukin Signaling, MAPK Signaling, TLR Signaling, VEGF Signaling	XM_002802443.1:1010
TNFAIP6-mRNA	3.13	0.783	1.59	4.66	8.75	3.02	25.4	0.000168	0.0155	lm.nb		XM_001083111.2:166
EIF2A-mRNA	-0.503	0.127	-0.753	-0.254	0.705	0.593	0.839	0.000193	0.0169	lm.nb		XM_005546091.2:1025
STAT5B-mRNA	-1.06	0.267	-1.58	-0.533	0.481	0.334	0.691	0.000194	0.0169	lm.nb	Interleukin Signaling	XM_001109317.2:255
CDC42-mRNA	-0.486	0.123	-0.727	-0.245	0.714	0.604	0.844	0.000194	0.0169	lm.nb	Adaptive Immunity, MAPK Signaling, VEGF Signaling	XM_005553127.1:145
CD74-mRNA	-0.897	0.227	-1.34	-0.451	0.537	0.394	0.732	0.000199	0.0169	lm.nb	Adaptive Immunity	XM_001099491.2:702
CLU-mRNA	1.77	0.452	0.88	2.65	3.4	1.84	6.28	0.000224	0.0187	lm.nb		NM_001195474.1:1235
IFI16-mRNA	1.05	0.274	0.515	1.59	2.07	1.43	3.01	0.00028	0.0228	lm.nb	Innate Immunity	XM_005541319.1:858
CCL23-mRNA	3.61	0.94	1.77	5.45	12.2	3.4	43.8	0.000284	0.0228	Wald		NM_001032946.1:225
CX3CR1-mRNA	1.53	0.411	0.73	2.34	2.9	1.66	5.06	0.000394	0.031	lm.nb		NM_001265871.1:834
FCGR3-mRNA	1.38	0.373	0.652	2.12	2.61	1.57	4.33	0.000438	0.0333	lm.nb		NM_001283192.1:339
PSMB10-mRNA	0.656	0.177	0.309	1	1.58	1.24	2	0.000439	0.0333	lm.nb	Adaptive Immunity, Apoptosis, Cell Cycle, Fc Receptor Signaling, Interleukin Signaling, MAPK Signaling, Metabolism, NF-kB, VEGF Signaling, Wnt Signaling	XM_005592304.1:741
HMGB1-mRNA	-0.544	0.148	-0.835	-0.253	0.686	0.56	0.839	0.000496	0.037	lm.nb	Apoptosis, Innate Immunity, Interferon Signaling, TLR Signaling	NM_001283356.1:940
SERPING1-mRNA	3.34	0.928	1.52	5.16	10.1	2.87	35.7	0.000625	0.0458	Wald		XM_001092271.2:1235
HLA-DRB1-mRNA	-0.929	0.262	-1.44	-0.414	0.525	0.368	0.75	0.000747	0.0538	lm.nb	Adaptive Immunity, Interferon Signaling	NM_001284641.1:634
IRF5-mRNA	0.951	0.27	0.422	1.48	1.93	1.34	2.79	0.000791	0.056	lm.nb	Interferon Signaling	XM_005550729.1:1158
PSMB9-mRNA	0.765	0.219	0.335	1.2	1.7	1.26	2.29	0.00088	0.0613	lm.nb	Adaptive Immunity, Apoptosis, Cell Cycle, Fc Receptor Signaling, Interleukin Signaling, MAPK Signaling, Metabolism, NF-kB, VEGF Signaling, Wnt Signaling	NM_001283167.1:407
HLA-DRA-mRNA	-0.805	0.231	-1.26	-0.351	0.573	0.418	0.784	0.0009	0.0615	lm.nb	Adaptive Immunity, Interferon Signaling	NM_001134298.1:360
ARHGDIB-mRNA	-0.601	0.173	-0.94	-0.262	0.659	0.521	0.834	0.000916	0.0615	lm.nb		XM_005570240.1:356
ISG20-mRNA	1.18	0.34	0.514	1.85	2.27	1.43	3.6	0.000926	0.0615	lm.nb	Interferon Signaling	XM_005560453.2:437
MS4A1-mRNA	-1.62	0.466	-2.53	-0.702	0.326	0.173	0.615	0.000946	0.0618	lm.nb		XM_005577709.1:708
XBP1-mRNA	0.529	0.153	0.228	0.83	1.44	1.17	1.78	0.00099	0.0638	lm.nb		NM_001190861.1:576
TNFSF13B-mRNA	1.42	0.416	0.607	2.24	2.68	1.52	4.72	0.0011	0.0696	lm.nb	NF-kB	XM_005586224.1:906
MAPK1-mRNA	-0.592	0.173	-0.932	-0.252	0.664	0.524	0.84	0.00111	0.0696	lm.nb	Cell Cycle, Cellular Stress, Fc Receptor Signaling, Interleukin Signaling, MAPK Signaling, TLR Signaling, VEGF Signaling	XM_001089600.1:1210
KLRB1-mRNA	-1.27	0.376	-2.01	-0.534	0.414	0.249	0.69	0.00123	0.0752	lm.nb	Adaptive Immunity	XM_005570085.1:377
BIRC2-mRNA	-0.719	0.213	-1.14	-0.302	0.608	0.455	0.811	0.00124	0.0752	lm.nb	Apoptosis, Death Receptor Signaling, NF-kB, TLR Signaling	XM_005579457.1:1941
FLT3LG-mRNA	-0.581	0.174	-0.922	-0.241	0.668	0.528	0.846	0.00137	0.082	lm.nb		XM_005589911.1:713
HLA-DQA1-mRNA	-1.33	0.4	-2.11	-0.545	0.398	0.231	0.685	0.00147	0.0861	lm.nb	Adaptive Immunity, Interferon Signaling	NM_001285343.1:429
CD1C-mRNA	-1.98	0.598	-3.16	-0.813	0.253	0.112	0.569	0.00148	0.0861	lm.nb		XM_005595545.2:1489
CCL8-mRNA	3.07	0.933	1.24	4.9	8.42	2.37	29.9	0.00162	0.0929	Wald		NM_001032851.1:42
IL16-mRNA	-0.873	0.266	-1.4	-0.351	0.546	0.38	0.784	0.00168	0.095	lm.nb	Interleukin Signaling	NM_001032808.1:910
IL21R-mRNA	1.08	0.331	0.428	1.72	2.11	1.34	3.31	0.00182	0.102	lm.nb	Interleukin Signaling	XM_001094102.2:295
CD55-mRNA	-0.979	0.302	-1.57	-0.387	0.507	0.337	0.765	0.00188	0.104	lm.nb	Complement System	XM_005540684.1:827
CCR2-mRNA	0.79	0.244	0.312	1.27	1.73	1.24	2.41	0.00191	0.104	lm.nb		NM_001032806.1:40
BCL2-mRNA	-0.839	0.26	-1.35	-0.329	0.559	0.393	0.796	0.00197	0.106	lm.nb	Apoptosis	XM_005586524.1:612
ATM-mRNA	-0.834	0.259	-1.34	-0.326	0.561	0.395	0.798	0.00201	0.107	lm.nb	Cell Cycle, Cellular Stress	XM_002799779.1:7160
IL7R-mRNA	-0.732	0.229	-1.18	-0.284	0.602	0.441	0.822	0.00212	0.111	lm.nb	Interleukin Signaling	NM_001284908.1:522
S100A8-mRNA	1.74	0.547	0.666	2.81	3.34	1.59	7.02	0.00228	0.118	lm.nb		XM_005541787.1:236
TYROBP-mRNA	-1.09	0.345	-1.76	-0.409	0.471	0.295	0.753	0.00249	0.128	lm.nb	Adaptive Immunity	XM_005588917.1:524
SIGLEC1-mRNA	2.75	0.885	1.01	4.48	6.72	2.02	22.4	0.00283	0.143	Wald	Adaptive Immunity	XM_005568446.2:2406
GNAQ-mRNA	-1.11	0.361	-1.81	-0.399	0.464	0.284	0.758	0.00317	0.158	lm.nb	Metabolism	XM_005581977.1:642
LGALS3-mRNA	-0.948	0.31	-1.56	-0.34	0.518	0.34	0.79	0.00325	0.161	lm.nb		XM_005561313.1:642
CD97-mRNA	-0.972	0.322	-1.6	-0.342	0.51	0.329	0.789	0.00359	0.175	lm.nb		XM_002801104.1:2191
LTB-mRNA	-0.87	0.296	-1.45	-0.29	0.547	0.366	0.818	0.00452	0.218	lm.nb	NF-kB	NM_001047150.1:222
CD59-mRNA	-0.941	0.328	-1.58	-0.298	0.521	0.334	0.814	0.00558	0.266	lm.nb	Complement System	XM_005578241.1:812
PTPN22-mRNA	-0.915	0.323	-1.55	-0.281	0.53	0.342	0.823	0.00619	0.292	lm.nb		XM_005542274.1:2386
MIF-mRNA	0.437	0.155	0.133	0.741	1.35	1.1	1.67	0.00643	0.3	lm.nb		NM_001283697.1:60
CD163-mRNA	1.07	0.382	0.322	1.82	2.1	1.25	3.53	0.00669	0.309	lm.nb		XM_001118361.2:1059
NR3C1-mRNA	-0.823	0.294	-1.4	-0.246	0.565	0.379	0.843	0.00676	0.309	lm.nb		XM_005558115.1:1376
HLA-DMA-mRNA	-0.873	0.318	-1.5	-0.249	0.546	0.354	0.841	0.00786	0.355	lm.nb		XM_005553355.1:281
CXCR4-mRNA	-0.808	0.295	-1.39	-0.23	0.571	0.382	0.853	0.00798	0.357	lm.nb		NM_001042645.1:610
ADA-mRNA	0.68	0.249	0.192	1.17	1.6	1.14	2.25	0.00811	0.359	lm.nb	Metabolism	XM_001109908.2:1305
ICAM2-mRNA	-0.4	0.147	-0.688	-0.112	0.758	0.621	0.925	0.00825	0.361	lm.nb	Adaptive Immunity, Extracellular matrix organization	NM_001195389.1:825
S1PR1-mRNA	-0.691	0.255	-1.19	-0.192	0.619	0.438	0.876	0.00852	0.369	lm.nb		XM_005542570.1:1899
ROCK2-mRNA	0.51	0.188	0.141	0.879	1.42	1.1	1.84	0.00866	0.372	lm.nb	VEGF Signaling	XM_005576551.1:4211
TGFBR1-mRNA	-1.06	0.392	-1.83	-0.287	0.481	0.282	0.82	0.00904	0.384	lm.nb		XM_001112590.2:281
CD48-mRNA	-0.466	0.174	-0.806	-0.126	0.724	0.572	0.917	0.00924	0.387	lm.nb		XM_005541239.1:597
TMEM173-mRNA	0.778	0.29	0.209	1.35	1.71	1.16	2.54	0.0093	0.387	lm.nb	Innate Immunity	XM_005557935.1:904
CD58-mRNA	-0.513	0.193	-0.891	-0.136	0.701	0.539	0.91	0.00972	0.397	lm.nb		XM_001112756.1:404
GP1BB-mRNA	1.46	0.549	0.386	2.54	2.76	1.31	5.81	0.00973	0.397	lm.nb		XM_015149714.1:370
LILRB2-mRNA	0.803	0.303	0.209	1.4	1.74	1.16	2.64	0.0102	0.411	lm.nb	Adaptive Immunity	XM_015441717.1:2837
CD9-mRNA	-0.662	0.251	-1.15	-0.17	0.632	0.449	0.889	0.0104	0.418	lm.nb		XM_005569889.1:719
C2-mRNA	2.51	0.963	0.625	4.4	5.7	1.54	21.1	0.0113	0.448	Wald	Complement System	XM_005553451.1:1121
PTAFR-mRNA	-1.11	0.429	-1.95	-0.264	0.465	0.26	0.833	0.0123	0.484	lm.nb	Interferon Signaling	XM_005544241.1:1072
USP9Y-mRNA	-0.568	0.221	-1	-0.134	0.675	0.5	0.911	0.0126	0.491	lm.nb		XM_005593318.1:2450
RIPK1-mRNA	0.507	0.199	0.117	0.898	1.42	1.08	1.86	0.0132	0.509	lm.nb	Apoptosis, Death Receptor Signaling, Innate Immunity, Interferon Signaling, TLR Signaling	XM_005554158.1:1545
HLA-DPB1-mRNA	-1.09	0.434	-1.94	-0.237	0.471	0.261	0.848	0.0147	0.562	lm.nb	Adaptive Immunity, Interferon Signaling	XM_005553343.1:545
ITGA4-mRNA	-0.379	0.152	-0.676	-0.0823	0.769	0.626	0.945	0.0148	0.563	lm.nb	Adaptive Immunity, Extracellular matrix organization	XM_001100929.2:2035
GZMK-mRNA	-0.918	0.369	-1.64	-0.196	0.529	0.321	0.873	0.0153	0.575	lm.nb		XM_005556895.1:484
FAS-mRNA	0.967	0.388	0.205	1.73	1.95	1.15	3.31	0.0154	0.575	lm.nb	Death Receptor Signaling	NM_001032933.1:797
S100A9-mRNA	1.31	0.529	0.272	2.35	2.48	1.21	5.09	0.016	0.592	lm.nb		XM_005541789.1:223
CLEC4A-mRNA	-1.1	0.447	-1.98	-0.226	0.466	0.254	0.855	0.0164	0.599	lm.nb		XM_001113405.2:190
MAP4K4-mRNA	-0.973	0.398	-1.75	-0.194	0.509	0.297	0.874	0.0171	0.622	lm.nb	Cellular Stress, MAPK Signaling	XM_005575143.1:2011
IFNGR2-mRNA	0.797	0.327	0.156	1.44	1.74	1.11	2.71	0.0175	0.63	lm.nb	Interferon Signaling	XM_005548806.2:830
CD47-mRNA	-0.386	0.159	-0.697	-0.0749	0.765	0.617	0.949	0.0178	0.631	lm.nb	Extracellular matrix organization	XM_005548232.2:858
ITGAM-mRNA	0.917	0.378	0.177	1.66	1.89	1.13	3.15	0.0179	0.631	lm.nb	Extracellular matrix organization, TLR Signaling	XM_005591740.1:1671
MAP2K4-mRNA	-0.601	0.248	-1.09	-0.116	0.659	0.471	0.923	0.018	0.631	lm.nb	Cellular Stress, Fc Receptor Signaling, Interleukin Signaling, MAPK Signaling, TLR Signaling	XM_001114292.2:385
JUN-mRNA	0.821	0.339	0.157	1.49	1.77	1.12	2.8	0.0181	0.631	lm.nb	Cellular Stress, Fc Receptor Signaling, MAPK Signaling, TLR Signaling	XM_005543232.1:1008
CD6-mRNA	-0.637	0.266	-1.16	-0.116	0.643	0.448	0.923	0.0194	0.671	lm.nb		XM_002799538.1:945
HLA-DQB1-mRNA	-1.41	0.597	-2.58	-0.24	0.377	0.167	0.847	0.0212	0.723	lm.nb	Adaptive Immunity, Interferon Signaling	NM_001283172.1:428
NFIL3-mRNA	-0.943	0.399	-1.73	-0.16	0.52	0.302	0.895	0.0213	0.723	lm.nb		XM_001101854.1:430
LILRB1-mRNA	0.882	0.377	0.143	1.62	1.84	1.1	3.08	0.0224	0.757	lm.nb	Adaptive Immunity	NM_001040672.1:52
IL1RN-mRNA	1.42	0.607	0.226	2.6	2.67	1.17	6.08	0.0228	0.762	lm.nb	Interleukin Signaling	XM_005575305.1:499
ATF2-mRNA	-0.291	0.125	-0.537	-0.0462	0.817	0.689	0.968	0.0229	0.762	lm.nb	TLR Signaling	XM_005573535.1:1606
SMAD2-mRNA	-0.429	0.185	-0.792	-0.0657	0.743	0.578	0.955	0.0238	0.783	lm.nb		XM_005586756.1:1085
CASP8-mRNA	-0.302	0.133	-0.563	-0.0407	0.811	0.677	0.972	0.0268	0.876	lm.nb	Apoptosis, Death Receptor Signaling, Interferon Signaling, TLR Signaling	XM_001091080.2:375
FCER1G-mRNA	0.563	0.25	0.0726	1.05	1.48	1.05	2.07	0.0278	0.902	lm.nb	Fc Receptor Signaling	XM_005541196.1:395
CD27-mRNA	-0.683	0.304	-1.28	-0.0868	0.623	0.412	0.942	0.0281	0.906	lm.nb	NF-kB	XM_001104337.2:745
IL1RAP-mRNA	-0.993	0.445	-1.86	-0.121	0.503	0.275	0.919	0.029	0.921	lm.nb	Interleukin Signaling	NM_001032960.1:1255
PTPRC-mRNA	-0.372	0.167	-0.699	-0.0454	0.773	0.616	0.969	0.029	0.921	lm.nb	Adaptive Immunity	XM_005540333.1:1225
RAF1-mRNA	-0.625	0.282	-1.18	-0.0735	0.648	0.442	0.95	0.0299	0.93	lm.nb	Adaptive Immunity, Fc Receptor Signaling, Interleukin Signaling, MAPK Signaling, VEGF Signaling	XM_005547856.1:2271
MSR1-mRNA	2.58	1.16	0.303	4.85	5.97	1.23	28.9	0.0299	0.93	Wald		XM_001097884.2:1125
TNFRSF1B-mRNA	0.593	0.267	0.0692	1.12	1.51	1.05	2.17	0.03	0.93	lm.nb	NF-kB	XM_001105753.2:840
ITGA2B-mRNA	0.827	0.378	0.0857	1.57	1.77	1.06	2.96	0.0324	0.994	lm.nb	Extracellular matrix organization, Fc Receptor Signaling, Interleukin Signaling, MAPK Signaling, VEGF Signaling	XM_001114526.2:795
LEF1-mRNA	-0.504	0.231	-0.956	-0.0519	0.705	0.516	0.965	0.0325	0.994	lm.nb	Wnt Signaling	XM_005555635.1:1612
ITGA5-mRNA	-0.855	0.393	-1.62	-0.0856	0.553	0.324	0.942	0.033	1	lm.nb	Extracellular matrix organization	XM_001110116.2:2435
CTNNB1-mRNA	-0.326	0.151	-0.623	-0.0302	0.798	0.649	0.979	0.0345	1	lm.nb	Apoptosis, Innate Immunity, VEGF Signaling, Wnt Signaling	XM_005546748.1:867
HSH2D-mRNA	0.731	0.34	0.0652	1.4	1.66	1.05	2.63	0.0351	1	lm.nb		XM_005588318.1:1049
C1QA-mRNA	2.08	0.969	0.18	3.98	4.22	1.13	15.7	0.0357	1	Wald	Complement System	XM_001101933.2:476
LY96-mRNA	1.06	0.493	0.0908	2.02	2.08	1.06	4.07	0.0358	1	lm.nb	Apoptosis, TLR Signaling	NM_001130432.1:327
C1QB-mRNA	2.18	1.02	0.181	4.17	4.52	1.13	18	0.0364	1	Wald	Complement System	XM_005544500.1:562
CD3E-mRNA	-0.438	0.206	-0.841	-0.0351	0.738	0.558	0.976	0.0369	1	lm.nb	Adaptive Immunity	NM_001283615.1:236
PECAM1-mRNA	0.506	0.241	0.034	0.977	1.42	1.02	1.97	0.0395	1	lm.nb	Extracellular matrix organization	XM_005584700.1:1356
FYN-mRNA	-0.468	0.223	-0.905	-0.0308	0.723	0.534	0.979	0.0398	1	lm.nb	Adaptive Immunity, Fc Receptor Signaling, Interleukin Signaling, MAPK Signaling, VEGF Signaling	XM_005551607.1:674
MAP4K1-mRNA	-0.511	0.245	-0.991	-0.0312	0.702	0.503	0.979	0.0408	1	lm.nb	MAPK Signaling	XM_001082963.2:300
GNAS-mRNA	-0.301	0.146	-0.587	-0.0147	0.812	0.666	0.99	0.0433	1	lm.nb	Metabolism	XM_005569452.1:2102
CREB1-mRNA	-0.535	0.26	-1.04	-0.0259	0.69	0.485	0.982	0.0435	1	lm.nb	Adaptive Immunity, Fc Receptor Signaling, TLR Signaling	XM_001107192.2:885
MKNK1-mRNA	0.606	0.303	0.0116	1.2	1.52	1.01	2.3	0.0499	1	lm.nb		XM_005543476.1:848
IRF3-mRNA	-0.256	0.13	-0.51	-0.00104	0.838	0.702	0.999	0.0533	1	lm.nb	Innate Immunity, Interferon Signaling, TLR Signaling	NM_001135797.1:290
SHC1-mRNA	0.32	0.165	-0.00331	0.643	1.25	0.998	1.56	0.0567	1	lm.nb	Adaptive Immunity, Fc Receptor Signaling, Interleukin Signaling, MAPK Signaling, VEGF Signaling	XM_005541642.1:2414
IFITM1-mRNA	0.615	0.318	-0.00756	1.24	1.53	0.995	2.36	0.0572	1	lm.nb	Adaptive Immunity, Interferon Signaling	XM_005576718.1:454
CLEC4E-mRNA	-2.21	1.14	-4.45	0.0289	0.216	0.0457	1.02	0.0574	1	Wald		XM_001118423.2:173
DEFB1-mRNA	1.34	0.696	-0.0221	2.71	2.54	0.985	6.53	0.0583	1	Wald		XM_005562538.1:180
IL13RA1-mRNA	-0.691	0.36	-1.4	0.0139	0.62	0.38	1.01	0.0591	1	lm.nb	Interleukin Signaling	XM_002806369.1:670
CEACAM1-mRNA	-2.09	1.1	-4.24	0.058	0.235	0.0531	1.04	0.061	1	Wald	Extracellular matrix organization	XM_005589369.1:1624
MAP3K5-mRNA	-0.349	0.185	-0.711	0.0128	0.785	0.611	1.01	0.0631	1	lm.nb	Cellular Stress, MAPK Signaling	XM_002803926.1:1885
IL2RG-mRNA	-0.382	0.204	-0.782	0.019	0.768	0.582	1.01	0.0664	1	lm.nb	Fc Receptor Signaling, Interleukin Signaling, MAPK Signaling, VEGF Signaling	NM_001035529.1:645
TYK2-mRNA	-0.361	0.194	-0.743	0.0197	0.778	0.598	1.01	0.0676	1	lm.nb	Interferon Signaling, Interleukin Signaling, MAPK Signaling	XM_001101130.2:2645
MR1-mRNA	1.85	1	-0.11	3.82	3.62	0.927	14.1	0.0689	1	Wald		NM_001284968.1:765
IL6R-mRNA	-0.587	0.32	-1.22	0.0405	0.666	0.431	1.03	0.0713	1	lm.nb	Interleukin Signaling, MAPK Signaling	XM_005541663.1:1684
NOTCH2-mRNA	-0.396	0.217	-0.822	0.0299	0.76	0.566	1.02	0.073	1	lm.nb		XM_001114248.2:1870
TGFBR2-mRNA	-0.534	0.293	-1.11	0.0415	0.691	0.464	1.03	0.0736	1	lm.nb		XM_005545564.1:1761
CFD-mRNA	-0.739	0.407	-1.54	0.0584	0.599	0.345	1.04	0.0739	1	lm.nb	Complement System	XM_001117186.2:846
JAK2-mRNA	0.498	0.274	-0.0398	1.04	1.41	0.973	2.05	0.0741	1	lm.nb	Fc Receptor Signaling, Interferon Signaling, Interleukin Signaling, MAPK Signaling, VEGF Signaling	XM_005581792.1:3097
ILF3-mRNA	-0.348	0.193	-0.726	0.0293	0.786	0.605	1.02	0.0753	1	lm.nb	Interleukin Signaling	XM_001102411.2:495
CD46-mRNA	-0.537	0.299	-1.12	0.0497	0.689	0.459	1.04	0.0775	1	lm.nb	Complement System	NM_001195746.1:225
TLR3-mRNA	1.87	1.05	-0.18	3.93	3.67	0.883	15.2	0.0784	1	Wald	Apoptosis, Innate Immunity, TLR Signaling	NM_001036685.1:1641
FN1-mRNA	0.979	0.56	-0.119	2.08	1.97	0.921	4.22	0.0853	1	lm.nb	Extracellular matrix organization, Fc Receptor Signaling, Interleukin Signaling, MAPK Signaling, VEGF Signaling	XM_001083548.2:2035
SOCS3-mRNA	0.881	0.512	-0.123	1.88	1.84	0.918	3.69	0.0903	1	lm.nb	Adaptive Immunity, Interferon Signaling, Interleukin Signaling	NM_001194326.1:599
CXCL11-mRNA	1.94	1.14	-0.285	4.17	3.84	0.821	18	0.0923	1	Wald		XM_005555011.1:254
MEF2A-mRNA	0.525	0.31	-0.0824	1.13	1.44	0.944	2.19	0.095	1	lm.nb	TLR Signaling	XM_005560599.1:2185
CD36-mRNA	1.18	0.696	-0.185	2.54	2.26	0.88	5.82	0.0951	1	Wald	Adaptive Immunity, Metabolism, TLR Signaling	NM_001032913.1:1240
FOS-mRNA	0.659	0.395	-0.116	1.43	1.58	0.923	2.7	0.1	1	lm.nb	Cellular Stress, Fc Receptor Signaling, TLR Signaling	NM_001098399.1:509
IDO1-mRNA	0.847	0.52	-0.173	1.87	1.8	0.887	3.65	0.108	1	lm.nb	Metabolism	NM_001077483.1:133
KCNJ2-mRNA	0.935	0.587	-0.215	2.09	1.91	0.862	4.24	0.116	1	lm.nb		XM_005584811.1:1400
IRF1-mRNA	0.426	0.273	-0.11	0.961	1.34	0.927	1.95	0.124	1	lm.nb	Interferon Signaling	XM_001104048.1:179
FKBP5-mRNA	0.367	0.237	-0.0976	0.831	1.29	0.935	1.78	0.126	1	lm.nb		XM_005553215.1:1729
CSF1R-mRNA	0.559	0.362	-0.15	1.27	1.47	0.901	2.41	0.127	1	lm.nb		XM_001107711.2:2036
HMGB2-mRNA	0.357	0.232	-0.0983	0.813	1.28	0.934	1.76	0.129	1	lm.nb	Apoptosis	XM_005556312.1:369
NCF4-mRNA	-0.682	0.444	-1.55	0.188	0.623	0.341	1.14	0.129	1	lm.nb	Adaptive Immunity, VEGF Signaling	XM_005567397.1:536
MAP3K1-mRNA	-0.259	0.169	-0.589	0.0715	0.836	0.665	1.05	0.129	1	lm.nb	Fc Receptor Signaling, Interferon Signaling, MAPK Signaling, TLR Signaling	XM_002804368.1:3465
IL10RA-mRNA	0.242	0.158	-0.0672	0.552	1.18	0.954	1.47	0.13	1	lm.nb	Interleukin Signaling	XM_001092736.2:525
IL1B-mRNA	-0.637	0.415	-1.45	0.177	0.643	0.366	1.13	0.13	1	lm.nb	Interleukin Signaling	NM_001042756.1:391
IL21-mRNA	-0.354	0.231	-0.806	0.0985	0.783	0.572	1.07	0.13	1	lm.nb	Interleukin Signaling	XM_005555864.1:148
MMP9-mRNA	-0.726	0.475	-1.66	0.204	0.605	0.317	1.15	0.131	1	lm.nb	Extracellular matrix organization	XM_001104871.2:1515
IKZF3-mRNA	-0.409	0.268	-0.934	0.116	0.753	0.523	1.08	0.132	1	lm.nb		XM_005584045.1:1828
MAPKAPK2-mRNA	-0.355	0.233	-0.811	0.101	0.782	0.57	1.07	0.132	1	lm.nb	Cellular Stress, MAPK Signaling, Metabolism, TLR Signaling, VEGF Signaling	XM_005540646.1:856
TARP-mRNA	-0.595	0.392	-1.36	0.174	0.662	0.389	1.13	0.134	1	lm.nb		XM_015133689.1:350
BAX-mRNA	0.225	0.15	-0.0693	0.519	1.17	0.953	1.43	0.139	1	lm.nb	Apoptosis	XM_005589832.1:340
CEACAM8-mRNA	-1.48	1.02	-3.48	0.513	0.357	0.0895	1.43	0.15	1	Wald	Extracellular matrix organization	XM_005589367.1:913
CXCR1-mRNA	-0.726	0.502	-1.71	0.258	0.605	0.306	1.2	0.153	1	lm.nb		NM_001040420.1:79
FPR2-mRNA	1.09	0.76	-0.397	2.58	2.13	0.759	5.99	0.155	1	lm.nb		XM_005590140.1:712
KLRK1-mRNA	-0.685	0.48	-1.63	0.256	0.622	0.324	1.19	0.159	1	lm.nb	Adaptive Immunity	NM_001283284.1:374
CD81-mRNA	-0.216	0.154	-0.518	0.0862	0.861	0.698	1.06	0.166	1	lm.nb	Adaptive Immunity	XM_005576902.1:601
DEFA1-mRNA	-1.19	0.859	-2.87	0.495	0.439	0.137	1.41	0.171	1	lm.nb		NM_001032862.1:199
CD99-mRNA	0.478	0.348	-0.203	1.16	1.39	0.869	2.23	0.174	1	lm.nb		XM_005592879.1:540
GNB1-mRNA	-0.221	0.161	-0.536	0.0943	0.858	0.69	1.07	0.174	1	lm.nb	Metabolism, Wnt Signaling	XM_005545044.1:1155
ICAM4-mRNA	-1.67	1.22	-4.06	0.726	0.314	0.0598	1.65	0.177	1	Wald	Adaptive Immunity, Extracellular matrix organization	XM_001100946.2:406
LILRA2-mRNA	0.492	0.361	-0.216	1.2	1.41	0.861	2.3	0.178	1	lm.nb	Adaptive Immunity	XM_005596068.1:724
CAMP-mRNA	-0.578	0.431	-1.42	0.267	0.67	0.373	1.2	0.185	1	lm.nb		NM_001033509.1:87
CTSS-mRNA	-0.363	0.272	-0.897	0.171	0.777	0.537	1.13	0.187	1	lm.nb	Adaptive Immunity, Extracellular matrix organization, TLR Signaling	XM_005541969.1:751
STAT5A-mRNA	0.291	0.22	-0.139	0.722	1.22	0.908	1.65	0.19	1	lm.nb	Interleukin Signaling	XM_001109557.2:2414
CD7-mRNA	-0.533	0.403	-1.32	0.256	0.691	0.4	1.19	0.19	1	lm.nb		XM_001113810.2:180
RIPK2-mRNA	0.53	0.401	-0.256	1.31	1.44	0.838	2.49	0.191	1	lm.nb	Adaptive Immunity, Interleukin Signaling, TLR Signaling	XM_005563661.1:895
NOD2-mRNA	0.334	0.254	-0.165	0.832	1.26	0.892	1.78	0.194	1	lm.nb	Interleukin Signaling, TLR Signaling	XM_005591903.1:1212
IGF2R-mRNA	-0.436	0.333	-1.09	0.215	0.739	0.47	1.16	0.194	1	lm.nb		XM_002803958.1:245
ITGAL-mRNA	0.235	0.18	-0.117	0.588	1.18	0.922	1.5	0.195	1	lm.nb	Adaptive Immunity, Extracellular matrix organization	XM_001100800.2:1305
MYD88-mRNA	0.376	0.288	-0.188	0.941	1.3	0.878	1.92	0.196	1	lm.nb	Innate Immunity, Interferon Signaling, Interleukin Signaling, TLR Signaling	NM_001130681.1:602
ANP32B-mRNA	-0.167	0.129	-0.419	0.0848	0.891	0.748	1.06	0.198	1	lm.nb		XM_005581222.1:1225
IL2RB-mRNA	-0.529	0.415	-1.34	0.284	0.693	0.395	1.22	0.207	1	lm.nb	Fc Receptor Signaling, Interleukin Signaling, MAPK Signaling, VEGF Signaling	XM_001085792.2:202
CD247-mRNA	-0.549	0.436	-1.4	0.307	0.684	0.378	1.24	0.213	1	lm.nb	Adaptive Immunity	NM_001077423.1:191
TAPBP-mRNA	0.223	0.179	-0.129	0.574	1.17	0.914	1.49	0.219	1	lm.nb	Adaptive Immunity	XM_005553311.1:1042
LILRA5-mRNA	0.437	0.354	-0.257	1.13	1.35	0.837	2.19	0.221	1	lm.nb	Adaptive Immunity	XM_005590290.1:1094
CD86-mRNA	0.302	0.245	-0.178	0.781	1.23	0.884	1.72	0.222	1	lm.nb	Adaptive Immunity, Fc Receptor Signaling	NM_001042644.1:210
CXCR2-mRNA	-0.569	0.464	-1.48	0.339	0.674	0.359	1.26	0.224	1	lm.nb		XM_001088762.2:760
CD3G-mRNA	-0.269	0.219	-0.7	0.161	0.83	0.616	1.12	0.224	1	lm.nb	Adaptive Immunity	NM_001283910.1:263
SIRPA-mRNA	-0.528	0.433	-1.38	0.32	0.693	0.385	1.25	0.227	1	lm.nb		XM_015457667.1:1451
CYSLTR1-mRNA	-0.256	0.212	-0.673	0.16	0.837	0.627	1.12	0.231	1	lm.nb		XM_005594006.1:885
LTF-mRNA	-1.06	0.874	-2.77	0.657	0.481	0.147	1.58	0.232	1	lm.nb		XM_005546908.1:1534
CR2-mRNA	-1.78	1.49	-4.71	1.14	0.291	0.0383	2.21	0.237	1	Wald		XM_002801946.1:2862
C1QBP-mRNA	-0.308	0.259	-0.816	0.201	0.808	0.568	1.15	0.24	1	lm.nb	Complement System	XM_001100940.2:544
KIT-mRNA	-1.59	1.35	-4.24	1.06	0.332	0.0528	2.08	0.244	1	Wald	Adaptive Immunity, Fc Receptor Signaling, Interleukin Signaling, MAPK Signaling, VEGF Signaling	XM_005555273.1:1317
TLR2-mRNA	0.523	0.447	-0.353	1.4	1.44	0.783	2.64	0.246	1	lm.nb	TLR Signaling	NM_001130425.1:40
IRAK3-mRNA	-0.4	0.349	-1.08	0.284	0.758	0.472	1.22	0.256	1	lm.nb	Interleukin Signaling, TLR Signaling	XM_001117080.2:1610
F13A1-mRNA	0.526	0.464	-0.383	1.44	1.44	0.767	2.7	0.261	1	lm.nb		XM_001096669.1:740
TIGIT-mRNA	-0.506	0.449	-1.39	0.375	0.704	0.382	1.3	0.264	1	lm.nb		XM_005548101.1:411
RHOA-mRNA	-0.165	0.148	-0.454	0.124	0.892	0.73	1.09	0.268	1	lm.nb	VEGF Signaling, Wnt Signaling	XM_001094831.2:315
TBK1-mRNA	0.262	0.236	-0.2	0.724	1.2	0.871	1.65	0.27	1	lm.nb	Innate Immunity, Interferon Signaling, TLR Signaling	XM_001116924.2:1385
BLK-mRNA	-1.44	1.3	-3.98	1.1	0.368	0.0634	2.14	0.27	1	Wald	Adaptive Immunity	XM_005562580.1:711
IL17RA-mRNA	-0.336	0.303	-0.929	0.257	0.792	0.525	1.2	0.271	1	lm.nb	Interleukin Signaling	XM_005568062.1:842
HLA-DOB-mRNA	-1.79	1.63	-4.98	1.4	0.289	0.0317	2.63	0.275	1	Wald	Adaptive Immunity	XM_005553370.1:723
NFKBIA-mRNA	-0.331	0.31	-0.939	0.278	0.795	0.522	1.21	0.291	1	lm.nb	Adaptive Immunity, Fc Receptor Signaling, Innate Immunity, Interferon Signaling, NF-kB, TLR Signaling	NM_001284932.1:606
BCL6-mRNA	-0.401	0.383	-1.15	0.35	0.757	0.45	1.27	0.299	1	lm.nb		XM_005545439.1:791
PTGER4-mRNA	-0.236	0.226	-0.679	0.208	0.849	0.625	1.16	0.302	1	lm.nb		XM_005556783.1:2355
CD38-mRNA	0.278	0.268	-0.246	0.803	1.21	0.843	1.74	0.303	1	lm.nb		XM_005554514.1:1197
CD69-mRNA	-1.7	1.65	-4.94	1.54	0.308	0.0326	2.9	0.307	1	Wald		XM_005570089.2:434
IL10RB-mRNA	0.222	0.217	-0.202	0.647	1.17	0.869	1.57	0.309	1	lm.nb	Interleukin Signaling	XM_005548811.1:270
CFL1-mRNA	0.14	0.137	-0.129	0.409	1.1	0.915	1.33	0.31	1	lm.nb		XM_005577224.2:1183
CD164-mRNA	0.241	0.24	-0.23	0.711	1.18	0.853	1.64	0.32	1	lm.nb		XM_005551554.1:345
CR1-mRNA	-1.48	1.47	-4.36	1.41	0.359	0.0486	2.66	0.32	1	Wald	Complement System	XM_002801945.1:2925
SYK-mRNA	-0.271	0.27	-0.8	0.259	0.829	0.574	1.2	0.32	1	lm.nb	Adaptive Immunity, Fc Receptor Signaling, Interleukin Signaling	XM_005582224.1:1575
PTPN6-mRNA	-0.249	0.253	-0.746	0.247	0.841	0.596	1.19	0.329	1	lm.nb	Adaptive Immunity, Interferon Signaling, Interleukin Signaling	XM_005569995.1:662
CCND3-mRNA	0.174	0.177	-0.173	0.521	1.13	0.887	1.43	0.33	1	lm.nb	Cell Cycle, MAPK Signaling	XM_005553014.1:1367
KLRD1-mRNA	-0.411	0.42	-1.23	0.412	0.752	0.425	1.33	0.332	1	lm.nb	Adaptive Immunity	NM_001032828.1:365
SELPLG-mRNA	-0.278	0.287	-0.841	0.285	0.825	0.558	1.22	0.337	1	lm.nb		XM_005572152.1:1151
ITLN1-mRNA	-0.992	1.03	-3.02	1.03	0.503	0.123	2.05	0.341	1	Wald		XM_005541233.1:716
TWIST2-mRNA	0.966	1.01	-1.02	2.95	1.95	0.494	7.73	0.343	1	Wald		XM_005574801.1:123
GPI-mRNA	-0.135	0.142	-0.414	0.143	0.91	0.751	1.1	0.344	1	lm.nb	Metabolism	XM_005588784.2:776
TGFBI-mRNA	0.391	0.411	-0.414	1.2	1.31	0.751	2.29	0.344	1	lm.nb		XM_005557841.1:1261
TLR8-mRNA	-0.305	0.322	-0.937	0.327	0.809	0.522	1.25	0.347	1	lm.nb	TLR Signaling	NM_001130427.1:120
PDCD1LG2-mRNA	1.14	1.21	-1.23	3.5	2.2	0.428	11.3	0.349	1	Wald	Adaptive Immunity	NM_001083599.1:760
CCL3-mRNA	-0.588	0.628	-1.82	0.644	0.665	0.283	1.56	0.353	1	lm.nb		NM_001034200.1:124
KLRC3-mRNA	-0.67	0.737	-2.11	0.774	0.629	0.231	1.71	0.367	1	lm.nb		XM_005595216.1:692
CXCL12-mRNA	0.896	0.989	-1.04	2.83	1.86	0.486	7.13	0.368	1	Wald		NM_001032934.1:90
TNFRSF17-mRNA	1.05	1.17	-1.25	3.36	2.08	0.421	10.2	0.373	1	Wald	NF-kB	XM_001106826.2:204
LILRA1-mRNA	1.17	1.31	-1.41	3.74	2.25	0.377	13.4	0.377	1	Wald	Adaptive Immunity	NM_001040670.1:2367
PTPN2-mRNA	0.169	0.193	-0.209	0.548	1.12	0.865	1.46	0.384	1	lm.nb	Interferon Signaling	XM_005587248.1:320
IFI35-mRNA	1.44	1.66	-1.82	4.69	2.71	0.284	25.8	0.39	1	Wald	Interferon Signaling	XM_001112861.2:789
THBS1-mRNA	-0.341	0.403	-1.13	0.449	0.79	0.457	1.37	0.401	1	lm.nb	Extracellular matrix organization	XM_001093770.2:2670
IRF4-mRNA	-0.277	0.33	-0.923	0.369	0.825	0.527	1.29	0.404	1	lm.nb	Interferon Signaling	XM_005554181.1:1367
GZMB-mRNA	0.369	0.441	-0.496	1.23	1.29	0.709	2.35	0.406	1	lm.nb	Apoptosis	XM_005560998.1:576
ICOSLG-mRNA	-0.949	1.15	-3.19	1.3	0.518	0.109	2.46	0.411	1	Wald	Adaptive Immunity	XM_002803112.1:150
TLR1-mRNA	0.33	0.4	-0.455	1.11	1.26	0.73	2.17	0.413	1	lm.nb	TLR Signaling	NM_001130424.1:487
FCGRT-mRNA	-1.28	1.61	-4.43	1.88	0.413	0.0464	3.67	0.431	1	Wald		XM_001115276.2:694
CD19-mRNA	-1.13	1.43	-3.93	1.67	0.457	0.0658	3.18	0.432	1	Wald	Adaptive Immunity, Fc Receptor Signaling	XM_001103043.2:655
TBX21-mRNA	-0.205	0.262	-0.718	0.308	0.868	0.608	1.24	0.436	1	lm.nb		XM_005583510.1:744
HAVCR2-mRNA	0.767	0.983	-1.16	2.69	1.7	0.448	6.47	0.438	1	Wald	Interleukin Signaling	XM_005558381.1:529
TNFRSF13C-mRNA	-1.55	2	-5.48	2.37	0.341	0.0225	5.17	0.441	1	Wald	NF-kB	XM_001101623.2:356
APP-mRNA	0.221	0.292	-0.35	0.793	1.17	0.784	1.73	0.451	1	lm.nb	Extracellular matrix organization, Innate Immunity, Interferon Signaling, TLR Signaling	XM_002803170.1:1684
CD40-mRNA	-1.38	1.83	-4.96	2.2	0.384	0.0321	4.58	0.452	1	Wald	Adaptive Immunity, NF-kB	XM_001104255.1:180
CD83-mRNA	-1.27	1.68	-4.55	2.02	0.415	0.0426	4.04	0.452	1	Wald		XM_005553991.1:694
IL18RAP-mRNA	0.622	0.83	-1	2.25	1.54	0.498	4.75	0.456	1	Wald	Interleukin Signaling	XM_005575166.1:1147
DOCK9-mRNA	-1.24	1.67	-4.51	2.02	0.422	0.0438	4.07	0.458	1	Wald		XM_005586152.1:1971
CD96-mRNA	-0.969	1.3	-3.52	1.58	0.511	0.0875	2.98	0.459	1	Wald	Adaptive Immunity	XM_005548190.1:437
MAPK14-mRNA	-0.299	0.406	-1.1	0.497	0.813	0.468	1.41	0.464	1	lm.nb	Cellular Stress, MAPK Signaling, TLR Signaling, VEGF Signaling	XM_001112423.2:595
IL1RL1-mRNA	-0.98	1.34	-3.6	1.64	0.507	0.0826	3.11	0.466	1	Wald	Interleukin Signaling	XM_005575158.1:1026
MME-mRNA	-0.615	0.843	-2.27	1.04	0.653	0.208	2.05	0.469	1	Wald		XM_001105564.1:1261
IDO2-mRNA	-0.665	0.914	-2.46	1.13	0.631	0.182	2.18	0.469	1	Wald	Metabolism	XM_001095833.2:363
CXCL9-mRNA	0.953	1.32	-1.63	3.53	1.94	0.324	11.6	0.472	1	Wald		NM_001032936.1:60
PRKCD-mRNA	-0.193	0.269	-0.72	0.334	0.875	0.607	1.26	0.476	1	lm.nb	Apoptosis, Interferon Signaling, VEGF Signaling	XM_001083320.1:1715
CMKLR1-mRNA	1.17	1.64	-2.03	4.38	2.25	0.244	20.8	0.476	1	Wald		XM_005572139.1:3939
PRDM1-mRNA	-0.199	0.28	-0.747	0.349	0.871	0.596	1.27	0.479	1	lm.nb		XM_001087708.2:775
CCL5-mRNA	-0.369	0.519	-1.39	0.647	0.774	0.383	1.57	0.479	1	lm.nb		NM_001032850.1:170
CD53-mRNA	-0.177	0.249	-0.666	0.311	0.884	0.63	1.24	0.479	1	lm.nb		XM_005542401.1:734
HLA-DMB-mRNA	-1.02	1.45	-3.86	1.82	0.494	0.0689	3.54	0.485	1	Wald	Adaptive Immunity	XM_002803688.1:1486
IRF8-mRNA	-0.183	0.262	-0.695	0.33	0.881	0.618	1.26	0.487	1	lm.nb	Interferon Signaling	XM_005592710.1:1266
LILRA3-mRNA	0.354	0.506	-0.638	1.35	1.28	0.642	2.54	0.487	1	lm.nb	Adaptive Immunity	NM_001040675.1:230
NCR1-mRNA	-0.617	0.896	-2.37	1.14	0.652	0.193	2.2	0.494	1	Wald	Adaptive Immunity	XM_005590349.1:1188
ITGB1-mRNA	-0.114	0.166	-0.438	0.211	0.924	0.738	1.16	0.494	1	lm.nb	Adaptive Immunity, Extracellular matrix organization	XM_002805609.1:1430
LCK-mRNA	-0.152	0.222	-0.587	0.283	0.9	0.666	1.22	0.496	1	lm.nb	Adaptive Immunity, Fc Receptor Signaling, Interleukin Signaling	XM_002802327.1:263
CD8B-mRNA	-0.394	0.577	-1.52	0.737	0.761	0.348	1.67	0.498	1	lm.nb	Adaptive Immunity	XM_005575360.1:388
SPP1-mRNA	-0.464	0.681	-1.8	0.87	0.725	0.287	1.83	0.498	1	Wald	Extracellular matrix organization	XM_001093307.2:100
PTGER2-mRNA	0.809	1.19	-1.52	3.14	1.75	0.348	8.82	0.499	1	Wald		XM_005561261.1:1979
CD1A-mRNA	-0.785	1.16	-3.06	1.49	0.58	0.12	2.81	0.502	1	Wald		XM_005595551.1:2397
BID-mRNA	0.133	0.198	-0.254	0.52	1.1	0.838	1.43	0.503	1	lm.nb	Apoptosis	XM_002798280.1:1164
LTBR-mRNA	0.861	1.28	-1.66	3.38	1.82	0.318	10.4	0.505	1	Wald	NF-kB	XM_005569894.1:729
PRF1-mRNA	0.328	0.49	-0.632	1.29	1.26	0.645	2.44	0.505	1	lm.nb		XM_005565623.1:1621
TLR6-mRNA	0.294	0.442	-0.573	1.16	1.23	0.672	2.24	0.509	1	lm.nb	TLR Signaling	NM_001130430.1:123
CEACAM3-mRNA	0.614	0.929	-1.21	2.44	1.53	0.433	5.41	0.511	1	Wald		XM_015442082.1:1254
CD22-mRNA	-1.05	1.59	-4.17	2.07	0.483	0.0554	4.2	0.512	1	Wald	Adaptive Immunity	XM_001111493.1:2450
KIR3DL3-mRNA	0.805	1.24	-1.63	3.24	1.75	0.324	9.43	0.519	1	Wald		XM_005590338.1:878
LITAF-mRNA	0.284	0.445	-0.589	1.16	1.22	0.665	2.23	0.526	1	lm.nb		XM_005591267.1:620
IRGC-mRNA	0.836	1.37	-1.85	3.52	1.78	0.277	11.5	0.544	1	Wald		XM_005589461.2:1059
CCR3-mRNA	-0.918	1.51	-3.88	2.04	0.529	0.0679	4.12	0.546	1	Wald		NM_001047140.1:543
TLR7-mRNA	0.738	1.22	-1.66	3.13	1.67	0.317	8.78	0.548	1	Wald	TLR Signaling	NM_001130426.1:55
CCL22-mRNA	0.586	0.977	-1.33	2.5	1.5	0.398	5.66	0.55	1	Wald		XM_005592030.1:806
IL1R1-mRNA	-0.703	1.17	-3	1.59	0.614	0.125	3.02	0.551	1	Wald	Interleukin Signaling	XM_005575155.1:1899
AHR-mRNA	-1.23	2.07	-5.28	2.82	0.426	0.0257	7.06	0.554	1	Wald		XM_005550046.1:1361
KLRC2-mRNA	-0.686	1.16	-2.96	1.59	0.622	0.128	3.02	0.557	1	Wald		XM_005596017.1:1024
CDKN1A-mRNA	0.183	0.312	-0.428	0.795	1.14	0.743	1.74	0.559	1	lm.nb	Adaptive Immunity, Cell Cycle, Cellular Stress, Fc Receptor Signaling	XM_005553160.1:259
CSF1-mRNA	0.775	1.35	-1.87	3.42	1.71	0.273	10.7	0.568	1	Wald		XM_001090841.2:374
FCGR1A-mRNA	1.14	1.99	-2.76	5.04	2.2	0.147	32.8	0.57	1	Wald	Adaptive Immunity, Interferon Signaling	NM_001284040.1:867
GZMA-mRNA	0.55	0.963	-1.34	2.44	1.46	0.396	5.42	0.57	1	lm.nb		XM_001097639.2:645
PML-mRNA	1.32	2.33	-3.24	5.88	2.5	0.106	58.8	0.572	1	Wald	Interferon Signaling	NM_001042434.1:441
SOCS1-mRNA	0.683	1.21	-1.69	3.05	1.61	0.311	8.3	0.574	1	Wald	Adaptive Immunity, Interferon Signaling, TLR Signaling	XM_005591262.1:760
SRC-mRNA	0.774	1.38	-1.94	3.49	1.71	0.261	11.2	0.578	1	Wald	Adaptive Immunity, Fc Receptor Signaling, Interleukin Signaling, MAPK Signaling, VEGF Signaling	XM_005568964.1:1080
CD3D-mRNA	-0.12	0.225	-0.562	0.321	0.92	0.677	1.25	0.595	1	lm.nb	Adaptive Immunity	NM_001287688.1:129
CIITA-mRNA	-0.945	1.77	-4.41	2.52	0.519	0.0469	5.74	0.595	1	Wald	Interferon Signaling	XM_001103518.2:558
NFKB1-mRNA	-0.126	0.237	-0.59	0.338	0.916	0.664	1.26	0.596	1	lm.nb	Adaptive Immunity, Cellular Stress, Fc Receptor Signaling, Innate Immunity, Interferon Signaling, Interleukin Signaling, NF-kB, TLR Signaling	XM_005555555.1:1074
CCL2-mRNA	0.514	0.966	-1.38	2.41	1.43	0.384	5.31	0.597	1	Wald		NM_001032821.1:187
IFNG-mRNA	0.587	1.11	-1.59	2.76	1.5	0.333	6.78	0.598	1	Wald	Interferon Signaling	NM_001287657.1:358
CLEC7A-mRNA	0.911	1.74	-2.49	4.31	1.88	0.178	19.9	0.601	1	Wald		NM_001032943.1:89
IL6ST-mRNA	-0.0863	0.165	-0.41	0.237	0.942	0.753	1.18	0.603	1	lm.nb	Interleukin Signaling, MAPK Signaling	XM_005556924.1:2096
CD79B-mRNA	-1.19	2.29	-5.69	3.3	0.437	0.0194	9.87	0.604	1	Wald	Adaptive Immunity	XM_005584687.1:260
EWSR1-mRNA	-0.0916	0.178	-0.441	0.258	0.938	0.736	1.2	0.609	1	lm.nb		XM_005567685.1:945
DUSP4-mRNA	-0.679	1.32	-3.27	1.91	0.625	0.104	3.77	0.61	1	Wald	Fc Receptor Signaling, Interleukin Signaling, MAPK Signaling, TLR Signaling, VEGF Signaling	XM_005562972.1:1898
CCL7-mRNA	0.714	1.4	-2.03	3.45	1.64	0.245	11	0.612	1	Wald		XM_001113381.2:78
HLA-DPA1-mRNA	-0.136	0.269	-0.663	0.391	0.91	0.632	1.31	0.615	1	lm.nb	Adaptive Immunity, Interferon Signaling	NM_001048247.1:214
HLA-B-mRNA	0.163	0.323	-0.471	0.797	1.12	0.722	1.74	0.616	1	lm.nb	Adaptive Immunity, Interferon Signaling	NM_001114964.1:228
TLR4-mRNA	-0.226	0.452	-1.11	0.66	0.855	0.462	1.58	0.619	1	lm.nb	Apoptosis, TLR Signaling	NM_001037092.1:2100
PLAUR-mRNA	-0.5	1	-2.46	1.46	0.707	0.181	2.76	0.62	1	Wald		XM_001106634.2:532
C14orf166-mRNA	0.054	0.108	-0.159	0.267	1.04	0.896	1.2	0.62	1	lm.nb		XM_005561255.1:269
IL15-mRNA	1.17	2.35	-3.44	5.78	2.25	0.0922	54.8	0.621	1	Wald	Interleukin Signaling	NM_001044731.1:113
TAL1-mRNA	-0.696	1.41	-3.45	2.06	0.617	0.0914	4.17	0.622	1	Wald		XM_005543455.1:3194
MEF2C-mRNA	-0.857	1.73	-4.25	2.54	0.552	0.0525	5.81	0.622	1	Wald	TLR Signaling	XM_001086519.1:1210
FCGR2A-mRNA	-0.211	0.43	-1.06	0.632	0.864	0.481	1.55	0.625	1	lm.nb		XM_001118066.2:766
CASP3-mRNA	-0.115	0.236	-0.577	0.348	0.923	0.67	1.27	0.628	1	lm.nb	Apoptosis, Extracellular matrix organization	NM_001284835.1:670
IL23A-mRNA	-0.815	1.71	-4.17	2.54	0.568	0.0557	5.8	0.635	1	Wald	Interleukin Signaling	NM_001194669.1:400
MCL1-mRNA	0.137	0.288	-0.428	0.702	1.1	0.743	1.63	0.635	1	lm.nb		NM_001266501.2:955
BATF-mRNA	0.939	1.99	-2.96	4.84	1.92	0.129	28.6	0.639	1	Wald		XM_005561820.1:826
KLRG1-mRNA	-0.69	1.47	-3.57	2.19	0.62	0.0843	4.56	0.64	1	Wald	Adaptive Immunity	XM_005570060.1:673
PDCD1-mRNA	0.552	1.18	-1.76	2.86	1.47	0.296	7.26	0.641	1	Wald	Adaptive Immunity	NM_001114358.1:201
CTLA4-mRNA	-0.529	1.14	-2.76	1.71	0.693	0.147	3.26	0.644	1	Wald	Adaptive Immunity	NM_001044739.1:364
CCRL2-mRNA	0.765	1.66	-2.49	4.02	1.7	0.178	16.2	0.646	1	Wald		XM_001103165.2:488
CCR5-mRNA	0.797	1.76	-2.65	4.24	1.74	0.16	18.9	0.652	1	Wald		XM_005546902.1:1188
HIF1A-mRNA	-0.108	0.242	-0.581	0.366	0.928	0.668	1.29	0.657	1	lm.nb	Cellular Stress	XM_005561440.1:2618
PLAU-mRNA	0.454	1.04	-1.58	2.48	1.37	0.336	5.59	0.663	1	Wald		XM_005565444.1:1078
CD5-mRNA	-0.69	1.57	-3.78	2.4	0.62	0.073	5.26	0.663	1	Wald		XM_005578865.1:1771
TCF4-mRNA	-0.743	1.7	-4.08	2.59	0.597	0.0593	6.02	0.664	1	Wald		XM_005586613.1:2123
SIGIRR-mRNA	-0.858	1.96	-4.71	2.99	0.552	0.0383	7.96	0.664	1	Wald	TLR Signaling	XM_005576724.1:1856
CD160-mRNA	0.619	1.45	-2.22	3.46	1.54	0.214	11	0.671	1	Wald	Adaptive Immunity	XM_005542122.1:545
LAG3-mRNA	0.451	1.06	-1.62	2.53	1.37	0.324	5.76	0.671	1	Wald		XM_005569954.1:1283
MRC1-mRNA	0.594	1.4	-2.15	3.34	1.51	0.225	10.1	0.673	1	Wald	Adaptive Immunity	XM_005564743.1:1361
TAP2-mRNA	0.675	1.6	-2.46	3.81	1.6	0.182	14	0.674	1	Wald	Adaptive Immunity	XM_002803985.1:555
MAX-mRNA	-0.0691	0.164	-0.391	0.253	0.953	0.763	1.19	0.675	1	lm.nb	Cell Cycle	NM_001285216.1:181
TGFB1-mRNA	-0.0671	0.162	-0.385	0.25	0.955	0.766	1.19	0.68	1	lm.nb	Extracellular matrix organization	XM_005589339.1:1170
MAF-mRNA	-0.852	2.07	-4.9	3.2	0.554	0.0335	9.18	0.682	1	Wald		XM_005592863.1:782
ALOX5-mRNA	0.534	1.31	-2.03	3.1	1.45	0.244	8.59	0.685	1	Wald	Metabolism	XM_005565109.1:700
ICAM3-mRNA	-0.657	1.61	-3.82	2.51	0.634	0.0707	5.69	0.686	1	Wald	Adaptive Immunity, Extracellular matrix organization	NM_001195749.1:233
LCP2-mRNA	-0.0922	0.227	-0.538	0.354	0.938	0.689	1.28	0.687	1	lm.nb	Adaptive Immunity, Fc Receptor Signaling	XM_005558492.1:895
STAT3-mRNA	-0.0964	0.239	-0.564	0.371	0.935	0.676	1.29	0.688	1	lm.nb	Cellular Stress, Interleukin Signaling	XM_005584241.1:1000
BLNK-mRNA	-0.815	2.03	-4.79	3.16	0.568	0.0362	8.92	0.689	1	Wald	Adaptive Immunity, Interleukin Signaling	XM_001100700.2:975
FXYD2-mRNA	0.608	1.54	-2.41	3.62	1.52	0.189	12.3	0.694	1	Wald		XM_005579768.1:626
CHUK-mRNA	-0.0768	0.194	-0.458	0.304	0.948	0.728	1.23	0.694	1	lm.nb	Adaptive Immunity, Death Receptor Signaling, Fc Receptor Signaling, Innate Immunity, Interferon Signaling, Interleukin Signaling, NF-kB, TLR Signaling	XM_005566180.1:1561
LAIR1-mRNA	-0.146	0.373	-0.878	0.586	0.904	0.544	1.5	0.697	1	lm.nb	Adaptive Immunity	XM_005590317.1:341
MBP-mRNA	-0.535	1.38	-3.24	2.17	0.69	0.106	4.5	0.7	1	Wald		XM_001098960.2:707
ITGAX-mRNA	0.548	1.44	-2.28	3.37	1.46	0.206	10.4	0.705	1	Wald	Extracellular matrix organization	XM_005591741.1:2025
PPP1R12B-mRNA	-0.604	1.6	-3.74	2.53	0.658	0.0751	5.77	0.707	1	Wald	Cell Cycle	XM_001106168.2:540
IL7-mRNA	-0.621	1.64	-3.84	2.6	0.65	0.0696	6.08	0.707	1	Wald	Interleukin Signaling	XM_005563593.1:654
PTGS1-mRNA	0.568	1.51	-2.39	3.52	1.48	0.191	11.5	0.707	1	Wald	Metabolism	XM_005580874.1:1122
TNFSF8-mRNA	-0.0999	0.265	-0.62	0.42	0.933	0.651	1.34	0.708	1	lm.nb		XM_005580959.1:769
IL27-mRNA	0.527	1.43	-2.27	3.33	1.44	0.207	10	0.713	1	Wald	Interleukin Signaling	XM_001097165.2:172
NOTCH1-mRNA	-0.678	1.86	-4.32	2.96	0.625	0.0501	7.8	0.716	1	Wald		XM_001116824.1:174
CD207-mRNA	0.498	1.37	-2.18	3.18	1.41	0.221	9.04	0.717	1	Wald	Adaptive Immunity	XM_005575643.2:659
HFE-mRNA	0.503	1.39	-2.21	3.22	1.42	0.216	9.31	0.718	1	Wald		XM_005553872.1:400
IL29-mRNA	-0.702	1.94	-4.51	3.1	0.615	0.044	8.6	0.719	1	Wald	Interleukin Signaling	XM_001085768.2:255
TNFSF13-mRNA	0.672	1.87	-2.98	4.33	1.59	0.126	20.1	0.72	1	Wald	NF-kB	XM_005582760.2:625
RAC1-mRNA	0.0597	0.166	-0.266	0.386	1.04	0.831	1.31	0.721	1	lm.nb	Adaptive Immunity, Fc Receptor Signaling, MAPK Signaling, VEGF Signaling, Wnt Signaling	NM_001283802.1:1072
RPS6KA5-mRNA	-0.738	2.08	-4.81	3.33	0.6	0.0357	10.1	0.723	1	Wald	TLR Signaling	XM_001088246.2:1243
ABL1-mRNA	0.563	1.58	-2.54	3.67	1.48	0.172	12.7	0.724	1	Wald		XM_005580623.1:1470
CD244-mRNA	-0.464	1.31	-3.03	2.1	0.725	0.122	4.3	0.725	1	Wald		XM_001117630.2:205
PLCB1-mRNA	-0.48	1.36	-3.14	2.18	0.717	0.113	4.54	0.725	1	Wald	Metabolism, Wnt Signaling	XM_001116017.1:715
VCAM1-mRNA	0.406	1.17	-1.88	2.7	1.32	0.271	6.48	0.73	1	Wald	Adaptive Immunity, Extracellular matrix organization, Interferon Signaling	XM_005542580.1:955
NFATC2-mRNA	-0.72	2.08	-4.8	3.36	0.607	0.0358	10.3	0.731	1	Wald	Fc Receptor Signaling	XM_005569356.1:2090
FASLG-mRNA	0.589	1.71	-2.76	3.94	1.5	0.148	15.3	0.731	1	Wald	Death Receptor Signaling, NF-kB	NM_001032838.1:495
LTB4R-mRNA	-0.389	1.14	-2.63	1.85	0.764	0.162	3.6	0.735	1	Wald		XM_001114016.2:262
TRAF5-mRNA	-0.701	2.07	-4.76	3.36	0.615	0.0369	10.3	0.736	1	Wald		XM_005540752.1:1091
PAX5-mRNA	-0.555	1.67	-3.83	2.72	0.681	0.0702	6.6	0.741	1	Wald		XM_005581286.1:699
XCR1-mRNA	0.515	1.57	-2.56	3.59	1.43	0.17	12	0.744	1	Wald		XM_001114260.1:745
MAPK8-mRNA	-0.578	1.76	-4.03	2.88	0.67	0.0611	7.35	0.744	1	Wald	Apoptosis, Cellular Stress, Fc Receptor Signaling, MAPK Signaling, TLR Signaling	XM_005565179.1:2612
GRB2-mRNA	-0.0483	0.148	-0.339	0.242	0.967	0.791	1.18	0.745	1	lm.nb	Adaptive Immunity, Fc Receptor Signaling, Interleukin Signaling, MAPK Signaling, VEGF Signaling	XM_001095326.2:585
MAP4K2-mRNA	-0.516	1.58	-3.62	2.59	0.699	0.0815	6.01	0.746	1	Wald	MAPK Signaling	XM_005595670.1:976
FCGR2B-mRNA	-0.113	0.346	-0.791	0.566	0.925	0.578	1.48	0.746	1	lm.nb	Adaptive Immunity	XM_005541161.1:887
KLRF2-mRNA	-0.514	1.59	-3.63	2.6	0.7	0.0808	6.07	0.747	1	Wald		XM_005570092.1:616
CFH-mRNA	-0.529	1.65	-3.77	2.71	0.693	0.0734	6.54	0.75	1	Wald	Complement System	XM_001111875.2:484
PLA2G6-mRNA	0.443	1.39	-2.27	3.16	1.36	0.207	8.93	0.75	1	Wald	Metabolism	XM_002798388.1:2066
GZMM-mRNA	-0.497	1.56	-3.55	2.56	0.709	0.0854	5.88	0.751	1	Wald	Complement System	XM_005595770.1:157
PDGFB-mRNA	0.477	1.5	-2.46	3.41	1.39	0.182	10.6	0.751	1	Wald	Adaptive Immunity, Extracellular matrix organization, Fc Receptor Signaling, Interleukin Signaling, MAPK Signaling, VEGF Signaling	XM_005567244.1:2051
CEBPB-mRNA	0.113	0.358	-0.588	0.814	1.08	0.665	1.76	0.752	1	lm.nb	Cellular Stress	XM_005569338.1:1730
TRADD-mRNA	0.649	2.05	-3.37	4.67	1.57	0.0968	25.4	0.753	1	Wald	Apoptosis, Death Receptor Signaling	XM_005592202.1:494
CD24-mRNA	0.384	1.22	-2.01	2.77	1.3	0.249	6.83	0.754	1	Wald		XM_005552236.1:484
GNLY-mRNA	-0.144	0.459	-1.04	0.756	0.905	0.485	1.69	0.755	1	lm.nb		XM_005575397.1:801
ICAM1-mRNA	0.663	2.13	-3.51	4.84	1.58	0.0876	28.6	0.757	1	Wald	Adaptive Immunity, Extracellular matrix organization, Interferon Signaling	NM_001047135.1:1170
IL18R1-mRNA	-0.435	1.41	-3.19	2.32	0.74	0.11	4.99	0.758	1	Wald	Interleukin Signaling	XM_002799354.1:1245
SLC2A1-mRNA	-0.486	1.57	-3.57	2.59	0.714	0.0844	6.04	0.758	1	Wald	Metabolism	XM_005543699.1:2110
IL33-mRNA	-0.459	1.49	-3.39	2.47	0.728	0.0956	5.54	0.76	1	Wald	Interleukin Signaling	XM_005581767.2:102
MS4A2-mRNA	0.37	1.21	-2.01	2.75	1.29	0.249	6.71	0.761	1	Wald	Fc Receptor Signaling	XM_005577736.1:657
CCL1-mRNA	0.361	1.18	-1.96	2.68	1.28	0.257	6.41	0.761	1	Wald		NM_001032849.1:166
ZEB1-mRNA	-0.723	2.39	-5.41	3.96	0.606	0.0235	15.6	0.763	1	Wald		XM_005564912.2:2675
CCR1-mRNA	-0.425	1.42	-3.21	2.36	0.745	0.108	5.14	0.766	1	Wald		NM_001032858.1:466
STAT6-mRNA	-0.0453	0.152	-0.343	0.252	0.969	0.789	1.19	0.766	1	lm.nb	Innate Immunity	XM_005571286.1:1881
ITGB2-mRNA	-0.0851	0.286	-0.646	0.476	0.943	0.639	1.39	0.767	1	lm.nb	Adaptive Immunity, Extracellular matrix organization, TLR Signaling	XM_005548517.1:853
SMAD5-mRNA	-0.639	2.15	-4.86	3.58	0.642	0.0344	12	0.768	1	Wald		XM_005557849.1:212
IKZF1-mRNA	0.0398	0.134	-0.223	0.303	1.03	0.857	1.23	0.768	1	lm.nb		XM_005549595.1:528
CXCR3-mRNA	0.566	1.91	-3.18	4.31	1.48	0.111	19.8	0.768	1	Wald		XM_005593931.1:680
LAMP3-mRNA	0.509	1.73	-2.89	3.91	1.42	0.135	15	0.77	1	Wald		XM_005546488.1:987
NFATC1-mRNA	-0.804	2.75	-6.2	4.59	0.573	0.0136	24.1	0.771	1	Wald	Fc Receptor Signaling, Wnt Signaling	XM_001087929.2:296
IRAK2-mRNA	-0.701	2.4	-5.41	4.01	0.615	0.0235	16.1	0.771	1	Wald	Interleukin Signaling, TLR Signaling	XM_001090790.2:595
HSPB2-mRNA	0.536	1.85	-3.08	4.15	1.45	0.118	17.8	0.772	1	Wald		XM_005579610.1:435
CCR6-mRNA	-0.538	1.87	-4.21	3.14	0.689	0.054	8.79	0.775	1	Wald		NM_001032935.1:85
ZAP70-mRNA	-0.334	1.17	-2.62	1.95	0.793	0.163	3.87	0.775	1	Wald	Adaptive Immunity	XM_005575029.1:1045
KLRF1-mRNA	-0.315	1.11	-2.48	1.85	0.804	0.179	3.61	0.776	1	Wald	Adaptive Immunity	NM_001285324.1:514
HLA-A-mRNA	-0.298	1.05	-2.35	1.75	0.813	0.196	3.37	0.777	1	lm.nb	Adaptive Immunity, Interferon Signaling	NM_001171838.1:235
FCAR-mRNA	0.117	0.418	-0.702	0.937	1.08	0.615	1.91	0.78	1	lm.nb		NM_001039950.1:390
PTGIR-mRNA	0.565	2.03	-3.41	4.54	1.48	0.094	23.3	0.781	1	Wald		XM_005589661.1:920
CSF2RB-mRNA	-0.424	1.52	-3.41	2.56	0.745	0.094	5.91	0.782	1	Wald	Fc Receptor Signaling, Interleukin Signaling, MAPK Signaling, VEGF Signaling	XM_001086084.2:1149
CD1D-mRNA	0.451	1.65	-2.78	3.68	1.37	0.146	12.8	0.785	1	Wald		NM_001033114.1:910
PTGFR-mRNA	0.387	1.42	-2.39	3.17	1.31	0.19	8.98	0.786	1	Wald		XM_005542941.1:1071
IKBKG-mRNA	-0.417	1.54	-3.44	2.61	0.749	0.0921	6.09	0.788	1	Wald	Adaptive Immunity, Death Receptor Signaling, Fc Receptor Signaling, Innate Immunity, Interferon Signaling, Interleukin Signaling, NF-kB, TLR Signaling	XM_005595004.1:1116
CD82-mRNA	-0.404	1.5	-3.34	2.53	0.756	0.0988	5.78	0.788	1	Wald		XM_005578126.1:713
C8B-mRNA	0.462	1.71	-2.9	3.82	1.38	0.134	14.1	0.788	1	Wald	Complement System	XM_001114456.2:215
PLA2G4A-mRNA	0.549	2.04	-3.45	4.55	1.46	0.0915	23.4	0.789	1	Wald	Metabolism	XM_005540257.1:711
KEAP1-mRNA	0.408	1.52	-2.57	3.39	1.33	0.168	10.5	0.789	1	Wald	Adaptive Immunity	XM_001105867.2:605
XCL1-mRNA	0.508	1.9	-3.21	4.23	1.42	0.108	18.8	0.79	1	Wald		NM_001032947.1:18
CXCR6-mRNA	-0.302	1.15	-2.55	1.94	0.811	0.171	3.85	0.793	1	Wald		NM_001047141.1:330
C5aR1-mRNA	0.0961	0.365	-0.62	0.812	1.07	0.651	1.76	0.793	1	lm.nb	Complement System	XM_005589697.2:1207
FCER1A-mRNA	0.356	1.35	-2.3	3.01	1.28	0.203	8.06	0.793	1	Wald	Fc Receptor Signaling	XM_005541313.1:452
IFNGR1-mRNA	-0.0889	0.344	-0.763	0.585	0.94	0.589	1.5	0.797	1	lm.nb	Interferon Signaling	NM_001266300.2:1200
SLAMF7-mRNA	0.114	0.442	-0.753	0.981	1.08	0.593	1.97	0.797	1	lm.nb	Adaptive Immunity	XM_001117618.2:1032
CFI-mRNA	-0.362	1.41	-3.12	2.39	0.778	0.115	5.25	0.798	1	Wald	Complement System	XM_001087512.2:1008
NFKB2-mRNA	-0.408	1.59	-3.53	2.71	0.753	0.0866	6.55	0.798	1	Wald	Innate Immunity, Interferon Signaling, Interleukin Signaling, NF-kB, TLR Signaling	XM_001104566.2:905
UBE2L3-mRNA	-0.0409	0.16	-0.354	0.272	0.972	0.782	1.21	0.799	1	lm.nb	Adaptive Immunity	NM_001193593.1:178
CSF3R-mRNA	-0.121	0.471	-1.04	0.803	0.92	0.485	1.75	0.799	1	lm.nb		XM_005543945.1:2291
GATA3-mRNA	-0.447	1.76	-3.89	3	0.734	0.0675	7.98	0.8	1	Wald		XM_005564600.1:1760
LILRB3-mRNA	-0.311	1.23	-2.71	2.09	0.806	0.152	4.27	0.801	1	Wald	Adaptive Immunity	XM_015125531.1:652
EOMES-mRNA	-0.386	1.55	-3.42	2.64	0.765	0.0937	6.25	0.804	1	Wald		XM_005545584.1:1990
CD2-mRNA	-0.423	1.74	-3.83	2.98	0.746	0.0703	7.91	0.808	1	Wald		NM_001283777.1:636
RNASEL-mRNA	0.319	1.31	-2.25	2.89	1.25	0.21	7.39	0.809	1	Wald	Interferon Signaling	XM_005540173.2:2022
RUNX1-mRNA	-0.549	2.32	-5.1	4	0.683	0.0291	16	0.814	1	Wald		XM_005548734.1:611
ITLN2-mRNA	0.294	1.25	-2.15	2.74	1.23	0.225	6.69	0.814	1	Wald		XM_005545159.1:713
TICAM1-mRNA	0.343	1.47	-2.54	3.23	1.27	0.172	9.37	0.816	1	Wald	Apoptosis, Innate Immunity, TLR Signaling	NM_001287328.1:1134
CEACAM6-mRNA	0.329	1.42	-2.46	3.12	1.26	0.182	8.66	0.818	1	Wald	Extracellular matrix organization	XM_005589431.1:670
TFRC-mRNA	-0.428	1.85	-4.06	3.21	0.743	0.0598	9.24	0.818	1	Wald		XM_005545258.1:2141
CCL24-mRNA	0.259	1.13	-1.96	2.47	1.2	0.258	5.55	0.82	1	Wald		NM_001194459.1:124
IL4R-mRNA	-0.361	1.61	-3.52	2.8	0.779	0.0871	6.96	0.823	1	Wald	Interleukin Signaling	XM_001093763.2:655
CCL26-mRNA	-0.324	1.45	-3.16	2.52	0.799	0.112	5.72	0.824	1	Wald		XM_001109808.2:20
C3AR1-mRNA	0.362	1.63	-2.83	3.56	1.29	0.14	11.8	0.825	1	Wald	Complement System	XM_001113373.1:564
TAGAP-mRNA	-0.065	0.297	-0.647	0.517	0.956	0.638	1.43	0.828	1	lm.nb		XM_005551523.1:931
C10orf54-mRNA	-0.0635	0.295	-0.641	0.514	0.957	0.641	1.43	0.83	1	lm.nb		XM_015456211.1:333
C4B-mRNA	0.271	1.28	-2.24	2.79	1.21	0.211	6.9	0.833	1	Wald	Complement System	XM_005553435.1:1550
CYSLTR2-mRNA	-0.287	1.37	-2.98	2.4	0.82	0.127	5.29	0.835	1	Wald		XM_005585841.1:592
BATF3-mRNA	0.33	1.58	-2.76	3.42	1.26	0.147	10.7	0.835	1	Wald		XM_005540791.1:296
BCL10-mRNA	-0.4	1.93	-4.18	3.38	0.758	0.0552	10.4	0.836	1	Wald	Adaptive Immunity, Fc Receptor Signaling	XM_005542846.1:722
BTLA-mRNA	-0.575	2.82	-6.11	4.96	0.671	0.0145	31	0.839	1	Wald	Adaptive Immunity	XM_005548166.1:1134
MEF2D-mRNA	-0.375	1.92	-4.14	3.39	0.771	0.0566	10.5	0.846	1	Wald		XM_005541443.1:2469
TRAF2-mRNA	-0.31	1.61	-3.46	2.84	0.806	0.0911	7.14	0.847	1	Wald	Apoptosis, Death Receptor Signaling, Interferon Signaling, NF-kB	XM_005580376.1:1555
EGR1-mRNA	-0.103	0.541	-1.16	0.957	0.931	0.447	1.94	0.85	1	lm.nb	Interferon Signaling	XM_005557906.1:2204
GNGT1-mRNA	-0.305	1.61	-3.47	2.86	0.81	0.0904	7.25	0.851	1	Wald	Metabolism, Wnt Signaling	XM_005550208.1:194
TNFAIP3-mRNA	-0.369	1.98	-4.25	3.51	0.774	0.0524	11.4	0.853	1	Wald	Death Receptor Signaling, Interferon Signaling	NM_001283816.1:1043
TPSAB1-mRNA	0.406	2.23	-3.96	4.77	1.32	0.0643	27.3	0.856	1	Wald	Extracellular matrix organization	XM_005590832.2:868
CXCL1-mRNA	-0.228	1.26	-2.7	2.24	0.854	0.154	4.74	0.857	1	Wald		NM_001283494.1:51
IFNA2-mRNA	0.272	1.54	-2.75	3.29	1.21	0.149	9.81	0.861	1	Wald	Interferon Signaling	NM_001135794.1:330
SLAMF1-mRNA	-0.36	2.07	-4.41	3.69	0.779	0.047	12.9	0.862	1	Wald		XM_001117605.2:526
CMA1-mRNA	0.246	1.42	-2.54	3.03	1.19	0.172	8.17	0.863	1	Wald	Extracellular matrix organization	NM_001285192.1:191
JAK3-mRNA	0.263	1.54	-2.76	3.29	1.2	0.148	9.77	0.865	1	Wald	Fc Receptor Signaling, Interleukin Signaling, MAPK Signaling, VEGF Signaling	XM_001115037.2:2516
GFI1-mRNA	0.261	1.54	-2.76	3.28	1.2	0.148	9.71	0.866	1	Wald		XM_005542722.1:1019
TRAF6-mRNA	-0.327	1.94	-4.13	3.48	0.797	0.057	11.2	0.867	1	Wald	Adaptive Immunity, Fc Receptor Signaling, Interferon Signaling, Interleukin Signaling, TLR Signaling	XM_005578173.1:1458
TIRAP-mRNA	-0.322	1.91	-4.07	3.43	0.8	0.0595	10.8	0.867	1	Wald	TLR Signaling	NM_001130435.1:155
KLRC1-mRNA	0.221	1.32	-2.37	2.81	1.17	0.193	7.03	0.868	1	Wald	Adaptive Immunity	NM_001284177.1:95
PSMD7-mRNA	-0.0347	0.209	-0.444	0.374	0.976	0.735	1.3	0.869	1	lm.nb	Adaptive Immunity, Apoptosis, Cell Cycle, Fc Receptor Signaling, Interleukin Signaling, MAPK Signaling, Metabolism, NF-kB, VEGF Signaling, Wnt Signaling	XM_001102147.2:170
CCL21-mRNA	0.254	1.53	-2.75	3.26	1.19	0.149	9.57	0.869	1	Wald		NM_001032855.1:97
ATG16L1-mRNA	-0.348	2.12	-4.51	3.82	0.786	0.0438	14.1	0.87	1	Wald	Cellular Stress	XM_005574649.1:1754
TRAF1-mRNA	-0.36	2.25	-4.76	4.04	0.779	0.0368	16.5	0.873	1	Wald	Death Receptor Signaling	XM_001095862.2:983
CCR7-mRNA	-0.281	1.76	-3.73	3.17	0.823	0.0754	8.99	0.874	1	Wald		NM_001032884.1:178
GTF3C1-mRNA	-0.317	1.99	-4.22	3.59	0.803	0.0537	12	0.874	1	Wald		XM_005591522.1:4642
IKBKB-mRNA	-0.382	2.41	-5.1	4.33	0.767	0.0292	20.2	0.874	1	Wald	Adaptive Immunity, Death Receptor Signaling, Fc Receptor Signaling, Innate Immunity, Interferon Signaling, Interleukin Signaling, NF-kB, TLR Signaling	XM_001096913.2:870
HDAC4-mRNA	-0.323	2.04	-4.32	3.67	0.8	0.0502	12.7	0.875	1	Wald		XM_005574802.1:2433
CFP-mRNA	0.0433	0.275	-0.496	0.582	1.03	0.709	1.5	0.875	1	lm.nb	Complement System	XM_005593429.1:1073
IKBKE-mRNA	-0.279	1.78	-3.77	3.21	0.824	0.0734	9.24	0.876	1	Wald	Interferon Signaling, NF-kB, TLR Signaling	XM_005540634.1:1473
IFNAR2-mRNA	0.216	1.38	-2.49	2.92	1.16	0.178	7.56	0.876	1	Wald	Interferon Signaling	XM_001092342.2:1272
STAT4-mRNA	-0.347	2.22	-4.7	4.01	0.786	0.0385	16.1	0.876	1	Wald		XM_001082561.2:2220
CCR4-mRNA	-0.461	2.99	-6.32	5.4	0.727	0.0125	42.3	0.878	1	Wald		XM_005545534.1:830
KIR3DL2-mRNA	-0.19	1.25	-2.63	2.25	0.877	0.161	4.77	0.88	1	Wald	Adaptive Immunity	XM_005595311.1:1444
CCL4-mRNA	-0.246	1.65	-3.49	2.99	0.843	0.0892	7.97	0.882	1	Wald		XM_005583502.1:354
TNFRSF13B-mRNA	0.178	1.21	-2.19	2.54	1.13	0.22	5.83	0.883	1	Wald	NF-kB	XM_005582995.1:465
CD28-mRNA	-0.452	3.07	-6.47	5.56	0.731	0.0113	47.3	0.883	1	Wald	Adaptive Immunity, Fc Receptor Signaling	NM_001042641.2:145
NLRP3-mRNA	0.251	1.72	-3.11	3.61	1.19	0.116	12.2	0.884	1	Wald		XM_005539576.1:2196
IL12RB1-mRNA	0.255	1.74	-3.16	3.67	1.19	0.112	12.8	0.884	1	Wald	Interleukin Signaling	XM_001115186.2:1312
CD4-mRNA	0.222	1.52	-2.76	3.2	1.17	0.148	9.19	0.885	1	Wald	Adaptive Immunity	NM_001042662.1:796
NFE2L2-mRNA	-0.032	0.22	-0.464	0.399	0.978	0.725	1.32	0.885	1	lm.nb		XM_005573572.1:709
ATG5-mRNA	-0.396	2.79	-5.86	5.07	0.76	0.0172	33.5	0.888	1	Wald	Cellular Stress, Interferon Signaling	XM_005552246.1:766
TGFB2-mRNA	0.189	1.34	-2.43	2.81	1.14	0.185	7.03	0.888	1	Wald	Extracellular matrix organization	XM_005540874.1:1913
IFNB1-mRNA	-0.201	1.42	-2.99	2.58	0.87	0.126	6	0.888	1	Wald	Cellular Stress, Interferon Signaling	NM_001135795.1:272
BCL2L11-mRNA	-0.0264	0.188	-0.395	0.342	0.982	0.761	1.27	0.889	1	lm.nb	Apoptosis	XM_005575254.1:1742
IKZF2-mRNA	-0.245	1.76	-3.69	3.2	0.844	0.0775	9.18	0.889	1	Wald		XM_001083114.2:935
HMGN1-mRNA	0.026	0.187	-0.341	0.393	1.02	0.789	1.31	0.89	1	lm.nb		XM_005548677.1:914
REPS1-mRNA	-0.562	4.09	-8.58	7.46	0.677	0.00261	176	0.891	1	Wald		XM_005551982.1:1536
TP53-mRNA	-0.261	1.94	-4.06	3.54	0.835	0.0598	11.6	0.893	1	Wald	Apoptosis, Cell Cycle, Cellular Stress	XM_005582787.1:1006
MAP2K6-mRNA	-0.414	3.09	-6.47	5.64	0.75	0.0113	49.8	0.894	1	Wald	Cellular Stress, Interleukin Signaling, MAPK Signaling, TLR Signaling	NM_001261706.1:1132
MAFF-mRNA	0.244	1.87	-3.42	3.91	1.18	0.0932	15.1	0.897	1	Wald		XM_005567311.1:1380
CRADD-mRNA	-0.182	1.44	-3	2.63	0.881	0.125	6.2	0.899	1	Wald		XM_005571871.1:694
IFNAR1-mRNA	-0.279	2.23	-4.66	4.1	0.824	0.0397	17.1	0.901	1	Wald	Interferon Signaling	XM_001092098.1:143
RELB-mRNA	-0.221	1.81	-3.78	3.33	0.858	0.073	10.1	0.903	1	Wald	NF-kB	XM_001104559.2:724
CD8A-mRNA	-0.266	2.19	-4.56	4.02	0.832	0.0425	16.3	0.904	1	Wald	Adaptive Immunity	XM_001092778.2:630
TNF-mRNA	-0.202	1.67	-3.47	3.07	0.869	0.09	8.4	0.904	1	Wald	Death Receptor Signaling, NF-kB	NM_001047149.1:195
MAPKAPK5-mRNA	-0.247	2.06	-4.28	3.78	0.842	0.0515	13.8	0.905	1	Wald	Cellular Stress, MAPK Signaling	XM_001102910.2:1015
TOLLIP-mRNA	0.311	2.6	-4.78	5.4	1.24	0.0364	42.3	0.905	1	Wald	Interleukin Signaling	XM_005576837.1:609
RELA-mRNA	-0.188	1.58	-3.28	2.9	0.878	0.103	7.48	0.905	1	Wald	Adaptive Immunity, Cellular Stress, Fc Receptor Signaling, Innate Immunity, Interferon Signaling, Interleukin Signaling, TLR Signaling	XM_005577248.1:1689
TRAF3-mRNA	-0.256	2.18	-4.53	4.02	0.837	0.0432	16.2	0.907	1	Wald	Interferon Signaling, NF-kB, TLR Signaling	XM_005562258.1:431
CXCL3-mRNA	0.168	1.47	-2.72	3.06	1.12	0.152	8.33	0.91	1	Wald		NM_001032879.1:202
MALT1-mRNA	-0.276	2.43	-5.03	4.48	0.826	0.0305	22.4	0.91	1	Wald	Adaptive Immunity, Fc Receptor Signaling	XM_005586570.1:1344
ARG2-mRNA	-0.0512	0.451	-0.935	0.832	0.965	0.523	1.78	0.91	1	lm.nb	Metabolism	NM_001261253.1:529
IKBKAP-mRNA	-0.402	3.55	-7.37	6.56	0.757	0.00605	94.7	0.91	1	Wald	NF-kB	XM_005581114.1:2077
CASP10-mRNA	0.233	2.13	-3.95	4.42	1.18	0.0647	21.4	0.913	1	Wald	Death Receptor Signaling, Interferon Signaling	XM_001097804.2:1184
ENTPD1-mRNA	-0.193	1.77	-3.67	3.29	0.875	0.0785	9.75	0.914	1	Wald		XM_002805770.1:1254
TNFSF14-mRNA	-0.123	1.17	-2.41	2.17	0.918	0.188	4.49	0.917	1	Wald	NF-kB	XM_015122635.1:389
TNFSF15-mRNA	0.14	1.33	-2.47	2.75	1.1	0.18	6.74	0.917	1	Wald	NF-kB	NM_001194132.1:495
CCL13-mRNA	-0.14	1.37	-2.82	2.54	0.908	0.142	5.81	0.919	1	Wald		XM_001113462.2:177
TNFSF12-mRNA	-0.183	1.81	-3.72	3.36	0.881	0.0758	10.2	0.92	1	Wald	NF-kB	NM_001205135.1:280
PRKCB-mRNA	0.0268	0.267	-0.497	0.55	1.02	0.709	1.46	0.92	1	lm.nb	Adaptive Immunity, Cell Cycle, VEGF Signaling, Wnt Signaling	XM_001095880.2:1530
DDIT3-mRNA	0.127	1.31	-2.44	2.69	1.09	0.184	6.47	0.923	1	Wald		XM_005571332.1:291
SELL-mRNA	0.0406	0.421	-0.784	0.866	1.03	0.581	1.82	0.923	1	lm.nb	Adaptive Immunity	XM_005539939.1:626
CD40LG-mRNA	-0.185	1.95	-4.01	3.64	0.879	0.0619	12.5	0.925	1	Wald	Adaptive Immunity, NF-kB	NM_001032839.1:669
BCL3-mRNA	-0.146	1.56	-3.21	2.92	0.904	0.108	7.57	0.926	1	Wald		XM_001109319.2:329
TCF7-mRNA	-0.142	1.53	-3.13	2.85	0.906	0.114	7.21	0.926	1	Wald	Wnt Signaling	XM_005595987.1:820
ITGA6-mRNA	-0.26	2.85	-5.85	5.33	0.835	0.0174	40.2	0.928	1	Wald	Extracellular matrix organization	XM_001086200.2:605
IL10-mRNA	0.117	1.3	-2.43	2.67	1.08	0.185	6.36	0.929	1	Wald		XM_005540653.1:448
BCAP31-mRNA	0.403	4.7	-8.82	9.62	1.32	0.00222	788	0.932	1	Wald	Adaptive Immunity, Apoptosis	XM_005594916.1:648
POU2F2-mRNA	0.173	2.07	-3.89	4.23	1.13	0.0677	18.8	0.934	1	Wald		XM_002808195.1:1136
SMAD7-mRNA	-0.24	3.01	-6.13	5.65	0.847	0.0142	50.4	0.937	1	Wald		XM_005586745.1:1886
PSMC2-mRNA	-0.288	3.63	-7.39	6.82	0.819	0.00595	113	0.937	1	Wald	Adaptive Immunity, Apoptosis, Cell Cycle, Fc Receptor Signaling, Interleukin Signaling, MAPK Signaling, Metabolism, NF-kB, VEGF Signaling, Wnt Signaling	XM_005550431.1:982
MEF2BNB-mRNA	-0.15	1.91	-3.89	3.59	0.901	0.0673	12.1	0.938	1	Wald		XM_005588524.1:344
TNFSF4-mRNA	-0.106	1.38	-2.81	2.6	0.929	0.142	6.07	0.939	1	Wald	NF-kB	XM_005540021.1:1004
CUL9-mRNA	-0.166	2.19	-4.45	4.12	0.891	0.0458	17.4	0.94	1	Wald		XM_002808385.1:2474
SKI-mRNA	-0.131	1.75	-3.55	3.29	0.913	0.0853	9.79	0.941	1	Wald		XM_001086434.1:222
DAXX-mRNA	0.202	2.85	-5.39	5.79	1.15	0.0239	55.5	0.944	1	Wald		XM_001109244.2:1815
IRAK4-mRNA	0.295	4.17	-7.89	8.48	1.23	0.00423	356	0.944	1	Wald	Interleukin Signaling, TLR Signaling	NM_001136101.1:810
ABCB1-mRNA	0.0976	1.43	-2.71	2.91	1.07	0.153	7.49	0.946	1	Wald	Metabolism	NM_001032887.1:290
PSMB7-mRNA	0.00756	0.113	-0.213	0.228	1.01	0.863	1.17	0.947	1	lm.nb	Adaptive Immunity, Apoptosis, Cell Cycle, Fc Receptor Signaling, Interleukin Signaling, MAPK Signaling, Metabolism, NF-kB, VEGF Signaling, Wnt Signaling	XM_001083368.2:380
KIR3DS1-mRNA	0.0673	1.01	-1.91	2.04	1.05	0.267	4.12	0.947	1	Wald		XM_005595313.1:851
MYC-mRNA	0.141	2.18	-4.13	4.42	1.1	0.057	21.4	0.949	1	Wald	Cell Cycle, MAPK Signaling, Wnt Signaling	NM_001142873.1:1200
TLR5-mRNA	0.101	1.59	-3.02	3.22	1.07	0.124	9.3	0.949	1	Wald	TLR Signaling	NM_001130429.1:2215
SLAMF6-mRNA	-0.119	1.89	-3.83	3.59	0.921	0.0702	12.1	0.95	1	Wald	Adaptive Immunity	XM_005541247.1:658
PDCD2-mRNA	-0.124	2.01	-4.06	3.81	0.918	0.0601	14	0.951	1	Wald		XM_005551355.1:362
RAPGEF2-mRNA	-0.0963	1.62	-3.27	3.08	0.935	0.103	8.46	0.953	1	Wald	Fc Receptor Signaling, Interleukin Signaling, MAPK Signaling, VEGF Signaling	XM_001093090.2:3725
NCAM1-mRNA	-0.0911	1.56	-3.15	2.97	0.939	0.113	7.82	0.954	1	Wald	Extracellular matrix organization, Fc Receptor Signaling, Interferon Signaling, Interleukin Signaling, MAPK Signaling, VEGF Signaling	XM_005579655.1:1488
BAD-mRNA	0.103	1.8	-3.43	3.64	1.07	0.0927	12.4	0.955	1	Wald	Adaptive Immunity, Apoptosis, Fc Receptor Signaling	XM_005577426.2:425
CFB-mRNA	0.0737	1.33	-2.53	2.68	1.05	0.173	6.41	0.956	1	Wald	Complement System	XM_001113553.2:3014
SMAD3-mRNA	-0.155	2.87	-5.78	5.46	0.898	0.0183	44.2	0.957	1	Wald		XM_005559876.1:1523
IL18-mRNA	0.116	2.16	-4.11	4.35	1.08	0.0578	20.3	0.957	1	Wald	Interleukin Signaling	XM_005579633.1:355
IL11RA-mRNA	-0.148	2.82	-5.68	5.39	0.902	0.0195	41.8	0.958	1	Wald	Interleukin Signaling	XM_005581441.1:642
CXCL5-mRNA	-0.0847	1.67	-3.36	3.19	0.943	0.0976	9.11	0.96	1	Wald		XM_001092000.3:108
NOD1-mRNA	-0.127	2.53	-5.09	4.84	0.916	0.0293	28.6	0.96	1	Wald	Interleukin Signaling, TLR Signaling	XM_005549884.1:2719
EGR2-mRNA	0.0516	1.03	-1.97	2.08	1.04	0.255	4.22	0.96	1	Wald		XM_005565755.1:2073
B2M-mRNA	0.0109	0.228	-0.437	0.458	1.01	0.739	1.37	0.962	1	lm.nb	Adaptive Immunity, Interferon Signaling	NM_001047137.1:25
CLEC6A-mRNA	0.0831	1.76	-3.37	3.54	1.06	0.0967	11.6	0.963	1	Wald		XM_005570039.1:339
DPP4-mRNA	-0.172	3.82	-7.67	7.32	0.888	0.00492	160	0.964	1	Wald		NM_001039190.1:805
C4A-mRNA	-0.0679	1.51	-3.03	2.9	0.954	0.122	7.45	0.964	1	Wald	Complement System	XM_002805966.1:1627
PTK2-mRNA	-0.107	2.41	-4.83	4.61	0.928	0.0352	24.5	0.965	1	Wald	Apoptosis, Fc Receptor Signaling, Interleukin Signaling, MAPK Signaling, VEGF Signaling	XM_001093060.2:843
CXCL2-mRNA	-0.0452	1.02	-2.05	1.96	0.969	0.242	3.88	0.965	1	Wald		XM_001092240.2:156
FADD-mRNA	0.113	2.64	-5.06	5.29	1.08	0.0299	39.1	0.966	1	Wald	Apoptosis, Death Receptor Signaling, Interferon Signaling, TLR Signaling	XM_005576969.1:596
CD209-mRNA	-0.0594	1.4	-2.8	2.68	0.96	0.144	6.41	0.966	1	Wald		NM_001032870.1:169
IL12RB2-mRNA	-0.0469	1.11	-2.22	2.12	0.968	0.215	4.36	0.966	1	Wald	Interleukin Signaling	XM_001094235.1:882
ATG7-mRNA	0.0818	1.93	-3.71	3.87	1.06	0.0764	14.7	0.966	1	Wald	Adaptive Immunity, Cellular Stress	NM_001265972.1:136
PRKCA-mRNA	-0.144	3.46	-6.93	6.64	0.905	0.0082	99.9	0.967	1	Wald	Cell Cycle, Extracellular matrix organization, Metabolism, VEGF Signaling, Wnt Signaling	XM_005584740.1:2902
PDGFRB-mRNA	0.0544	1.31	-2.52	2.63	1.04	0.174	6.19	0.967	1	Wald	Adaptive Immunity, Fc Receptor Signaling, Interleukin Signaling, MAPK Signaling, VEGF Signaling	XM_005558242.1:2141
MAP3K7-mRNA	-0.0872	2.28	-4.56	4.38	0.941	0.0425	20.9	0.97	1	Wald	Adaptive Immunity, Death Receptor Signaling, Fc Receptor Signaling, Interleukin Signaling, MAPK Signaling, TLR Signaling, Wnt Signaling	XM_005552337.1:1242
ATG10-mRNA	-0.0824	2.26	-4.52	4.36	0.944	0.0436	20.5	0.971	1	Wald	Cellular Stress	XM_001111368.2:405
BTK-mRNA	0.0837	2.34	-4.51	4.68	1.06	0.0439	25.6	0.972	1	Wald	Adaptive Immunity, Fc Receptor Signaling, TLR Signaling	XM_002806330.1:1175
ICOS-mRNA	0.0139	0.392	-0.754	0.781	1.01	0.593	1.72	0.972	1	lm.nb	Adaptive Immunity	XM_005574018.1:214
LTB4R2-mRNA	0.048	1.4	-2.71	2.8	1.03	0.153	6.97	0.973	1	Wald		XM_001113942.2:1007
ATG12-mRNA	-0.00383	0.125	-0.25	0.242	0.997	0.841	1.18	0.976	1	lm.nb	Cellular Stress, Interferon Signaling	XR_010348.2:619
C8A-mRNA	-0.0427	1.44	-2.86	2.77	0.971	0.138	6.83	0.976	1	Wald	Complement System	XM_001114403.1:1445
MAP2K1-mRNA	-0.0734	2.48	-4.94	4.8	0.95	0.0325	27.8	0.977	1	Wald	Fc Receptor Signaling, Interleukin Signaling, MAPK Signaling, TLR Signaling, VEGF Signaling	XM_005559865.1:912
NUP107-mRNA	-0.0846	2.93	-5.84	5.67	0.943	0.0175	50.8	0.977	1	Wald	Cell Cycle, Cellular Stress, Interferon Signaling, Metabolism	XM_005571495.1:1272
CD80-mRNA	0.0381	1.45	-2.81	2.88	1.03	0.143	7.38	0.979	1	Wald	Adaptive Immunity, Fc Receptor Signaling	NM_001042642.1:320
C9-mRNA	-0.041	1.78	-3.53	3.45	0.972	0.0864	10.9	0.982	1	Wald	Complement System	XM_001084671.2:595
TRAF4-mRNA	-0.0601	2.73	-5.41	5.29	0.959	0.0236	39	0.982	1	Wald		XM_001107048.2:1637
AICDA-mRNA	0.0365	1.8	-3.5	3.57	1.03	0.0885	11.9	0.984	1	Wald		XM_005570042.1:942
MAFG-mRNA	0.0394	2.3	-4.48	4.56	1.03	0.0449	23.5	0.986	1	Wald		XM_005585281.1:3773
CCL20-mRNA	-0.0194	1.48	-2.91	2.88	0.987	0.133	7.34	0.99	1	Wald		NM_001032854.1:28
HRAS-mRNA	0.0142	1.61	-3.15	3.17	1.01	0.113	9.03	0.993	1	Wald	Adaptive Immunity, Fc Receptor Signaling, Interleukin Signaling, MAPK Signaling, VEGF Signaling	XM_005576732.1:297
CASP2-mRNA	0.0575	6.82	-13.3	13.4	1.04	9.85e-05	11000	0.993	1	Wald		XM_001087704.2:405
TNFRSF14-mRNA	0.0184	2.19	-4.27	4.3	1.01	0.0519	19.8	0.993	1	Wald	Adaptive Immunity, NF-kB	NM_001043357.1:107
NFKBIZ-mRNA	0.00179	0.215	-0.419	0.423	1	0.748	1.34	0.993	1	lm.nb	NF-kB	XM_005548255.1:2861
ELK1-mRNA	-0.0353	4.66	-9.16	9.09	0.976	0.00175	544	0.994	1	Wald	TLR Signaling	XM_005593430.1:635
CSF3-mRNA	0.00785	1.33	-2.6	2.61	1.01	0.165	6.12	0.995	1	Wald		XM_001095097.2:798
THY1-mRNA	-0.00706	1.49	-2.92	2.91	0.995	0.132	7.49	0.996	1	Wald		XM_005579921.1:490
TNFRSF4-mRNA	-0.00662	1.74	-3.43	3.41	0.995	0.0931	10.6	0.997	1	Wald	NF-kB	XM_005545122.1:233
LIMK1-mRNA	-0.00354	1.25	-2.45	2.45	0.998	0.183	5.45	0.998	1	Wald		XM_005595495.1:2173
MAP3K9-mRNA	-0.00315	1.42	-2.78	2.77	0.998	0.146	6.83	0.998	1	Wald	MAPK Signaling	XM_005561663.1:1933
CARD9-mRNA	-0.00137	1.44	-2.82	2.81	0.999	0.142	7.04	0.999	1	Wald		XM_001095549.2:1126
SH2D1A-mRNA	-0.000793	1.53	-2.99	2.99	0.999	0.126	7.94	1	1	Wald	Adaptive Immunity	NM_001032837.1:135
GZMH-mRNA	-0.000198	0.454	-0.89	0.89	1	0.54	1.85	1	1	lm.nb		XM_005560994.1:163

## Sheet: DE results - Day6
Gene	Log2 fold change	std error (log2)	Lower confidence limit (log2)	Upper confidence limit (log2)	Linear fold change	Lower confidence limit (linear)	Upper confidence limit (linear)	P-value	BY.p.value	method	Gene.sets	probe.ID
NFATC3-mRNA	-1.19	0.149	-1.48	-0.894	0.439	0.359	0.538	3.48e-11	1.48e-07	lm.nb	Fc Receptor Signaling	XM_005592343.1:1271
AKT3-mRNA	-1.51	0.229	-1.96	-1.06	0.351	0.257	0.479	9.08e-09	1.93e-05	lm.nb	Adaptive Immunity, Apoptosis, Fc Receptor Signaling, VEGF Signaling	XM_005539655.1:300
CXCL10-mRNA	4.91	0.761	3.42	6.41	30.2	10.7	84.8	1.58e-08	2.23e-05	lm.nb		NM_001032892.1:169
OAS1-mRNA	4.65	0.731	3.22	6.09	25.2	9.33	67.9	2.24e-08	2.38e-05	lm.nb	Interferon Signaling	NM_001083949.1:731
CD44-mRNA	-1.79	0.288	-2.35	-1.22	0.29	0.196	0.429	4.27e-08	3.44e-05	lm.nb	Extracellular matrix organization, Interferon Signaling, Metabolism	XM_005578207.1:1153
OAS2-mRNA	3.36	0.544	2.29	4.43	10.3	4.9	21.5	4.86e-08	3.44e-05	lm.nb	Interferon Signaling	XM_005572308.1:515
IFI44-mRNA	3.63	0.595	2.46	4.8	12.4	5.52	27.8	6.56e-08	3.98e-05	lm.nb		XM_005542938.1:626
JAK1-mRNA	-0.779	0.13	-1.03	-0.524	0.583	0.488	0.695	1.03e-07	5.45e-05	lm.nb	Fc Receptor Signaling, Interferon Signaling, Interleukin Signaling, MAPK Signaling, VEGF Signaling	XM_005543157.1:1294
MX1-mRNA	3.37	0.57	2.25	4.49	10.4	4.77	22.5	1.37e-07	6.48e-05	lm.nb	Interferon Signaling	NM_001079693.1:1034
GPR183-mRNA	-1.29	0.221	-1.72	-0.856	0.409	0.303	0.553	1.94e-07	8.25e-05	lm.nb		XM_005586155.1:427
CDC42-mRNA	-0.705	0.123	-0.947	-0.464	0.613	0.519	0.725	2.8e-07	0.000108	lm.nb	Adaptive Immunity, MAPK Signaling, VEGF Signaling	XM_005553127.1:145
ALOX15-mRNA	-4.52	0.813	-6.12	-2.93	0.0434	0.0144	0.131	5.37e-07	0.000182	lm.nb	Metabolism	XM_001094627.2:1345
IFIT3-mRNA	3.31	0.596	2.14	4.48	9.92	4.41	22.3	5.58e-07	0.000182	lm.nb	Interferon Signaling	XM_005565907.1:776
IFIT2-mRNA	4.07	0.737	2.62	5.51	16.8	6.15	45.6	6.51e-07	0.000198	lm.nb	Interferon Signaling	XM_001086302.2:1204
OASL-mRNA	3.27	0.606	2.08	4.46	9.65	4.24	22	1.02e-06	0.00029	lm.nb	Interferon Signaling	XM_005572424.1:1339
ICAM2-mRNA	-0.777	0.148	-1.07	-0.488	0.583	0.477	0.713	1.75e-06	0.000465	lm.nb	Adaptive Immunity, Extracellular matrix organization	NM_001195389.1:825
MX2-mRNA	2.36	0.451	1.48	3.25	5.15	2.79	9.5	1.87e-06	0.000467	lm.nb	Interferon Signaling	XM_005548647.1:1483
IL1R2-mRNA	-3.12	0.61	-4.32	-1.93	0.115	0.0501	0.263	2.9e-06	0.000683	lm.nb	Interleukin Signaling	NM_001047134.1:415
GBP1-mRNA	2.36	0.468	1.44	3.28	5.13	2.72	9.68	3.93e-06	0.000879	lm.nb	Interferon Signaling	XM_005542801.1:1863
CTSC-mRNA	0.934	0.187	0.567	1.3	1.91	1.48	2.46	4.81e-06	0.00102	lm.nb	Adaptive Immunity	NM_001195651.1:1020
CD55-mRNA	-1.46	0.302	-2.05	-0.87	0.363	0.241	0.547	8.46e-06	0.00171	lm.nb	Complement System	XM_005540684.1:827
CD9-mRNA	-1.21	0.251	-1.7	-0.717	0.432	0.307	0.608	9.15e-06	0.00177	lm.nb		XM_005569889.1:719
EIF2A-mRNA	-0.613	0.128	-0.864	-0.363	0.654	0.549	0.778	9.75e-06	0.00179	lm.nb		XM_005546091.2:1025
CD68-mRNA	1.65	0.344	0.97	2.32	3.13	1.96	4.99	1.05e-05	0.00179	lm.nb		XM_005582776.1:980
MAPK1-mRNA	-0.829	0.174	-1.17	-0.488	0.563	0.445	0.713	1.08e-05	0.00179	lm.nb	Cell Cycle, Cellular Stress, Fc Receptor Signaling, Interleukin Signaling, MAPK Signaling, TLR Signaling, VEGF Signaling	XM_001089600.1:1210
ETS1-mRNA	-0.858	0.18	-1.21	-0.505	0.552	0.432	0.705	1.1e-05	0.00179	lm.nb	Cellular Stress	XM_005580142.1:2883
STAT5B-mRNA	-1.26	0.268	-1.79	-0.738	0.417	0.29	0.6	1.31e-05	0.00207	lm.nb	Interleukin Signaling	XM_001109317.2:255
MAPK3-mRNA	-0.837	0.179	-1.19	-0.487	0.56	0.439	0.714	1.49e-05	0.00225	lm.nb	Cell Cycle, Cellular Stress, Fc Receptor Signaling, Interferon Signaling, Interleukin Signaling, MAPK Signaling, TLR Signaling, VEGF Signaling	XM_002802443.1:1010
CASP8-mRNA	-0.625	0.134	-0.888	-0.363	0.648	0.54	0.777	1.54e-05	0.00225	lm.nb	Apoptosis, Death Receptor Signaling, Interferon Signaling, TLR Signaling	XM_001091080.2:375
PSMB5-mRNA	0.736	0.158	0.427	1.04	1.67	1.34	2.06	1.59e-05	0.00225	lm.nb	Adaptive Immunity, Apoptosis, Cell Cycle, Fc Receptor Signaling, Interleukin Signaling, MAPK Signaling, Metabolism, NF-kB, VEGF Signaling, Wnt Signaling	NM_001260845.1:646
LGALS3-mRNA	-1.44	0.31	-2.05	-0.83	0.369	0.242	0.563	1.77e-05	0.00243	lm.nb		XM_005561313.1:642
CD14-mRNA	-1.75	0.381	-2.5	-1	0.298	0.177	0.5	2.11e-05	0.0028	lm.nb	Apoptosis, TLR Signaling	NM_001130433.1:517
BIRC2-mRNA	-0.975	0.213	-1.39	-0.557	0.509	0.381	0.68	2.22e-05	0.00285	lm.nb	Apoptosis, Death Receptor Signaling, NF-kB, TLR Signaling	XM_005579457.1:1941
GNAQ-mRNA	-1.64	0.362	-2.35	-0.933	0.32	0.196	0.524	2.55e-05	0.00319	lm.nb	Metabolism	XM_005581977.1:642
CD59-mRNA	-1.47	0.329	-2.11	-0.823	0.362	0.231	0.565	3.3e-05	0.00401	lm.nb	Complement System	XM_005578241.1:812
BCL2L1-mRNA	-2.43	0.545	-3.5	-1.36	0.186	0.0886	0.39	3.43e-05	0.00405	lm.nb	Apoptosis	XM_005568633.1:727
TYROBP-mRNA	-1.52	0.345	-2.2	-0.848	0.348	0.217	0.556	3.88e-05	0.00441	lm.nb	Adaptive Immunity	XM_005588917.1:524
MIF-mRNA	0.681	0.154	0.379	0.984	1.6	1.3	1.98	3.94e-05	0.00441	lm.nb		NM_001283697.1:60
CD74-mRNA	-1	0.227	-1.45	-0.555	0.5	0.367	0.681	4.07e-05	0.00444	lm.nb	Adaptive Immunity	XM_001099491.2:702
PTGS2-mRNA	-2.59	0.591	-3.75	-1.43	0.166	0.0743	0.37	4.3e-05	0.00448	lm.nb	Metabolism	XM_001107538.2:1343
CD48-mRNA	-0.762	0.174	-1.1	-0.421	0.59	0.466	0.747	4.32e-05	0.00448	lm.nb		XM_005541239.1:597
STAT1-mRNA	1.32	0.304	0.725	1.92	2.5	1.65	3.78	5.03e-05	0.00509	lm.nb	Interferon Signaling, Interleukin Signaling	NM_001261614.1:1598
OAS3-mRNA	2.61	0.604	1.43	3.8	6.12	2.69	13.9	5.39e-05	0.00533	lm.nb	Interferon Signaling	XM_005572307.1:2923
EIF2AK2-mRNA	1.56	0.364	0.843	2.27	2.94	1.79	4.83	6.39e-05	0.00617	lm.nb	Interferon Signaling	XM_015433780.1:1390
IL7R-mRNA	-0.976	0.229	-1.42	-0.528	0.508	0.372	0.693	6.54e-05	0.00617	lm.nb	Interleukin Signaling	NM_001284908.1:522
IL8-mRNA	-2.31	0.546	-3.38	-1.24	0.201	0.0958	0.422	7.29e-05	0.00673	lm.nb	Interleukin Signaling	NM_001032965.1:125
HLA-DRA-mRNA	-0.964	0.231	-1.42	-0.511	0.512	0.374	0.702	9.17e-05	0.00829	lm.nb	Adaptive Immunity, Interferon Signaling	NM_001134298.1:360
MAP2K4-mRNA	-1.03	0.248	-1.52	-0.546	0.489	0.349	0.685	9.45e-05	0.00837	lm.nb	Cellular Stress, Fc Receptor Signaling, Interleukin Signaling, MAPK Signaling, TLR Signaling	XM_001114292.2:385
CD46-mRNA	-1.24	0.3	-1.83	-0.651	0.424	0.282	0.637	0.000105	0.00908	lm.nb	Complement System	NM_001195746.1:225
PTAFR-mRNA	-1.77	0.43	-2.62	-0.931	0.292	0.163	0.524	0.000107	0.00908	lm.nb	Interferon Signaling	XM_005544241.1:1072
IRF7-mRNA	1.97	0.482	1.03	2.92	3.93	2.04	7.56	0.000118	0.00983	lm.nb	Innate Immunity, Interferon Signaling, TLR Signaling	NM_001136100.1:1398
FLT3LG-mRNA	-0.708	0.174	-1.05	-0.367	0.612	0.483	0.776	0.000133	0.0109	lm.nb		XM_005589911.1:713
CD47-mRNA	-0.642	0.159	-0.953	-0.33	0.641	0.517	0.795	0.000143	0.0115	lm.nb	Extracellular matrix organization	XM_005548232.2:858
CXCR4-mRNA	-1.19	0.296	-1.77	-0.612	0.438	0.293	0.654	0.000148	0.0116	lm.nb		NM_001042645.1:610
KLRB1-mRNA	-1.52	0.377	-2.25	-0.777	0.35	0.21	0.583	0.000152	0.0118	lm.nb	Adaptive Immunity	XM_005570085.1:377
HMGB2-mRNA	0.928	0.232	0.474	1.38	1.9	1.39	2.61	0.000163	0.0123	lm.nb	Apoptosis	XM_005556312.1:369
DDX58-mRNA	1.81	0.453	0.924	2.7	3.51	1.9	6.49	0.000165	0.0123	lm.nb	Interferon Signaling	XM_005581558.1:1793
BST2-mRNA	1.26	0.315	0.64	1.87	2.39	1.56	3.67	0.000167	0.0123	lm.nb	Interferon Signaling	NM_001161666.1:64
HLA-DRB1-mRNA	-1.03	0.262	-1.55	-0.517	0.489	0.343	0.699	0.00021	0.0151	lm.nb	Adaptive Immunity, Interferon Signaling	NM_001284641.1:634
TGFBR1-mRNA	-1.52	0.393	-2.29	-0.746	0.349	0.205	0.596	0.000266	0.0188	lm.nb		XM_001112590.2:281
IL21R-mRNA	1.26	0.331	0.617	1.91	2.4	1.53	3.77	0.000295	0.0205	lm.nb	Interleukin Signaling	XM_001094102.2:295
CCL23-mRNA	3.56	0.938	1.73	5.4	11.8	3.31	42.3	0.000323	0.0221	Wald		NM_001032946.1:225
CD58-mRNA	-0.721	0.193	-1.1	-0.343	0.607	0.467	0.788	0.000394	0.0266	lm.nb		XM_001112756.1:404
ADA-mRNA	0.924	0.249	0.437	1.41	1.9	1.35	2.66	0.000418	0.0277	lm.nb	Metabolism	XM_001109908.2:1305
PSMB8-mRNA	0.796	0.215	0.375	1.22	1.74	1.3	2.33	0.000444	0.029	lm.nb	Adaptive Immunity, Apoptosis, Cell Cycle, Fc Receptor Signaling, Interferon Signaling, Interleukin Signaling, MAPK Signaling, Metabolism, NF-kB, VEGF Signaling, Wnt Signaling	XM_005553359.1:807
IL16-mRNA	-0.985	0.267	-1.51	-0.462	0.505	0.352	0.726	0.000454	0.0292	lm.nb	Interleukin Signaling	NM_001032808.1:910
CD97-mRNA	-1.18	0.322	-1.82	-0.554	0.44	0.284	0.681	0.000473	0.03	lm.nb		XM_002801104.1:2191
RARRES3-mRNA	1.2	0.328	0.562	1.85	2.3	1.48	3.6	0.000485	0.0303	lm.nb		XM_001118373.2:324
PTPRC-mRNA	-0.61	0.167	-0.936	-0.283	0.655	0.523	0.822	0.000512	0.0315	lm.nb	Adaptive Immunity	XM_005540333.1:1225
IFIT1-mRNA	1.74	0.476	0.804	2.67	3.33	1.75	6.36	0.000526	0.0317	lm.nb	Interferon Signaling	NM_001287726.1:1154
PSMB10-mRNA	0.646	0.177	0.298	0.993	1.56	1.23	1.99	0.000536	0.0317	lm.nb	Adaptive Immunity, Apoptosis, Cell Cycle, Fc Receptor Signaling, Interleukin Signaling, MAPK Signaling, Metabolism, NF-kB, VEGF Signaling, Wnt Signaling	XM_005592304.1:741
NOTCH2-mRNA	-0.794	0.218	-1.22	-0.367	0.577	0.429	0.776	0.000537	0.0317	lm.nb		XM_001114248.2:1870
USP9Y-mRNA	-0.8	0.221	-1.23	-0.366	0.574	0.425	0.776	0.000589	0.0338	lm.nb		XM_005593318.1:2450
IFIH1-mRNA	1.62	0.45	0.743	2.51	3.08	1.67	5.68	0.000589	0.0338	lm.nb	Interferon Signaling	NM_001047123.1:655
CYBB-mRNA	0.95	0.264	0.433	1.47	1.93	1.35	2.76	0.000611	0.0346	lm.nb	Adaptive Immunity, VEGF Signaling	XM_001083654.2:1670
LEF1-mRNA	-0.831	0.231	-1.28	-0.378	0.562	0.411	0.769	0.000622	0.0346	lm.nb	Wnt Signaling	XM_005555635.1:1612
SERPING1-mRNA	3.34	0.928	1.52	5.16	10.1	2.87	35.7	0.000627	0.0346	Wald		XM_001092271.2:1235
IL13RA1-mRNA	-1.29	0.36	-1.99	-0.582	0.409	0.251	0.668	0.000668	0.0359	lm.nb	Interleukin Signaling	XM_002806369.1:670
CD79A-mRNA	-1.54	0.432	-2.39	-0.697	0.343	0.191	0.617	0.000668	0.0359	lm.nb	Adaptive Immunity	XM_005589419.1:281
ATM-mRNA	-0.923	0.259	-1.43	-0.415	0.527	0.371	0.75	0.000696	0.0369	lm.nb	Cell Cycle, Cellular Stress	XM_002799779.1:7160
SMAD2-mRNA	-0.66	0.186	-1.02	-0.295	0.633	0.491	0.815	0.000734	0.0385	lm.nb		XM_005586756.1:1085
MAP3K1-mRNA	-0.597	0.169	-0.929	-0.266	0.661	0.525	0.832	0.000764	0.0396	lm.nb	Fc Receptor Signaling, Interferon Signaling, MAPK Signaling, TLR Signaling	XM_002804368.1:3465
NR3C1-mRNA	-1.03	0.295	-1.61	-0.454	0.489	0.328	0.73	0.000846	0.0433	lm.nb		XM_005558115.1:1376
ITGA5-mRNA	-1.37	0.393	-2.14	-0.602	0.386	0.226	0.659	0.000873	0.0442	lm.nb	Extracellular matrix organization	XM_001110116.2:2435
LTB-mRNA	-1.03	0.296	-1.61	-0.445	0.491	0.328	0.735	0.000952	0.0476	lm.nb	NF-kB	NM_001047150.1:222
CD274-mRNA	1.66	0.484	0.711	2.61	3.16	1.64	6.11	0.00106	0.0523	lm.nb	Adaptive Immunity	NM_001083889.1:505
TNFSF10-mRNA	1.62	0.475	0.692	2.55	3.08	1.62	5.87	0.00109	0.0532	lm.nb	Apoptosis, Death Receptor Signaling	NM_001266034.1:115
ATF2-mRNA	-0.423	0.126	-0.669	-0.176	0.746	0.629	0.885	0.0013	0.0628	lm.nb	TLR Signaling	XM_005573535.1:1606
IL1RAP-mRNA	-1.48	0.445	-2.35	-0.604	0.359	0.196	0.658	0.00149	0.0709	lm.nb	Interleukin Signaling	NM_001032960.1:1255
CX3CR1-mRNA	1.36	0.411	0.554	2.16	2.57	1.47	4.48	0.00153	0.072	lm.nb		NM_001265871.1:834
BCL2-mRNA	-0.854	0.26	-1.36	-0.344	0.553	0.389	0.788	0.00165	0.0772	lm.nb	Apoptosis	XM_005586524.1:612
IL6R-mRNA	-1.05	0.321	-1.68	-0.422	0.482	0.312	0.746	0.0017	0.0785	lm.nb	Interleukin Signaling, MAPK Signaling	XM_005541663.1:1684
GZMB-mRNA	1.44	0.441	0.576	2.3	2.71	1.49	4.94	0.00174	0.0796	lm.nb	Apoptosis	XM_005560998.1:576
PYCARD-mRNA	0.755	0.233	0.298	1.21	1.69	1.23	2.32	0.00191	0.0865	lm.nb		XM_005591734.1:888
CD1C-mRNA	-1.9	0.597	-3.07	-0.726	0.269	0.119	0.605	0.00229	0.102	lm.nb		XM_005595545.2:1489
TYK2-mRNA	-0.617	0.195	-1	-0.234	0.652	0.5	0.85	0.00241	0.107	lm.nb	Interferon Signaling, Interleukin Signaling, MAPK Signaling	XM_001101130.2:2645
HLA-DMA-mRNA	-1	0.319	-1.63	-0.379	0.499	0.324	0.769	0.00248	0.109	lm.nb		XM_005553355.1:281
RAF1-mRNA	-0.886	0.282	-1.44	-0.333	0.541	0.369	0.794	0.00253	0.11	lm.nb	Adaptive Immunity, Fc Receptor Signaling, Interleukin Signaling, MAPK Signaling, VEGF Signaling	XM_005547856.1:2271
MAP3K5-mRNA	-0.573	0.185	-0.936	-0.209	0.672	0.523	0.865	0.00296	0.127	lm.nb	Cellular Stress, MAPK Signaling	XM_002803926.1:1885
ITGA4-mRNA	-0.463	0.152	-0.76	-0.165	0.726	0.591	0.892	0.00329	0.14	lm.nb	Adaptive Immunity, Extracellular matrix organization	XM_001100929.2:2035
CTSS-mRNA	-0.83	0.273	-1.37	-0.295	0.562	0.388	0.815	0.00341	0.144	lm.nb	Adaptive Immunity, Extracellular matrix organization, TLR Signaling	XM_005541969.1:751
HLA-DQA1-mRNA	-1.2	0.4	-1.98	-0.414	0.436	0.253	0.75	0.00387	0.161	lm.nb	Adaptive Immunity, Interferon Signaling	NM_001285343.1:429
CXCR2-mRNA	-1.39	0.464	-2.3	-0.476	0.383	0.204	0.719	0.00398	0.164	lm.nb		XM_001088762.2:760
CTNNB1-mRNA	-0.45	0.152	-0.747	-0.153	0.732	0.596	0.899	0.00418	0.171	lm.nb	Apoptosis, Innate Immunity, VEGF Signaling, Wnt Signaling	XM_005546748.1:867
CLU-mRNA	1.34	0.452	0.453	2.23	2.53	1.37	4.68	0.00428	0.173	lm.nb		NM_001195474.1:1235
IGF2R-mRNA	-0.985	0.333	-1.64	-0.332	0.505	0.321	0.794	0.00432	0.173	lm.nb		XM_002803958.1:245
CXCR1-mRNA	-1.48	0.503	-2.47	-0.494	0.359	0.181	0.71	0.00452	0.18	lm.nb		NM_001040420.1:79
GNB1-mRNA	-0.471	0.161	-0.786	-0.155	0.722	0.58	0.898	0.00472	0.185	lm.nb	Metabolism, Wnt Signaling	XM_005545044.1:1155
TNFAIP6-mRNA	2.29	0.784	0.755	3.83	4.9	1.69	14.2	0.00476	0.185	lm.nb		XM_001083111.2:166
MS4A1-mRNA	-1.34	0.466	-2.25	-0.423	0.396	0.21	0.746	0.00557	0.215	lm.nb		XM_005577709.1:708
FCGR3-mRNA	1.06	0.374	0.329	1.79	2.09	1.26	3.47	0.00603	0.231	lm.nb		NM_001283192.1:339
CLEC4A-mRNA	-1.23	0.447	-2.1	-0.35	0.427	0.233	0.785	0.00786	0.298	lm.nb		XM_001113405.2:190
S100A8-mRNA	1.48	0.547	0.408	2.55	2.79	1.33	5.87	0.00871	0.328	lm.nb		XM_005541787.1:236
ARHGDIB-mRNA	-0.464	0.173	-0.803	-0.125	0.725	0.573	0.917	0.00924	0.344	lm.nb		XM_005570240.1:356
IL17RA-mRNA	-0.808	0.303	-1.4	-0.214	0.571	0.378	0.862	0.00966	0.357	lm.nb	Interleukin Signaling	XM_005568062.1:842
STAT2-mRNA	0.891	0.341	0.222	1.56	1.86	1.17	2.95	0.0112	0.41	lm.nb	Interferon Signaling	XM_001115072.2:2435
TGFBR2-mRNA	-0.765	0.294	-1.34	-0.189	0.588	0.395	0.877	0.0114	0.414	lm.nb		XM_005545564.1:1761
CCL8-mRNA	2.25	0.878	0.529	3.97	4.75	1.44	15.7	0.0128	0.458	Wald		NM_001032851.1:42
SIGLEC1-mRNA	2.29	0.893	0.536	4.04	4.88	1.45	16.4	0.0128	0.458	Wald	Adaptive Immunity	XM_005568446.2:2406
C2-mRNA	2.44	0.963	0.548	4.32	5.41	1.46	20	0.0139	0.492	Wald	Complement System	XM_005553451.1:1121
MMP9-mRNA	-1.2	0.475	-2.13	-0.268	0.435	0.228	0.83	0.014	0.493	lm.nb	Extracellular matrix organization	XM_001104871.2:1515
SYK-mRNA	-0.682	0.27	-1.21	-0.152	0.623	0.432	0.9	0.0142	0.494	lm.nb	Adaptive Immunity, Fc Receptor Signaling, Interleukin Signaling	XM_005582224.1:1575
PTPN22-mRNA	-0.81	0.323	-1.44	-0.177	0.57	0.368	0.885	0.0147	0.507	lm.nb		XM_005542274.1:2386
MAX-mRNA	-0.412	0.165	-0.734	-0.0893	0.752	0.601	0.94	0.0149	0.509	lm.nb	Cell Cycle	NM_001285216.1:181
CFD-mRNA	-1.01	0.407	-1.81	-0.217	0.495	0.285	0.86	0.0152	0.516	lm.nb	Complement System	XM_001117186.2:846
CREB1-mRNA	-0.647	0.26	-1.16	-0.137	0.639	0.448	0.909	0.0154	0.521	lm.nb	Adaptive Immunity, Fc Receptor Signaling, TLR Signaling	XM_001107192.2:885
TAP1-mRNA	0.836	0.339	0.172	1.5	1.79	1.13	2.83	0.0163	0.545	lm.nb	Adaptive Immunity	XM_005553361.1:970
C1QA-mRNA	2.41	0.984	0.484	4.34	5.32	1.4	20.3	0.017	0.563	Wald	Complement System	XM_001101933.2:476
MAPKAPK2-mRNA	-0.57	0.233	-1.03	-0.112	0.674	0.491	0.925	0.0174	0.572	lm.nb	Cellular Stress, MAPK Signaling, Metabolism, TLR Signaling, VEGF Signaling	XM_005540646.1:856
THBS1-mRNA	-0.978	0.403	-1.77	-0.188	0.508	0.293	0.878	0.018	0.589	lm.nb	Extracellular matrix organization	XM_001093770.2:2670
CD38-mRNA	0.644	0.267	0.119	1.17	1.56	1.09	2.25	0.019	0.615	lm.nb		XM_005554514.1:1197
MAP4K4-mRNA	-0.946	0.398	-1.73	-0.167	0.519	0.302	0.891	0.0203	0.653	lm.nb	Cellular Stress, MAPK Signaling	XM_005575143.1:2011
HLA-DPB1-mRNA	-1.02	0.434	-1.87	-0.171	0.493	0.273	0.888	0.0216	0.689	lm.nb	Adaptive Immunity, Interferon Signaling	XM_005553343.1:545
CAMP-mRNA	-1.01	0.431	-1.86	-0.168	0.495	0.276	0.89	0.0219	0.693	lm.nb		NM_001033509.1:87
CASP1-mRNA	0.754	0.323	0.12	1.39	1.69	1.09	2.62	0.0228	0.717	lm.nb	Interleukin Signaling	XM_001094943.2:1600
GZMA-mRNA	2.22	0.963	0.332	4.11	4.66	1.26	17.2	0.0244	0.76	lm.nb		XM_001097639.2:645
NFE2L2-mRNA	-0.509	0.221	-0.942	-0.0757	0.703	0.521	0.949	0.0245	0.76	lm.nb		XM_005573572.1:709
MSR1-mRNA	2.64	1.16	0.365	4.91	6.22	1.29	30.1	0.0263	0.808	Wald		XM_001097884.2:1125
BCL6-mRNA	-0.867	0.384	-1.62	-0.114	0.548	0.325	0.924	0.0273	0.835	lm.nb		XM_005545439.1:791
CCR2-mRNA	0.55	0.245	0.0707	1.03	1.46	1.05	2.04	0.0279	0.843	lm.nb		NM_001032806.1:40
SIRPA-mRNA	-0.974	0.433	-1.82	-0.125	0.509	0.282	0.917	0.028	0.843	lm.nb		XM_015457667.1:1451
CEACAM1-mRNA	-2.46	1.1	-4.61	-0.31	0.182	0.0409	0.807	0.0284	0.848	Wald	Extracellular matrix organization	XM_005589369.1:1624
TLR8-mRNA	-0.723	0.323	-1.36	-0.0903	0.606	0.391	0.939	0.0285	0.848	lm.nb	TLR Signaling	NM_001130427.1:120
NFIL3-mRNA	-0.88	0.399	-1.66	-0.0976	0.543	0.316	0.935	0.031	0.916	lm.nb		XM_001101854.1:430
PRKCD-mRNA	-0.591	0.27	-1.12	-0.0621	0.664	0.46	0.958	0.0321	0.941	lm.nb	Apoptosis, Interferon Signaling, VEGF Signaling	XM_001083320.1:1715
CD6-mRNA	-0.58	0.266	-1.1	-0.0591	0.669	0.466	0.96	0.0327	0.952	lm.nb		XM_002799538.1:945
STAT6-mRNA	-0.331	0.152	-0.629	-0.0324	0.795	0.647	0.978	0.0334	0.966	lm.nb	Innate Immunity	XM_005571286.1:1881
PTGER4-mRNA	-0.488	0.227	-0.932	-0.0438	0.713	0.524	0.97	0.035	1	lm.nb		XM_005556783.1:2355
PSMB9-mRNA	0.47	0.22	0.0398	0.9	1.39	1.03	1.87	0.036	1	lm.nb	Adaptive Immunity, Apoptosis, Cell Cycle, Fc Receptor Signaling, Interleukin Signaling, MAPK Signaling, Metabolism, NF-kB, VEGF Signaling, Wnt Signaling	NM_001283167.1:407
ISG20-mRNA	0.729	0.341	0.0614	1.4	1.66	1.04	2.63	0.0361	1	lm.nb	Interferon Signaling	XM_005560453.2:437
C1QB-mRNA	2.18	1.03	0.163	4.19	4.52	1.12	18.3	0.038	1	Wald	Complement System	XM_005544500.1:562
FAS-mRNA	0.815	0.389	0.0528	1.58	1.76	1.04	2.98	0.04	1	lm.nb	Death Receptor Signaling	NM_001032933.1:797
FCGR2A-mRNA	-0.899	0.431	-1.74	-0.0553	0.536	0.299	0.962	0.0407	1	lm.nb		XM_001118066.2:766
XBP1-mRNA	0.321	0.154	0.0194	0.622	1.25	1.01	1.54	0.0409	1	lm.nb		NM_001190861.1:576
IFI16-mRNA	0.567	0.274	0.0294	1.1	1.48	1.02	2.15	0.0427	1	lm.nb	Innate Immunity	XM_005541319.1:858
FCGR2B-mRNA	-0.714	0.346	-1.39	-0.0349	0.61	0.381	0.976	0.0433	1	lm.nb	Adaptive Immunity	XM_005541161.1:887
IFNGR1-mRNA	-0.702	0.344	-1.38	-0.0275	0.615	0.385	0.981	0.0454	1	lm.nb	Interferon Signaling	NM_001266300.2:1200
LCP2-mRNA	-0.461	0.228	-0.908	-0.0148	0.726	0.533	0.99	0.047	1	lm.nb	Adaptive Immunity, Fc Receptor Signaling	XM_005558492.1:895
HMGB1-mRNA	-0.299	0.148	-0.589	-0.00788	0.813	0.665	0.995	0.0482	1	lm.nb	Apoptosis, Innate Immunity, Interferon Signaling, TLR Signaling	NM_001283356.1:940
TAGAP-mRNA	-0.597	0.298	-1.18	-0.0135	0.661	0.441	0.991	0.0491	1	lm.nb		XM_005551523.1:931
RAC1-mRNA	-0.333	0.167	-0.66	-0.00519	0.794	0.633	0.996	0.0507	1	lm.nb	Adaptive Immunity, Fc Receptor Signaling, MAPK Signaling, VEGF Signaling, Wnt Signaling	NM_001283802.1:1072
TNFSF13B-mRNA	0.828	0.417	0.0114	1.65	1.78	1.01	3.13	0.0511	1	lm.nb	NF-kB	XM_005586224.1:906
S1PR1-mRNA	-0.503	0.254	-1	-0.0044	0.706	0.499	0.997	0.0523	1	lm.nb		XM_005542570.1:1899
CYSLTR1-mRNA	-0.42	0.213	-0.837	-0.00328	0.747	0.56	0.998	0.0525	1	lm.nb		XM_005594006.1:885
NCF4-mRNA	-0.873	0.444	-1.74	-0.00208	0.546	0.299	0.999	0.0537	1	lm.nb	Adaptive Immunity, VEGF Signaling	XM_005567397.1:536
TLR4-mRNA	-0.888	0.453	-1.77	-0.00064	0.54	0.292	1	0.0541	1	lm.nb	Apoptosis, TLR Signaling	NM_001037092.1:2100
HIF1A-mRNA	-0.471	0.242	-0.945	0.0031	0.721	0.519	1	0.0558	1	lm.nb	Cellular Stress	XM_005561440.1:2618
IL6ST-mRNA	-0.32	0.166	-0.645	0.0046	0.801	0.64	1	0.0577	1	lm.nb	Interleukin Signaling, MAPK Signaling	XM_005556924.1:2096
GRB2-mRNA	-0.281	0.149	-0.572	0.0101	0.823	0.673	1.01	0.0629	1	lm.nb	Adaptive Immunity, Fc Receptor Signaling, Interleukin Signaling, MAPK Signaling, VEGF Signaling	XM_001095326.2:585
ICOS-mRNA	0.736	0.39	-0.0295	1.5	1.67	0.98	2.83	0.064	1	lm.nb	Adaptive Immunity	XM_005574018.1:214
CD53-mRNA	-0.467	0.249	-0.956	0.0214	0.723	0.515	1.01	0.0654	1	lm.nb		XM_005542401.1:734
CLEC4E-mRNA	-2.11	1.13	-4.33	0.107	0.231	0.0496	1.08	0.0667	1	Wald		XM_001118423.2:173
IL1B-mRNA	-0.768	0.415	-1.58	0.0462	0.587	0.334	1.03	0.069	1	lm.nb	Interleukin Signaling	NM_001042756.1:391
RHOA-mRNA	-0.272	0.148	-0.562	0.0173	0.828	0.677	1.01	0.0699	1	lm.nb	VEGF Signaling, Wnt Signaling	XM_001094831.2:315
LAG3-mRNA	1.94	1.05	-0.129	4	3.83	0.915	16	0.0707	1	Wald		XM_005569954.1:1283
ITGB1-mRNA	-0.304	0.166	-0.629	0.0204	0.81	0.647	1.01	0.0708	1	lm.nb	Adaptive Immunity, Extracellular matrix organization	XM_002805609.1:1430
STAT3-mRNA	-0.433	0.239	-0.901	0.0355	0.741	0.536	1.02	0.0747	1	lm.nb	Cellular Stress, Interleukin Signaling	XM_005584241.1:1000
S100A9-mRNA	0.958	0.529	-0.0798	1.99	1.94	0.946	3.99	0.075	1	lm.nb		XM_005541789.1:223
C10orf54-mRNA	-0.524	0.295	-1.1	0.0537	0.695	0.466	1.04	0.0801	1	lm.nb		XM_015456211.1:333
SELPLG-mRNA	-0.509	0.288	-1.07	0.0549	0.703	0.475	1.04	0.0816	1	lm.nb		XM_005572152.1:1151
B2M-mRNA	-0.403	0.228	-0.85	0.0447	0.756	0.555	1.03	0.0824	1	lm.nb	Adaptive Immunity, Interferon Signaling	NM_001047137.1:25
LILRB1-mRNA	0.662	0.377	-0.0772	1.4	1.58	0.948	2.64	0.0839	1	lm.nb	Adaptive Immunity	NM_001040672.1:52
ITGAM-mRNA	0.656	0.378	-0.084	1.4	1.58	0.943	2.63	0.087	1	lm.nb	Extracellular matrix organization, TLR Signaling	XM_005591740.1:1671
HLA-DQB1-mRNA	-1.03	0.596	-2.2	0.138	0.49	0.218	1.1	0.0888	1	lm.nb	Adaptive Immunity, Interferon Signaling	NM_001283172.1:428
IL18RAP-mRNA	1.42	0.826	-0.203	3.03	2.67	0.869	8.19	0.0913	1	Wald	Interleukin Signaling	XM_005575166.1:1147
TNFSF8-mRNA	-0.449	0.266	-0.971	0.0725	0.732	0.51	1.05	0.0963	1	lm.nb		XM_005580959.1:769
CFP-mRNA	-0.461	0.276	-1	0.0795	0.727	0.5	1.06	0.0994	1	lm.nb	Complement System	XM_005593429.1:1073
TMEM173-mRNA	0.485	0.291	-0.0847	1.05	1.4	0.943	2.08	0.1	1	lm.nb	Innate Immunity	XM_005557935.1:904
DEFB1-mRNA	1.15	0.694	-0.206	2.51	2.22	0.867	5.71	0.101	1	Wald		XM_005562538.1:180
IRF3-mRNA	-0.213	0.13	-0.467	0.0414	0.863	0.723	1.03	0.106	1	lm.nb	Innate Immunity, Interferon Signaling, TLR Signaling	NM_001135797.1:290
TNFRSF1B-mRNA	0.435	0.268	-0.0889	0.96	1.35	0.94	1.95	0.108	1	lm.nb	NF-kB	XM_001105753.2:840
IRF5-mRNA	0.441	0.272	-0.092	0.974	1.36	0.938	1.96	0.11	1	lm.nb	Interferon Signaling	XM_005550729.1:1158
JUN-mRNA	0.548	0.339	-0.117	1.21	1.46	0.922	2.32	0.111	1	lm.nb	Cellular Stress, Fc Receptor Signaling, MAPK Signaling, TLR Signaling	XM_005543232.1:1008
GP1BB-mRNA	0.88	0.549	-0.197	1.96	1.84	0.873	3.88	0.114	1	lm.nb		XM_015149714.1:370
MR1-mRNA	1.59	1	-0.381	3.56	3.01	0.768	11.8	0.119	1	Wald		NM_001284968.1:765
CSF3R-mRNA	-0.742	0.472	-1.67	0.182	0.598	0.315	1.13	0.12	1	lm.nb		XM_005543945.1:2291
CFL1-mRNA	0.213	0.137	-0.0557	0.482	1.16	0.962	1.4	0.125	1	lm.nb		XM_005577224.2:1183
FKBP5-mRNA	0.368	0.237	-0.0962	0.832	1.29	0.936	1.78	0.125	1	lm.nb		XM_005553215.1:1729
CD81-mRNA	-0.24	0.154	-0.542	0.0626	0.847	0.687	1.04	0.125	1	lm.nb	Adaptive Immunity	XM_005576902.1:601
GNAS-mRNA	-0.225	0.146	-0.511	0.0612	0.856	0.702	1.04	0.128	1	lm.nb	Metabolism	XM_005569452.1:2102
EWSR1-mRNA	-0.275	0.179	-0.626	0.0752	0.826	0.648	1.05	0.129	1	lm.nb		XM_005567685.1:945
CEACAM8-mRNA	-1.55	1.01	-3.53	0.424	0.341	0.0866	1.34	0.129	1	Wald	Extracellular matrix organization	XM_005589367.1:913
IRAK3-mRNA	-0.535	0.349	-1.22	0.149	0.69	0.43	1.11	0.13	1	lm.nb	Interleukin Signaling, TLR Signaling	XM_001117080.2:1610
SOCS3-mRNA	0.78	0.512	-0.224	1.78	1.72	0.856	3.44	0.133	1	lm.nb	Adaptive Immunity, Interferon Signaling, Interleukin Signaling	NM_001194326.1:599
FYN-mRNA	-0.337	0.223	-0.774	0.0994	0.791	0.585	1.07	0.135	1	lm.nb	Adaptive Immunity, Fc Receptor Signaling, Interleukin Signaling, MAPK Signaling, VEGF Signaling	XM_005551607.1:674
PRF1-mRNA	0.737	0.49	-0.223	1.7	1.67	0.857	3.24	0.137	1	lm.nb		XM_005565623.1:1621
IL1RN-mRNA	0.905	0.608	-0.286	2.1	1.87	0.82	4.28	0.141	1	lm.nb	Interleukin Signaling	XM_005575305.1:499
CD27-mRNA	-0.451	0.304	-1.05	0.144	0.731	0.484	1.1	0.142	1	lm.nb	NF-kB	XM_001104337.2:745
ILF3-mRNA	-0.282	0.193	-0.659	0.0956	0.823	0.633	1.07	0.148	1	lm.nb	Interleukin Signaling	XM_001102411.2:495
FPR2-mRNA	1.07	0.76	-0.419	2.56	2.1	0.748	5.9	0.164	1	lm.nb		XM_005590140.1:712
HLA-DPA1-mRNA	-0.378	0.269	-0.906	0.149	0.769	0.534	1.11	0.164	1	lm.nb	Adaptive Immunity, Interferon Signaling	NM_001048247.1:214
UBE2L3-mRNA	-0.225	0.16	-0.539	0.0887	0.855	0.688	1.06	0.164	1	lm.nb	Adaptive Immunity	NM_001193593.1:178
PRKCB-mRNA	-0.37	0.267	-0.894	0.154	0.774	0.538	1.11	0.171	1	lm.nb	Adaptive Immunity, Cell Cycle, VEGF Signaling, Wnt Signaling	XM_001095880.2:1530
ATG12-mRNA	-0.175	0.126	-0.422	0.0724	0.886	0.747	1.05	0.171	1	lm.nb	Cellular Stress, Interferon Signaling	XR_010348.2:619
TLR3-mRNA	1.44	1.05	-0.621	3.5	2.71	0.65	11.3	0.176	1	Wald	Apoptosis, Innate Immunity, TLR Signaling	NM_001036685.1:1641
ARG2-mRNA	-0.611	0.452	-1.5	0.275	0.655	0.354	1.21	0.181	1	lm.nb	Metabolism	NM_001261253.1:529
ANP32B-mRNA	0.173	0.128	-0.0787	0.424	1.13	0.947	1.34	0.183	1	lm.nb		XM_005581222.1:1225
MME-mRNA	-0.932	0.728	-2.36	0.494	0.524	0.195	1.41	0.205	1	Wald		XM_001105564.1:1261
NFKB1-mRNA	-0.303	0.237	-0.768	0.162	0.811	0.587	1.12	0.206	1	lm.nb	Adaptive Immunity, Cellular Stress, Fc Receptor Signaling, Innate Immunity, Interferon Signaling, Interleukin Signaling, NF-kB, TLR Signaling	XM_005555555.1:1074
IFITM1-mRNA	0.403	0.318	-0.219	1.03	1.32	0.859	2.04	0.209	1	lm.nb	Adaptive Immunity, Interferon Signaling	XM_005576718.1:454
LILRA3-mRNA	0.634	0.506	-0.357	1.63	1.55	0.781	3.08	0.214	1	lm.nb	Adaptive Immunity	NM_001040675.1:230
CD163-mRNA	0.48	0.383	-0.271	1.23	1.39	0.829	2.35	0.215	1	lm.nb		XM_001118361.2:1059
CXCL11-mRNA	1.42	1.13	-0.807	3.64	2.67	0.572	12.4	0.216	1	Wald		XM_005555011.1:254
SELL-mRNA	-0.525	0.421	-1.35	0.3	0.695	0.392	1.23	0.217	1	lm.nb	Adaptive Immunity	XM_005539939.1:626
KLRD1-mRNA	-0.52	0.42	-1.34	0.302	0.697	0.394	1.23	0.22	1	lm.nb	Adaptive Immunity	NM_001032828.1:365
LY96-mRNA	0.612	0.494	-0.357	1.58	1.53	0.781	2.99	0.22	1	lm.nb	Apoptosis, TLR Signaling	NM_001130432.1:327
KIR3DS1-mRNA	0.948	0.771	-0.563	2.46	1.93	0.677	5.5	0.223	1	Wald		XM_005595313.1:851
ITGA2B-mRNA	0.457	0.378	-0.284	1.2	1.37	0.821	2.3	0.231	1	lm.nb	Extracellular matrix organization, Fc Receptor Signaling, Interleukin Signaling, MAPK Signaling, VEGF Signaling	XM_001114526.2:795
TGFB1-mRNA	-0.195	0.162	-0.512	0.123	0.874	0.701	1.09	0.234	1	lm.nb	Extracellular matrix organization	XM_005589339.1:1170
CD7-mRNA	-0.476	0.403	-1.26	0.313	0.719	0.416	1.24	0.241	1	lm.nb		XM_001113810.2:180
LILRB2-mRNA	0.353	0.304	-0.243	0.949	1.28	0.845	1.93	0.25	1	lm.nb	Adaptive Immunity	XM_015441717.1:2837
PDCD1-mRNA	1.33	1.17	-0.968	3.63	2.51	0.511	12.3	0.261	1	Wald	Adaptive Immunity	NM_001114358.1:201
CASP3-mRNA	-0.265	0.236	-0.728	0.197	0.832	0.604	1.15	0.265	1	lm.nb	Apoptosis, Extracellular matrix organization	NM_001284835.1:670
BCL2L11-mRNA	-0.207	0.189	-0.577	0.163	0.866	0.67	1.12	0.276	1	lm.nb	Apoptosis	XM_005575254.1:1742
TAPBP-mRNA	0.197	0.179	-0.155	0.548	1.15	0.898	1.46	0.277	1	lm.nb	Adaptive Immunity	XM_005553311.1:1042
BAX-mRNA	0.164	0.15	-0.13	0.459	1.12	0.914	1.37	0.277	1	lm.nb	Apoptosis	XM_005589832.1:340
MCL1-mRNA	-0.312	0.288	-0.877	0.253	0.805	0.544	1.19	0.283	1	lm.nb		NM_001266501.2:955
HAVCR2-mRNA	1.04	0.967	-0.853	2.94	2.06	0.553	7.67	0.285	1	Wald	Interleukin Signaling	XM_005558381.1:529
HLA-B-mRNA	-0.343	0.323	-0.977	0.29	0.788	0.508	1.22	0.292	1	lm.nb	Adaptive Immunity, Interferon Signaling	NM_001114964.1:228
MAPK14-mRNA	-0.431	0.406	-1.23	0.366	0.742	0.427	1.29	0.293	1	lm.nb	Cellular Stress, MAPK Signaling, TLR Signaling, VEGF Signaling	XM_001112423.2:595
GPI-mRNA	-0.149	0.142	-0.428	0.129	0.902	0.744	1.09	0.296	1	lm.nb	Metabolism	XM_005588784.2:776
ICAM4-mRNA	-1.27	1.22	-3.65	1.12	0.415	0.0795	2.17	0.301	1	Wald	Adaptive Immunity, Extracellular matrix organization	XM_001100946.2:406
APP-mRNA	-0.303	0.292	-0.876	0.27	0.81	0.545	1.21	0.304	1	lm.nb	Extracellular matrix organization, Innate Immunity, Interferon Signaling, TLR Signaling	XM_002803170.1:1684
PDCD1LG2-mRNA	1.24	1.21	-1.12	3.6	2.37	0.46	12.2	0.307	1	Wald	Adaptive Immunity	NM_001083599.1:760
HLA-DOB-mRNA	-1.66	1.63	-4.84	1.53	0.317	0.0349	2.88	0.312	1	Wald	Adaptive Immunity	XM_005553370.1:723
CD3D-mRNA	0.229	0.225	-0.212	0.67	1.17	0.863	1.59	0.312	1	lm.nb	Adaptive Immunity	NM_001287688.1:129
IFNG-mRNA	1.1	1.09	-1.04	3.25	2.15	0.486	9.52	0.317	1	Wald	Interferon Signaling	NM_001287657.1:358
CHUK-mRNA	-0.194	0.195	-0.576	0.188	0.874	0.671	1.14	0.323	1	lm.nb	Adaptive Immunity, Death Receptor Signaling, Fc Receptor Signaling, Innate Immunity, Interferon Signaling, Interleukin Signaling, NF-kB, TLR Signaling	XM_005566180.1:1561
KLRC3-mRNA	-0.731	0.737	-2.17	0.714	0.603	0.221	1.64	0.325	1	lm.nb		XM_005595216.1:692
IL1R1-mRNA	-1.15	1.17	-3.45	1.14	0.45	0.0916	2.21	0.329	1	Wald	Interleukin Signaling	XM_005575155.1:1899
PTPN6-mRNA	-0.248	0.253	-0.745	0.248	0.842	0.597	1.19	0.33	1	lm.nb	Adaptive Immunity, Interferon Signaling, Interleukin Signaling	XM_005569995.1:662
NFKBIA-mRNA	-0.302	0.31	-0.91	0.306	0.811	0.532	1.24	0.333	1	lm.nb	Adaptive Immunity, Fc Receptor Signaling, Innate Immunity, Interferon Signaling, NF-kB, TLR Signaling	NM_001284932.1:606
FCGRT-mRNA	-1.56	1.61	-4.71	1.6	0.34	0.0382	3.03	0.337	1	Wald		XM_001115276.2:694
KIT-mRNA	-1.28	1.35	-3.92	1.37	0.412	0.066	2.58	0.347	1	Wald	Adaptive Immunity, Fc Receptor Signaling, Interleukin Signaling, MAPK Signaling, VEGF Signaling	XM_005555273.1:1317
TNFRSF17-mRNA	1.11	1.17	-1.19	3.41	2.15	0.438	10.6	0.349	1	Wald	NF-kB	XM_001106826.2:204
SLAMF7-mRNA	0.412	0.442	-0.454	1.28	1.33	0.73	2.43	0.354	1	lm.nb	Adaptive Immunity	XM_001117618.2:1032
CCL3-mRNA	-0.574	0.628	-1.8	0.658	0.672	0.286	1.58	0.365	1	lm.nb		NM_001034200.1:124
PTGER2-mRNA	1.08	1.19	-1.25	3.4	2.11	0.421	10.6	0.367	1	Wald		XM_005561261.1:1979
LCK-mRNA	0.199	0.222	-0.235	0.633	1.15	0.849	1.55	0.373	1	lm.nb	Adaptive Immunity, Fc Receptor Signaling, Interleukin Signaling	XM_002802327.1:263
CCL5-mRNA	-0.461	0.519	-1.48	0.556	0.726	0.359	1.47	0.377	1	lm.nb		NM_001032850.1:170
CR1-mRNA	-1.3	1.47	-4.18	1.57	0.405	0.0551	2.98	0.378	1	Wald	Complement System	XM_002801945.1:2925
CD8B-mRNA	0.504	0.576	-0.626	1.63	1.42	0.648	3.1	0.385	1	lm.nb	Adaptive Immunity	XM_005575360.1:388
CD1A-mRNA	-1.01	1.16	-3.29	1.27	0.495	0.102	2.4	0.387	1	Wald		XM_005595551.1:2397
CR2-mRNA	-1.27	1.48	-4.18	1.64	0.414	0.0551	3.11	0.395	1	Wald		XM_002801946.1:2862
LILRA5-mRNA	0.302	0.354	-0.393	0.996	1.23	0.762	2	0.397	1	lm.nb	Adaptive Immunity	XM_005590290.1:1094
IFNGR2-mRNA	0.277	0.327	-0.364	0.918	1.21	0.777	1.89	0.401	1	lm.nb	Interferon Signaling	XM_005548806.2:830
CSF1R-mRNA	0.306	0.362	-0.404	1.02	1.24	0.756	2.02	0.401	1	lm.nb		XM_001107711.2:2036
IL2RG-mRNA	-0.172	0.204	-0.572	0.228	0.887	0.673	1.17	0.402	1	lm.nb	Fc Receptor Signaling, Interleukin Signaling, MAPK Signaling, VEGF Signaling	NM_001035529.1:645
DEFA1-mRNA	-0.716	0.858	-2.4	0.966	0.609	0.19	1.95	0.407	1	lm.nb		NM_001032862.1:199
BID-mRNA	-0.165	0.198	-0.553	0.223	0.892	0.682	1.17	0.409	1	lm.nb	Apoptosis	XM_002798280.1:1164
HLA-A-mRNA	-0.867	1.05	-2.92	1.18	0.548	0.132	2.27	0.41	1	lm.nb	Adaptive Immunity, Interferon Signaling	NM_001171838.1:235
CTLA4-mRNA	0.928	1.13	-1.29	3.15	1.9	0.408	8.87	0.416	1	Wald	Adaptive Immunity	NM_001044739.1:364
CCL2-mRNA	0.781	0.959	-1.1	2.66	1.72	0.467	6.32	0.418	1	Wald		NM_001032821.1:187
SOCS1-mRNA	0.974	1.2	-1.39	3.33	1.96	0.383	10.1	0.422	1	Wald	Adaptive Immunity, Interferon Signaling, TLR Signaling	XM_005591262.1:760
NFKBIZ-mRNA	-0.172	0.215	-0.594	0.25	0.888	0.663	1.19	0.427	1	lm.nb	NF-kB	XM_005548255.1:2861
ITLN1-mRNA	-0.825	1.03	-2.84	1.2	0.565	0.139	2.29	0.427	1	Wald		XM_005541233.1:716
C5aR1-mRNA	-0.292	0.365	-1.01	0.424	0.817	0.497	1.34	0.427	1	lm.nb	Complement System	XM_005589697.2:1207
IKZF1-mRNA	-0.107	0.135	-0.37	0.157	0.929	0.774	1.12	0.431	1	lm.nb		XM_005549595.1:528
TWIST2-mRNA	0.8	1.01	-1.18	2.78	1.74	0.441	6.86	0.431	1	Wald		XM_005574801.1:123
PECAM1-mRNA	0.189	0.241	-0.283	0.661	1.14	0.822	1.58	0.435	1	lm.nb	Extracellular matrix organization	XM_005584700.1:1356
AHR-mRNA	-1.62	2.07	-5.68	2.43	0.325	0.0195	5.41	0.436	1	Wald		XM_005550046.1:1361
CCL22-mRNA	0.762	0.973	-1.14	2.67	1.7	0.452	6.36	0.436	1	Wald		XM_005592030.1:806
TNFRSF13C-mRNA	-1.56	2	-5.49	2.36	0.338	0.0223	5.13	0.438	1	Wald	NF-kB	XM_001101623.2:356
CCR5-mRNA	1.37	1.75	-2.06	4.8	2.58	0.239	27.9	0.438	1	Wald		XM_005546902.1:1188
KLRK1-mRNA	-0.366	0.48	-1.31	0.574	0.776	0.404	1.49	0.448	1	lm.nb	Adaptive Immunity	NM_001283284.1:374
RIPK1-mRNA	0.152	0.2	-0.241	0.544	1.11	0.846	1.46	0.451	1	lm.nb	Apoptosis, Death Receptor Signaling, Innate Immunity, Interferon Signaling, TLR Signaling	XM_005554158.1:1545
CXCR6-mRNA	0.847	1.14	-1.39	3.08	1.8	0.382	8.48	0.461	1	Wald		NM_001047141.1:330
C1QBP-mRNA	0.192	0.258	-0.315	0.698	1.14	0.804	1.62	0.461	1	lm.nb	Complement System	XM_001100940.2:544
ROCK2-mRNA	0.139	0.19	-0.233	0.511	1.1	0.851	1.42	0.466	1	lm.nb	VEGF Signaling	XM_005576551.1:4211
IDO1-mRNA	0.372	0.52	-0.648	1.39	1.29	0.638	2.62	0.477	1	lm.nb	Metabolism	NM_001077483.1:133
IL1RL1-mRNA	-0.946	1.33	-3.56	1.67	0.519	0.0847	3.18	0.481	1	Wald	Interleukin Signaling	XM_005575158.1:1026
CCR3-mRNA	-1.06	1.51	-4.02	1.9	0.479	0.0616	3.73	0.485	1	Wald		NM_001047140.1:543
CXCL9-mRNA	0.919	1.31	-1.65	3.49	1.89	0.319	11.2	0.486	1	Wald		NM_001032936.1:60
TLR6-mRNA	-0.308	0.443	-1.18	0.559	0.807	0.443	1.47	0.488	1	lm.nb	TLR Signaling	NM_001130430.1:123
IL12RB2-mRNA	0.757	1.1	-1.39	2.91	1.69	0.381	7.49	0.493	1	Wald	Interleukin Signaling	XM_001094235.1:882
DOCK9-mRNA	-1.15	1.66	-4.41	2.11	0.452	0.0471	4.33	0.493	1	Wald		XM_005586152.1:1971
TLR7-mRNA	0.843	1.22	-1.55	3.24	1.79	0.341	9.45	0.493	1	Wald	TLR Signaling	NM_001130426.1:55
FCER1G-mRNA	0.172	0.25	-0.318	0.662	1.13	0.802	1.58	0.494	1	lm.nb	Fc Receptor Signaling	XM_005541196.1:395
LITAF-mRNA	-0.302	0.445	-1.17	0.571	0.811	0.443	1.49	0.5	1	lm.nb		XM_005591267.1:620
IFI35-mRNA	1.1	1.66	-2.16	4.36	2.14	0.223	20.5	0.511	1	Wald	Interferon Signaling	XM_001112861.2:789
TARP-mRNA	-0.256	0.391	-1.02	0.511	0.837	0.492	1.43	0.515	1	lm.nb		XM_015133689.1:350
ITGB2-mRNA	-0.184	0.286	-0.744	0.377	0.881	0.597	1.3	0.524	1	lm.nb	Adaptive Immunity, Extracellular matrix organization, TLR Signaling	XM_005548517.1:853
IRF8-mRNA	-0.168	0.261	-0.68	0.345	0.89	0.624	1.27	0.524	1	lm.nb	Interferon Signaling	XM_005592710.1:1266
PLAU-mRNA	0.662	1.03	-1.37	2.69	1.58	0.388	6.45	0.524	1	Wald		XM_005565444.1:1078
LILRA2-mRNA	-0.231	0.362	-0.94	0.478	0.852	0.521	1.39	0.526	1	lm.nb	Adaptive Immunity	XM_005596068.1:724
IL10RB-mRNA	-0.138	0.217	-0.563	0.287	0.909	0.677	1.22	0.526	1	lm.nb	Interleukin Signaling	XM_005548811.1:270
CXCL12-mRNA	0.622	0.982	-1.3	2.55	1.54	0.405	5.85	0.529	1	Wald		NM_001032934.1:90
CMKLR1-mRNA	1.01	1.64	-2.2	4.22	2.02	0.218	18.6	0.539	1	Wald		XM_005572139.1:3939
BATF-mRNA	1.22	1.99	-2.67	5.11	2.33	0.157	34.6	0.541	1	Wald		XM_005561820.1:826
CD79B-mRNA	-1.4	2.29	-5.9	3.1	0.379	0.0168	8.56	0.544	1	Wald	Adaptive Immunity	XM_005584687.1:260
CD247-mRNA	-0.265	0.436	-1.12	0.59	0.832	0.46	1.5	0.545	1	lm.nb	Adaptive Immunity	NM_001077423.1:191
GZMK-mRNA	-0.223	0.368	-0.943	0.498	0.857	0.52	1.41	0.547	1	lm.nb		XM_005556895.1:484
CD40-mRNA	-1.09	1.82	-4.66	2.47	0.468	0.0395	5.56	0.55	1	Wald	Adaptive Immunity, NF-kB	XM_001104255.1:180
KLRC2-mRNA	-0.695	1.16	-2.96	1.57	0.618	0.128	2.98	0.55	1	Wald		XM_005596017.1:1024
SHC1-mRNA	0.0989	0.166	-0.226	0.424	1.07	0.855	1.34	0.553	1	lm.nb	Adaptive Immunity, Fc Receptor Signaling, Interleukin Signaling, MAPK Signaling, VEGF Signaling	XM_005541642.1:2414
IL10-mRNA	0.759	1.29	-1.78	3.3	1.69	0.292	9.82	0.56	1	Wald		XM_005540653.1:448
CEACAM3-mRNA	0.54	0.925	-1.27	2.35	1.45	0.414	5.11	0.561	1	Wald		XM_015442082.1:1254
SH2D1A-mRNA	0.886	1.52	-2.09	3.87	1.85	0.234	14.6	0.562	1	Wald	Adaptive Immunity	NM_001032837.1:135
FOS-mRNA	0.227	0.395	-0.547	1	1.17	0.684	2	0.568	1	lm.nb	Cellular Stress, Fc Receptor Signaling, TLR Signaling	NM_001098399.1:509
FCAR-mRNA	-0.24	0.419	-1.06	0.58	0.847	0.479	1.5	0.568	1	lm.nb		NM_001039950.1:390
CD83-mRNA	-0.953	1.67	-4.23	2.33	0.517	0.0532	5.02	0.571	1	Wald		XM_005553991.1:694
ICOSLG-mRNA	-0.649	1.14	-2.88	1.58	0.638	0.136	3	0.571	1	Wald	Adaptive Immunity	XM_002803112.1:150
LTF-mRNA	-0.496	0.872	-2.21	1.21	0.709	0.217	2.32	0.571	1	lm.nb		XM_005546908.1:1534
CD19-mRNA	-0.809	1.42	-3.6	1.98	0.571	0.0825	3.95	0.572	1	Wald	Adaptive Immunity, Fc Receptor Signaling	XM_001103043.2:655
IL29-mRNA	-1.09	1.94	-4.89	2.72	0.471	0.0337	6.57	0.577	1	Wald	Interleukin Signaling	XM_001085768.2:255
FN1-mRNA	0.31	0.561	-0.789	1.41	1.24	0.579	2.65	0.582	1	lm.nb	Extracellular matrix organization, Fc Receptor Signaling, Interleukin Signaling, MAPK Signaling, VEGF Signaling	XM_001083548.2:2035
TBK1-mRNA	-0.128	0.237	-0.592	0.336	0.915	0.663	1.26	0.59	1	lm.nb	Innate Immunity, Interferon Signaling, TLR Signaling	XM_001116924.2:1385
LILRA1-mRNA	0.712	1.32	-1.87	3.29	1.64	0.274	9.79	0.59	1	Wald	Adaptive Immunity	NM_001040670.1:2367
TICAM1-mRNA	0.79	1.46	-2.08	3.66	1.73	0.237	12.6	0.591	1	Wald	Apoptosis, Innate Immunity, TLR Signaling	NM_001287328.1:1134
HLA-DMB-mRNA	-0.77	1.45	-3.61	2.07	0.586	0.082	4.19	0.597	1	Wald	Adaptive Immunity	XM_002803688.1:1486
PTPN2-mRNA	0.102	0.193	-0.277	0.481	1.07	0.826	1.4	0.599	1	lm.nb	Interferon Signaling	XM_005587248.1:320
CIITA-mRNA	-0.933	1.77	-4.4	2.53	0.524	0.0474	5.78	0.599	1	Wald	Interferon Signaling	XM_001103518.2:558
CD69-mRNA	-0.861	1.65	-4.09	2.37	0.551	0.0586	5.18	0.603	1	Wald		XM_005570089.2:434
IRAK1-mRNA	-0.0587	0.113	-0.28	0.162	0.96	0.824	1.12	0.604	1	Wald	Interleukin Signaling, TLR Signaling	XM_002806456.1:553
BLK-mRNA	-0.669	1.29	-3.19	1.86	0.629	0.109	3.62	0.605	1	Wald	Adaptive Immunity	XM_005562580.1:711
LTBR-mRNA	0.663	1.29	-1.86	3.18	1.58	0.276	9.08	0.608	1	Wald	NF-kB	XM_005569894.1:729
CEBPB-mRNA	-0.182	0.358	-0.883	0.518	0.881	0.542	1.43	0.612	1	lm.nb	Cellular Stress	XM_005569338.1:1730
MAP4K1-mRNA	-0.123	0.244	-0.601	0.354	0.918	0.659	1.28	0.614	1	lm.nb	MAPK Signaling	XM_001082963.2:300
PRDM1-mRNA	-0.138	0.28	-0.686	0.41	0.909	0.621	1.33	0.623	1	lm.nb		XM_001087708.2:775
TAL1-mRNA	-0.694	1.41	-3.45	2.06	0.618	0.0915	4.18	0.623	1	Wald		XM_005543455.1:3194
GFI1-mRNA	0.753	1.54	-2.26	3.77	1.68	0.209	13.6	0.626	1	Wald		XM_005542722.1:1019
IL7-mRNA	-0.802	1.64	-4.02	2.42	0.574	0.0615	5.35	0.627	1	Wald	Interleukin Signaling	XM_005563593.1:654
CCR1-mRNA	-0.69	1.42	-3.47	2.09	0.62	0.09	4.27	0.629	1	Wald		NM_001032858.1:466
KEAP1-mRNA	0.727	1.52	-2.25	3.7	1.65	0.21	13	0.634	1	Wald	Adaptive Immunity	XM_001105867.2:605
CD82-mRNA	-0.711	1.5	-3.65	2.23	0.611	0.0795	4.69	0.637	1	Wald		XM_005578126.1:713
KCNJ2-mRNA	0.277	0.587	-0.874	1.43	1.21	0.545	2.69	0.639	1	lm.nb		XM_005584811.1:1400
TLR1-mRNA	-0.187	0.401	-0.972	0.599	0.879	0.51	1.51	0.643	1	lm.nb	TLR Signaling	NM_001130424.1:487
ICAM3-mRNA	-0.749	1.61	-3.91	2.41	0.595	0.0666	5.31	0.644	1	Wald	Adaptive Immunity, Extracellular matrix organization	NM_001195749.1:233
CD24-mRNA	-0.555	1.22	-2.96	1.84	0.68	0.129	3.59	0.652	1	Wald		XM_005552236.1:484
PML-mRNA	1.02	2.33	-3.54	5.58	2.03	0.0858	48	0.663	1	Wald	Interferon Signaling	NM_001042434.1:441
RNASEL-mRNA	0.567	1.31	-1.99	3.13	1.48	0.251	8.74	0.666	1	Wald	Interferon Signaling	XM_005540173.2:2022
CD22-mRNA	-0.687	1.59	-3.81	2.43	0.621	0.0714	5.4	0.668	1	Wald	Adaptive Immunity	XM_001111493.1:2450
CSF1-mRNA	0.58	1.35	-2.06	3.22	1.49	0.239	9.33	0.669	1	Wald		XM_001090841.2:374
CD3E-mRNA	-0.0876	0.205	-0.49	0.315	0.941	0.712	1.24	0.671	1	lm.nb	Adaptive Immunity	NM_001283615.1:236
CCL26-mRNA	-0.606	1.45	-3.45	2.24	0.657	0.0915	4.72	0.677	1	Wald		XM_001109808.2:20
TLR2-mRNA	-0.182	0.447	-1.06	0.693	0.881	0.48	1.62	0.684	1	lm.nb	TLR Signaling	NM_001130425.1:40
CD99-mRNA	0.142	0.348	-0.54	0.823	1.1	0.688	1.77	0.685	1	lm.nb		XM_005592879.1:540
IDO2-mRNA	-0.369	0.909	-2.15	1.41	0.775	0.225	2.66	0.687	1	Wald	Metabolism	XM_001095833.2:363
CD5-mRNA	-0.63	1.57	-3.71	2.45	0.646	0.0763	5.47	0.69	1	Wald		XM_005578865.1:1771
CXCR3-mRNA	0.756	1.9	-2.98	4.49	1.69	0.127	22.4	0.693	1	Wald		XM_005593931.1:680
TIGIT-mRNA	0.177	0.448	-0.7	1.05	1.13	0.615	2.08	0.693	1	lm.nb		XM_005548101.1:411
RPS6KA5-mRNA	-0.821	2.08	-4.89	3.25	0.566	0.0337	9.51	0.694	1	Wald	TLR Signaling	XM_001088246.2:1243
ITGAX-mRNA	0.57	1.44	-2.25	3.39	1.48	0.21	10.5	0.694	1	Wald	Extracellular matrix organization	XM_005591741.1:2025
LTB4R-mRNA	-0.448	1.14	-2.68	1.79	0.733	0.156	3.45	0.696	1	Wald		XM_001114016.2:262
PPP1R12B-mRNA	-0.626	1.59	-3.75	2.5	0.648	0.0742	5.65	0.696	1	Wald	Cell Cycle	XM_001106168.2:540
KIR3DL3-mRNA	0.472	1.22	-1.91	2.86	1.39	0.265	7.24	0.7	1	Wald		XM_005590338.1:878
STAT5A-mRNA	0.0847	0.22	-0.347	0.517	1.06	0.786	1.43	0.702	1	lm.nb	Interleukin Signaling	XM_001109557.2:2414
ITLN2-mRNA	0.479	1.25	-1.97	2.92	1.39	0.256	7.59	0.703	1	Wald		XM_005545159.1:713
TCF4-mRNA	-0.648	1.7	-3.98	2.68	0.638	0.0635	6.41	0.704	1	Wald		XM_005586613.1:2123
SRC-mRNA	0.529	1.39	-2.19	3.25	1.44	0.219	9.51	0.704	1	Wald	Adaptive Immunity, Fc Receptor Signaling, Interleukin Signaling, MAPK Signaling, VEGF Signaling	XM_005568964.1:1080
MBP-mRNA	-0.517	1.38	-3.22	2.19	0.699	0.107	4.55	0.709	1	Wald		XM_001098960.2:707
SLC2A1-mRNA	-0.584	1.57	-3.66	2.49	0.667	0.0792	5.63	0.711	1	Wald	Metabolism	XM_005543699.1:2110
TLR5-mRNA	-0.583	1.59	-3.71	2.54	0.667	0.0767	5.81	0.715	1	Wald	TLR Signaling	NM_001130429.1:2215
CSF2RB-mRNA	-0.559	1.53	-3.55	2.43	0.679	0.0854	5.4	0.715	1	Wald	Fc Receptor Signaling, Interleukin Signaling, MAPK Signaling, VEGF Signaling	XM_001086084.2:1149
DUSP4-mRNA	0.48	1.31	-2.1	3.05	1.39	0.234	8.31	0.716	1	Wald	Fc Receptor Signaling, Interleukin Signaling, MAPK Signaling, TLR Signaling, VEGF Signaling	XM_005562972.1:1898
ZEB1-mRNA	-0.873	2.39	-5.56	3.81	0.546	0.0212	14.1	0.716	1	Wald		XM_005564912.2:2675
KLRC1-mRNA	0.48	1.32	-2.11	3.07	1.4	0.232	8.39	0.717	1	Wald	Adaptive Immunity	NM_001284177.1:95
RIPK2-mRNA	0.146	0.402	-0.641	0.933	1.11	0.641	1.91	0.717	1	lm.nb	Adaptive Immunity, Interleukin Signaling, TLR Signaling	XM_005563661.1:895
C4B-mRNA	0.452	1.28	-2.06	2.96	1.37	0.24	7.81	0.726	1	Wald	Complement System	XM_005553435.1:1550
NFATC2-mRNA	-0.733	2.08	-4.81	3.35	0.602	0.0355	10.2	0.726	1	Wald	Fc Receptor Signaling	XM_005569356.1:2090
BLNK-mRNA	-0.711	2.03	-4.69	3.26	0.611	0.0388	9.61	0.727	1	Wald	Adaptive Immunity, Interleukin Signaling	XM_001100700.2:975
IL10RA-mRNA	0.0554	0.158	-0.255	0.365	1.04	0.838	1.29	0.727	1	lm.nb	Interleukin Signaling	XM_001092736.2:525
HSH2D-mRNA	0.119	0.342	-0.551	0.789	1.09	0.683	1.73	0.728	1	lm.nb		XM_005588318.1:1049
THY1-mRNA	0.505	1.48	-2.4	3.41	1.42	0.189	10.6	0.735	1	Wald		XM_005579921.1:490
MEF2C-mRNA	-0.589	1.73	-3.98	2.8	0.665	0.0634	6.97	0.735	1	Wald	TLR Signaling	XM_001086519.1:1210
CXCL3-mRNA	-0.488	1.48	-3.39	2.41	0.713	0.0955	5.32	0.743	1	Wald		NM_001032879.1:202
TGFBI-mRNA	-0.135	0.411	-0.941	0.671	0.911	0.521	1.59	0.744	1	lm.nb		XM_005557841.1:1261
PSMD7-mRNA	0.0683	0.208	-0.34	0.477	1.05	0.79	1.39	0.744	1	lm.nb	Adaptive Immunity, Apoptosis, Cell Cycle, Fc Receptor Signaling, Interleukin Signaling, MAPK Signaling, Metabolism, NF-kB, VEGF Signaling, Wnt Signaling	XM_001102147.2:170
IRAK2-mRNA	-0.788	2.4	-5.5	3.92	0.579	0.0221	15.2	0.744	1	Wald	Interleukin Signaling, TLR Signaling	XM_001090790.2:595
ZAP70-mRNA	0.378	1.16	-1.89	2.65	1.3	0.27	6.26	0.745	1	Wald	Adaptive Immunity	XM_005575029.1:1045
MAPKAPK5-mRNA	-0.673	2.06	-4.71	3.37	0.627	0.0381	10.3	0.745	1	Wald	Cellular Stress, MAPK Signaling	XM_001102910.2:1015
IL2RB-mRNA	-0.135	0.414	-0.946	0.676	0.911	0.519	1.6	0.746	1	lm.nb	Fc Receptor Signaling, Interleukin Signaling, MAPK Signaling, VEGF Signaling	XM_001085792.2:202
CCR4-mRNA	-0.964	3	-6.84	4.91	0.513	0.00874	30.1	0.749	1	Wald		XM_005545534.1:830
PLCB1-mRNA	-0.434	1.36	-3.09	2.23	0.74	0.117	4.68	0.75	1	Wald	Metabolism, Wnt Signaling	XM_001116017.1:715
TNFRSF13B-mRNA	0.382	1.2	-1.98	2.74	1.3	0.254	6.69	0.752	1	Wald	NF-kB	XM_005582995.1:465
NOTCH1-mRNA	-0.576	1.85	-4.21	3.06	0.671	0.054	8.33	0.757	1	Wald		XM_001116824.1:174
TAP2-mRNA	0.492	1.6	-2.64	3.62	1.41	0.16	12.3	0.759	1	Wald	Adaptive Immunity	XM_002803985.1:555
HRAS-mRNA	0.494	1.61	-2.65	3.64	1.41	0.159	12.5	0.759	1	Wald	Adaptive Immunity, Fc Receptor Signaling, Interleukin Signaling, MAPK Signaling, VEGF Signaling	XM_005576732.1:297
BCL10-mRNA	-0.59	1.93	-4.37	3.19	0.665	0.0483	9.14	0.761	1	Wald	Adaptive Immunity, Fc Receptor Signaling	XM_005542846.1:722
FCGR1A-mRNA	0.6	1.98	-3.29	4.49	1.52	0.102	22.4	0.763	1	Wald	Adaptive Immunity, Interferon Signaling	NM_001284040.1:867
JAK3-mRNA	0.463	1.54	-2.56	3.48	1.38	0.17	11.2	0.765	1	Wald	Fc Receptor Signaling, Interleukin Signaling, MAPK Signaling, VEGF Signaling	XM_001115037.2:2516
TNFSF14-mRNA	-0.349	1.16	-2.63	1.93	0.785	0.162	3.81	0.765	1	Wald	NF-kB	XM_015122635.1:389
BAD-mRNA	0.54	1.8	-2.98	4.06	1.45	0.126	16.7	0.765	1	Wald	Adaptive Immunity, Apoptosis, Fc Receptor Signaling	XM_005577426.2:425
CD96-mRNA	-0.384	1.29	-2.92	2.15	0.766	0.132	4.45	0.768	1	Wald	Adaptive Immunity	XM_005548190.1:437
IL33-mRNA	-0.443	1.5	-3.37	2.49	0.736	0.0965	5.61	0.768	1	Wald	Interleukin Signaling	XM_005581767.2:102
PTK2-mRNA	-0.714	2.41	-5.45	4.02	0.61	0.0229	16.2	0.769	1	Wald	Apoptosis, Fc Receptor Signaling, Interleukin Signaling, MAPK Signaling, VEGF Signaling	XM_001093060.2:843
IKBKG-mRNA	-0.449	1.54	-3.46	2.57	0.733	0.0906	5.93	0.772	1	Wald	Adaptive Immunity, Death Receptor Signaling, Fc Receptor Signaling, Innate Immunity, Interferon Signaling, Interleukin Signaling, NF-kB, TLR Signaling	XM_005595004.1:1116
IRGC-mRNA	0.395	1.36	-2.27	3.06	1.31	0.208	8.32	0.772	1	Wald		XM_005589461.2:1059
ITGAL-mRNA	0.0523	0.18	-0.301	0.405	1.04	0.812	1.32	0.773	1	lm.nb	Adaptive Immunity, Extracellular matrix organization	XM_001100800.2:1305
LTB4R2-mRNA	0.404	1.4	-2.34	3.15	1.32	0.197	8.89	0.774	1	Wald		XM_001113942.2:1007
RUNX1-mRNA	-0.667	2.32	-5.22	3.88	0.63	0.0269	14.8	0.775	1	Wald		XM_005548734.1:611
CD86-mRNA	-0.0691	0.246	-0.551	0.413	0.953	0.683	1.33	0.78	1	lm.nb	Adaptive Immunity, Fc Receptor Signaling	NM_001042644.1:210
SIGIRR-mRNA	-0.542	1.96	-4.39	3.3	0.687	0.0478	9.87	0.783	1	Wald	TLR Signaling	XM_005576724.1:1856
BTLA-mRNA	-0.779	2.82	-6.31	4.76	0.583	0.0126	27	0.784	1	Wald	Adaptive Immunity	XM_005548166.1:1134
MAP2K6-mRNA	-0.827	3.08	-6.86	5.21	0.564	0.00861	36.9	0.789	1	Wald	Cellular Stress, Interleukin Signaling, MAPK Signaling, TLR Signaling	NM_001261706.1:1132
SKI-mRNA	-0.465	1.74	-3.87	2.94	0.724	0.0684	7.67	0.79	1	Wald		XM_001086434.1:222
NFATC1-mRNA	-0.735	2.75	-6.12	4.65	0.601	0.0143	25.2	0.79	1	Wald	Fc Receptor Signaling, Wnt Signaling	XM_001087929.2:296
IFNAR1-mRNA	-0.597	2.24	-4.98	3.79	0.661	0.0316	13.8	0.791	1	Wald	Interferon Signaling	XM_001092098.1:143
IL15-mRNA	0.625	2.35	-3.99	5.24	1.54	0.0631	37.7	0.791	1	Wald	Interleukin Signaling	NM_001044731.1:113
KLRG1-mRNA	-0.384	1.46	-3.25	2.48	0.766	0.105	5.58	0.794	1	Wald	Adaptive Immunity	XM_005570060.1:673
CLEC7A-mRNA	0.457	1.74	-2.95	3.87	1.37	0.129	14.6	0.794	1	Wald		NM_001032943.1:89
IFNA2-mRNA	0.399	1.54	-2.62	3.42	1.32	0.162	10.7	0.796	1	Wald	Interferon Signaling	NM_001135794.1:330
CD8A-mRNA	0.564	2.18	-3.72	4.85	1.48	0.076	28.8	0.797	1	Wald	Adaptive Immunity	XM_001092778.2:630
PSMB7-mRNA	0.0288	0.113	-0.192	0.249	1.02	0.875	1.19	0.799	1	lm.nb	Adaptive Immunity, Apoptosis, Cell Cycle, Fc Receptor Signaling, Interleukin Signaling, MAPK Signaling, Metabolism, NF-kB, VEGF Signaling, Wnt Signaling	XM_001083368.2:380
CCL1-mRNA	0.292	1.16	-1.99	2.57	1.22	0.252	5.95	0.803	1	Wald		NM_001032849.1:166
CMA1-mRNA	0.351	1.42	-2.43	3.13	1.28	0.186	8.76	0.805	1	Wald	Extracellular matrix organization	NM_001285192.1:191
TNFSF15-mRNA	0.325	1.33	-2.28	2.93	1.25	0.206	7.63	0.808	1	Wald	NF-kB	NM_001194132.1:495
TIRAP-mRNA	-0.455	1.91	-4.2	3.29	0.729	0.0543	9.79	0.813	1	Wald	TLR Signaling	NM_001130435.1:155
CD1D-mRNA	0.391	1.65	-2.84	3.62	1.31	0.14	12.3	0.813	1	Wald		NM_001033114.1:910
CD160-mRNA	0.339	1.44	-2.48	3.15	1.26	0.18	8.89	0.814	1	Wald	Adaptive Immunity	XM_005542122.1:545
ABL1-mRNA	0.37	1.58	-2.72	3.46	1.29	0.152	11	0.815	1	Wald		XM_005580623.1:1470
TBX21-mRNA	0.061	0.261	-0.451	0.573	1.04	0.732	1.49	0.816	1	lm.nb		XM_005583510.1:744
KLRF1-mRNA	-0.253	1.1	-2.41	1.91	0.839	0.188	3.75	0.819	1	Wald	Adaptive Immunity	NM_001285324.1:514
CCRL2-mRNA	0.371	1.66	-2.89	3.63	1.29	0.135	12.4	0.824	1	Wald		XM_001103165.2:488
MAPK8-mRNA	-0.392	1.76	-3.84	3.06	0.762	0.0698	8.32	0.824	1	Wald	Apoptosis, Cellular Stress, Fc Receptor Signaling, MAPK Signaling, TLR Signaling	XM_005565179.1:2612
CFB-mRNA	0.294	1.33	-2.31	2.9	1.23	0.201	7.47	0.826	1	Wald	Complement System	XM_001113553.2:3014
AICDA-mRNA	0.394	1.8	-3.13	3.92	1.31	0.114	15.2	0.827	1	Wald		XM_005570042.1:942
NOD2-mRNA	-0.0559	0.256	-0.557	0.445	0.962	0.68	1.36	0.828	1	lm.nb	Interleukin Signaling, TLR Signaling	XM_005591903.1:1212
IL18-mRNA	0.471	2.16	-3.75	4.7	1.39	0.0741	25.9	0.828	1	Wald	Interleukin Signaling	XM_005579633.1:355
HFE-mRNA	0.299	1.38	-2.4	3	1.23	0.189	8	0.829	1	Wald		XM_005553872.1:400
ALOX5-mRNA	0.278	1.31	-2.28	2.84	1.21	0.205	7.15	0.832	1	Wald	Metabolism	XM_005565109.1:700
IKBKB-mRNA	-0.51	2.41	-5.23	4.21	0.702	0.0267	18.5	0.833	1	Wald	Adaptive Immunity, Death Receptor Signaling, Fc Receptor Signaling, Innate Immunity, Interferon Signaling, Interleukin Signaling, NF-kB, TLR Signaling	XM_001096913.2:870
MAF-mRNA	-0.435	2.06	-4.48	3.61	0.739	0.0448	12.2	0.834	1	Wald		XM_005592863.1:782
HDAC4-mRNA	-0.429	2.04	-4.42	3.56	0.743	0.0467	11.8	0.834	1	Wald		XM_005574802.1:2433
CD3G-mRNA	0.0454	0.219	-0.384	0.475	1.03	0.766	1.39	0.836	1	lm.nb	Adaptive Immunity	NM_001283910.1:263
F13A1-mRNA	-0.096	0.464	-1.01	0.814	0.936	0.498	1.76	0.837	1	lm.nb		XM_001096669.1:740
LIMK1-mRNA	0.253	1.25	-2.19	2.7	1.19	0.219	6.48	0.84	1	Wald		XM_005595495.1:2173
PTGS1-mRNA	0.294	1.51	-2.66	3.25	1.23	0.158	9.51	0.846	1	Wald	Metabolism	XM_005580874.1:1122
REPS1-mRNA	-0.785	4.1	-8.82	7.25	0.581	0.00222	152	0.849	1	Wald		XM_005551982.1:1536
KLRF2-mRNA	0.297	1.58	-2.8	3.4	1.23	0.143	10.5	0.852	1	Wald		XM_005570092.1:616
SLAMF6-mRNA	0.354	1.89	-3.35	4.06	1.28	0.098	16.7	0.852	1	Wald	Adaptive Immunity	XM_005541247.1:658
IL4R-mRNA	-0.299	1.61	-3.46	2.86	0.813	0.0911	7.25	0.853	1	Wald	Interleukin Signaling	XM_001093763.2:655
CD80-mRNA	0.27	1.45	-2.58	3.11	1.21	0.168	8.66	0.853	1	Wald	Adaptive Immunity, Fc Receptor Signaling	NM_001042642.1:320
TRAF6-mRNA	-0.357	1.94	-4.16	3.45	0.781	0.0559	10.9	0.854	1	Wald	Adaptive Immunity, Fc Receptor Signaling, Interferon Signaling, Interleukin Signaling, TLR Signaling	XM_005578173.1:1458
ABCB1-mRNA	-0.253	1.41	-3.01	2.5	0.839	0.124	5.66	0.858	1	Wald	Metabolism	NM_001032887.1:290
CD164-mRNA	-0.043	0.24	-0.513	0.428	0.971	0.701	1.34	0.859	1	lm.nb		XM_005551554.1:345
C4A-mRNA	-0.27	1.51	-3.23	2.69	0.829	0.106	6.47	0.859	1	Wald	Complement System	XM_002805966.1:1627
CCL24-mRNA	-0.196	1.11	-2.37	1.98	0.873	0.194	3.94	0.861	1	Wald		NM_001194459.1:124
CD40LG-mRNA	-0.34	1.95	-4.17	3.49	0.79	0.0556	11.2	0.862	1	Wald	Adaptive Immunity, NF-kB	NM_001032839.1:669
C14orf166-mRNA	-0.0188	0.109	-0.232	0.194	0.987	0.852	1.14	0.863	1	lm.nb		XM_005561255.1:269
CD4-mRNA	0.263	1.52	-2.72	3.24	1.2	0.152	9.47	0.863	1	Wald	Adaptive Immunity	NM_001042662.1:796
TRAF5-mRNA	-0.343	2.07	-4.39	3.71	0.788	0.0475	13.1	0.869	1	Wald		XM_005540752.1:1091
CCL7-mRNA	0.229	1.38	-2.48	2.93	1.17	0.18	7.65	0.869	1	Wald		XM_001113381.2:78
LAMP3-mRNA	0.285	1.72	-3.09	3.66	1.22	0.117	12.7	0.869	1	Wald		XM_005546488.1:987
PDCD2-mRNA	0.324	2	-3.6	4.25	1.25	0.0825	19	0.872	1	Wald		XM_005551355.1:362
CCR7-mRNA	-0.282	1.76	-3.73	3.17	0.823	0.0754	8.97	0.873	1	Wald		NM_001032884.1:178
ATG7-mRNA	-0.309	1.93	-4.1	3.48	0.807	0.0583	11.2	0.873	1	Wald	Adaptive Immunity, Cellular Stress	NM_001265972.1:136
PLA2G6-mRNA	0.217	1.36	-2.44	2.88	1.16	0.184	7.35	0.874	1	Wald	Metabolism	XM_002798388.1:2066
MAP4K2-mRNA	-0.252	1.58	-3.35	2.85	0.84	0.098	7.2	0.874	1	Wald	MAPK Signaling	XM_005595670.1:976
PDGFRB-mRNA	0.207	1.31	-2.36	2.78	1.15	0.194	6.86	0.875	1	Wald	Adaptive Immunity, Fc Receptor Signaling, Interleukin Signaling, MAPK Signaling, VEGF Signaling	XM_005558242.1:2141
SMAD5-mRNA	-0.337	2.15	-4.55	3.87	0.791	0.0428	14.6	0.876	1	Wald		XM_005557849.1:212
CD207-mRNA	0.212	1.35	-2.44	2.86	1.16	0.184	7.28	0.876	1	Wald	Adaptive Immunity	XM_005575643.2:659
RELA-mRNA	0.246	1.57	-2.84	3.33	1.19	0.14	10	0.876	1	Wald	Adaptive Immunity, Cellular Stress, Fc Receptor Signaling, Innate Immunity, Interferon Signaling, Interleukin Signaling, TLR Signaling	XM_005577248.1:1689
ATG5-mRNA	-0.436	2.79	-5.9	5.03	0.739	0.0167	32.7	0.876	1	Wald	Cellular Stress, Interferon Signaling	XM_005552246.1:766
PAX5-mRNA	-0.258	1.67	-3.53	3.01	0.836	0.0869	8.05	0.878	1	Wald		XM_005581286.1:699
CARD9-mRNA	-0.22	1.43	-3.03	2.59	0.858	0.122	6.03	0.878	1	Wald		XM_001095549.2:1126
BCL3-mRNA	-0.239	1.56	-3.3	2.82	0.847	0.101	7.08	0.879	1	Wald		XM_001109319.2:329
MALT1-mRNA	-0.37	2.43	-5.13	4.39	0.774	0.0286	20.9	0.879	1	Wald	Adaptive Immunity, Fc Receptor Signaling	XM_005586570.1:1344
MS4A2-mRNA	0.178	1.2	-2.17	2.53	1.13	0.221	5.78	0.883	1	Wald	Fc Receptor Signaling	XM_005577736.1:657
ATG10-mRNA	-0.335	2.26	-4.77	4.1	0.793	0.0366	17.2	0.883	1	Wald	Cellular Stress	XM_001111368.2:405
TPSAB1-mRNA	0.328	2.23	-4.04	4.69	1.26	0.0609	25.9	0.883	1	Wald	Extracellular matrix organization	XM_005590832.2:868
SMAD7-mRNA	-0.441	3.01	-6.34	5.46	0.737	0.0123	44	0.884	1	Wald		XM_005586745.1:1886
CLEC6A-mRNA	0.253	1.76	-3.2	3.7	1.19	0.109	13	0.886	1	Wald		XM_005570039.1:339
XCL1-mRNA	0.269	1.88	-3.42	3.96	1.2	0.0935	15.5	0.887	1	Wald		NM_001032947.1:18
CXCL2-mRNA	-0.145	1.02	-2.14	1.85	0.905	0.227	3.6	0.887	1	Wald		XM_001092240.2:156
LILRB3-mRNA	-0.172	1.22	-2.56	2.22	0.888	0.169	4.66	0.888	1	Wald	Adaptive Immunity	XM_015125531.1:652
NLRP3-mRNA	0.238	1.72	-3.12	3.6	1.18	0.115	12.1	0.89	1	Wald		XM_005539576.1:2196
ICAM1-mRNA	0.293	2.13	-3.88	4.47	1.22	0.0679	22.1	0.891	1	Wald	Adaptive Immunity, Extracellular matrix organization, Interferon Signaling	NM_001047135.1:1170
TGFB2-mRNA	-0.178	1.32	-2.77	2.41	0.884	0.147	5.33	0.893	1	Wald	Extracellular matrix organization	XM_005540874.1:1913
BTK-mRNA	-0.311	2.35	-4.91	4.29	0.806	0.0332	19.6	0.895	1	Wald	Adaptive Immunity, Fc Receptor Signaling, TLR Signaling	XM_002806330.1:1175
PTGIR-mRNA	0.268	2.03	-3.71	4.25	1.2	0.0765	19	0.895	1	Wald		XM_005589661.1:920
CFI-mRNA	0.18	1.4	-2.56	2.92	1.13	0.17	7.57	0.898	1	Wald	Complement System	XM_001087512.2:1008
CSF3-mRNA	0.17	1.33	-2.43	2.77	1.12	0.185	6.82	0.899	1	Wald		XM_001095097.2:798
ENTPD1-mRNA	-0.225	1.77	-3.7	3.25	0.856	0.0768	9.53	0.9	1	Wald		XM_002805770.1:1254
CRADD-mRNA	0.177	1.43	-2.63	2.99	1.13	0.161	7.93	0.902	1	Wald		XM_005571871.1:694
TRAF1-mRNA	-0.271	2.25	-4.67	4.13	0.829	0.0392	17.5	0.904	1	Wald	Death Receptor Signaling	XM_001095862.2:983
NCAM1-mRNA	-0.184	1.55	-3.22	2.85	0.88	0.107	7.22	0.906	1	Wald	Extracellular matrix organization, Fc Receptor Signaling, Interferon Signaling, Interleukin Signaling, MAPK Signaling, VEGF Signaling	XM_005579655.1:1488
IL12RB1-mRNA	0.207	1.74	-3.21	3.63	1.15	0.108	12.3	0.906	1	Wald	Interleukin Signaling	XM_001115186.2:1312
CD209-mRNA	0.164	1.4	-2.57	2.9	1.12	0.168	7.47	0.907	1	Wald		NM_001032870.1:169
ITGA6-mRNA	-0.33	2.85	-5.91	5.25	0.795	0.0166	38.1	0.908	1	Wald	Extracellular matrix organization	XM_001086200.2:605
TNFSF13-mRNA	0.217	1.87	-3.45	3.88	1.16	0.0916	14.7	0.908	1	Wald	NF-kB	XM_005582760.2:625
HMGN1-mRNA	-0.0216	0.187	-0.389	0.346	0.985	0.764	1.27	0.909	1	lm.nb		XM_005548677.1:914
PTGFR-mRNA	0.161	1.4	-2.59	2.91	1.12	0.166	7.53	0.909	1	Wald		XM_005542941.1:1071
TNFAIP3-mRNA	-0.224	1.98	-4.11	3.66	0.856	0.0579	12.7	0.91	1	Wald	Death Receptor Signaling, Interferon Signaling	NM_001283816.1:1043
IRF4-mRNA	-0.0371	0.329	-0.682	0.608	0.975	0.623	1.52	0.91	1	lm.nb	Interferon Signaling	XM_005554181.1:1367
TRAF2-mRNA	0.176	1.6	-2.96	3.31	1.13	0.128	9.94	0.913	1	Wald	Apoptosis, Death Receptor Signaling, Interferon Signaling, NF-kB	XM_005580376.1:1555
MEF2BNB-mRNA	-0.21	1.91	-3.95	3.53	0.865	0.0645	11.6	0.913	1	Wald		XM_005588524.1:344
CCND3-mRNA	-0.0194	0.177	-0.367	0.328	0.987	0.776	1.26	0.913	1	lm.nb	Cell Cycle, MAPK Signaling	XM_005553014.1:1367
STAT4-mRNA	-0.242	2.22	-4.59	4.1	0.846	0.0416	17.2	0.913	1	Wald		XM_001082561.2:2220
RELB-mRNA	-0.195	1.81	-3.75	3.36	0.874	0.0744	10.3	0.915	1	Wald	NF-kB	XM_001104559.2:724
C3AR1-mRNA	0.175	1.63	-3.02	3.37	1.13	0.124	10.3	0.915	1	Wald	Complement System	XM_001113373.1:564
CCR6-mRNA	-0.188	1.87	-3.86	3.48	0.878	0.069	11.2	0.92	1	Wald		NM_001032935.1:85
IFNB1-mRNA	0.141	1.42	-2.63	2.92	1.1	0.161	7.54	0.921	1	Wald	Cellular Stress, Interferon Signaling	NM_001135795.1:272
IL27-mRNA	0.136	1.41	-2.62	2.9	1.1	0.162	7.45	0.923	1	Wald	Interleukin Signaling	XM_001097165.2:172
DAXX-mRNA	0.27	2.85	-5.32	5.86	1.21	0.025	58.1	0.925	1	Wald		XM_001109244.2:1815
IKZF3-mRNA	0.0253	0.267	-0.499	0.549	1.02	0.708	1.46	0.925	1	lm.nb		XM_005584045.1:1828
CEACAM6-mRNA	-0.131	1.41	-2.9	2.64	0.913	0.134	6.22	0.926	1	Wald	Extracellular matrix organization	XM_005589431.1:670
MYD88-mRNA	0.0266	0.288	-0.539	0.592	1.02	0.688	1.51	0.927	1	lm.nb	Innate Immunity, Interferon Signaling, Interleukin Signaling, TLR Signaling	NM_001130681.1:602
PSMC2-mRNA	-0.331	3.63	-7.44	6.78	0.795	0.00576	110	0.928	1	Wald	Adaptive Immunity, Apoptosis, Cell Cycle, Fc Receptor Signaling, Interleukin Signaling, MAPK Signaling, Metabolism, NF-kB, VEGF Signaling, Wnt Signaling	XM_005550431.1:982
SMAD3-mRNA	-0.261	2.87	-5.88	5.36	0.834	0.017	41.1	0.928	1	Wald		XM_005559876.1:1523
MAP2K1-mRNA	-0.226	2.49	-5.1	4.65	0.855	0.0292	25.1	0.928	1	Wald	Fc Receptor Signaling, Interleukin Signaling, MAPK Signaling, TLR Signaling, VEGF Signaling	XM_005559865.1:912
EGR1-mRNA	-0.0485	0.541	-1.11	1.01	0.967	0.464	2.02	0.929	1	lm.nb	Interferon Signaling	XM_005557906.1:2204
CD244-mRNA	-0.114	1.3	-2.66	2.43	0.924	0.158	5.38	0.93	1	Wald		XM_001117630.2:205
CYSLTR2-mRNA	-0.119	1.37	-2.81	2.57	0.921	0.143	5.93	0.931	1	Wald		XM_005585841.1:592
TNFSF12-mRNA	-0.156	1.8	-3.69	3.38	0.897	0.0774	10.4	0.931	1	Wald	NF-kB	NM_001205135.1:280
DDIT3-mRNA	-0.112	1.31	-2.69	2.46	0.925	0.155	5.51	0.932	1	Wald		XM_005571332.1:291
IRF1-mRNA	-0.0232	0.273	-0.559	0.512	0.984	0.679	1.43	0.933	1	lm.nb	Interferon Signaling	XM_001104048.1:179
IL11RA-mRNA	-0.237	2.82	-5.77	5.3	0.849	0.0183	39.3	0.933	1	Wald	Interleukin Signaling	XM_005581441.1:642
LAIR1-mRNA	-0.0309	0.373	-0.763	0.701	0.979	0.589	1.63	0.934	1	lm.nb	Adaptive Immunity	XM_005590317.1:341
SPP1-mRNA	0.055	0.668	-1.25	1.36	1.04	0.419	2.58	0.935	1	Wald	Extracellular matrix organization	XM_001093307.2:100
MEF2A-mRNA	0.0255	0.311	-0.585	0.636	1.02	0.667	1.55	0.935	1	lm.nb	TLR Signaling	XM_005560599.1:2185
TRAF4-mRNA	0.222	2.72	-5.12	5.56	1.17	0.0288	47.2	0.935	1	Wald		XM_001107048.2:1637
BATF3-mRNA	0.128	1.58	-2.97	3.22	1.09	0.128	9.34	0.936	1	Wald		XM_005540791.1:296
FXYD2-mRNA	-0.121	1.5	-3.05	2.81	0.92	0.121	7.01	0.936	1	Wald		XM_005579768.1:626
JAK2-mRNA	-0.0219	0.275	-0.56	0.516	0.985	0.678	1.43	0.937	1	lm.nb	Fc Receptor Signaling, Interferon Signaling, Interleukin Signaling, MAPK Signaling, VEGF Signaling	XM_005581792.1:3097
TRADD-mRNA	-0.162	2.03	-4.14	3.82	0.894	0.0565	14.1	0.937	1	Wald	Apoptosis, Death Receptor Signaling	XM_005592202.1:494
IL18R1-mRNA	0.111	1.4	-2.63	2.85	1.08	0.162	7.21	0.937	1	Wald	Interleukin Signaling	XM_002799354.1:1245
POU2F2-mRNA	0.156	2.07	-3.91	4.22	1.11	0.0667	18.6	0.94	1	Wald		XM_002808195.1:1136
IKBKAP-mRNA	-0.264	3.55	-7.23	6.7	0.833	0.00668	104	0.941	1	Wald	NF-kB	XM_005581114.1:2077
IKZF2-mRNA	-0.129	1.75	-3.57	3.31	0.914	0.0843	9.92	0.941	1	Wald		XM_001083114.2:935
FASLG-mRNA	0.118	1.7	-3.22	3.46	1.09	0.107	11	0.945	1	Wald	Death Receptor Signaling, NF-kB	NM_001032838.1:495
CXCL5-mRNA	0.111	1.67	-3.16	3.38	1.08	0.112	10.4	0.947	1	Wald		XM_001092000.3:108
CUL9-mRNA	-0.143	2.18	-4.42	4.13	0.905	0.0468	17.5	0.948	1	Wald		XM_002808385.1:2474
CXCL1-mRNA	-0.0797	1.26	-2.55	2.39	0.946	0.171	5.24	0.95	1	Wald		NM_001283494.1:51
PLA2G4A-mRNA	0.128	2.03	-3.86	4.11	1.09	0.069	17.3	0.95	1	Wald	Metabolism	XM_005540257.1:711
GZMH-mRNA	0.0282	0.454	-0.862	0.918	1.02	0.55	1.89	0.951	1	lm.nb		XM_005560994.1:163
MRC1-mRNA	0.0834	1.38	-2.62	2.79	1.06	0.163	6.89	0.952	1	Wald	Adaptive Immunity	XM_005564743.1:1361
MEF2D-mRNA	-0.115	1.92	-3.88	3.65	0.923	0.0678	12.6	0.952	1	Wald		XM_005541443.1:2469
CCL21-mRNA	0.0912	1.52	-2.89	3.07	1.07	0.135	8.42	0.952	1	Wald		NM_001032855.1:97
TNFSF4-mRNA	-0.0808	1.38	-2.78	2.62	0.946	0.145	6.15	0.953	1	Wald	NF-kB	XM_005540021.1:1004
KIR3DL2-mRNA	0.0696	1.24	-2.37	2.51	1.05	0.193	5.69	0.956	1	Wald	Adaptive Immunity	XM_005595311.1:1444
GNLY-mRNA	-0.0254	0.459	-0.925	0.875	0.983	0.527	1.83	0.956	1	lm.nb		XM_005575397.1:801
CCL4-mRNA	-0.0892	1.65	-3.33	3.15	0.94	0.0996	8.87	0.957	1	Wald		XM_005583502.1:354
FCER1A-mRNA	0.0729	1.35	-2.58	2.73	1.05	0.167	6.63	0.957	1	Wald	Fc Receptor Signaling	XM_005541313.1:452
TNFRSF4-mRNA	0.0889	1.74	-3.33	3.51	1.06	0.0995	11.4	0.959	1	Wald	NF-kB	XM_005545122.1:233
NCR1-mRNA	0.0448	0.887	-1.69	1.78	1.03	0.309	3.44	0.96	1	Wald	Adaptive Immunity	XM_005590349.1:1188
TOLLIP-mRNA	-0.129	2.59	-5.21	4.95	0.914	0.027	31	0.96	1	Wald	Interleukin Signaling	XM_005576837.1:609
SLAMF1-mRNA	0.1	2.06	-3.94	4.14	1.07	0.0651	17.7	0.961	1	Wald		XM_001117605.2:526
GZMM-mRNA	0.075	1.55	-2.96	3.11	1.05	0.128	8.64	0.962	1	Wald	Complement System	XM_005595770.1:157
PLAUR-mRNA	-0.0473	0.998	-2	1.91	0.968	0.25	3.75	0.962	1	Wald		XM_001106634.2:532
PDGFB-mRNA	-0.0687	1.47	-2.94	2.8	0.954	0.13	6.99	0.963	1	Wald	Adaptive Immunity, Extracellular matrix organization, Fc Receptor Signaling, Interleukin Signaling, MAPK Signaling, VEGF Signaling	XM_005567244.1:2051
EOMES-mRNA	0.0716	1.54	-2.95	3.1	1.05	0.129	8.55	0.963	1	Wald		XM_005545584.1:1990
GATA3-mRNA	0.0786	1.75	-3.35	3.5	1.06	0.0982	11.4	0.964	1	Wald		XM_005564600.1:1760
[truncated: 45 more rows]

## Sheet: DE results - Day7
Gene	Log2 fold change	std error (log2)	Lower confidence limit (log2)	Upper confidence limit (log2)	Linear fold change	Lower confidence limit (linear)	Upper confidence limit (linear)	P-value	BY.p.value	method	Gene.sets	probe.ID
[truncated: 608 more rows]

[truncated: 5 more sheets: DE results - Day9, DE results - Day12, DE results - Day14, DE results - Day21, DE results - Day28]
